# Supplementary material for: Incipient speciation, high genetic diversity, and ecological divergence in the alligator bark juniper suggest complex demographic changes during the Pleistocene
Source: PeerJ. 2022 Jul 26;10:e13802. doi: 10.7717/peerj.13802 (PMC9336613; doi:10.7717/peerj.13802)
Supplement: Supplemental Information 2 [file peerj-10-13802-s002.txt]

>JD-1 [organism=Juniperus durangensis] [country=Mexico] [isolate=JD1-1]
TACTTAGACTGTTTCGATCAACAGTGTAGTAACTCTGTTTACATGTTCAGAAAAATGCTGGAATATGTGTTGAGATGTCTAGAAGATTGTTAATACGTATGTTTAGTTCAGAAGGTTTTCTTAAAGTGTGTTGACAGGTTTAGAAGATTTTTTGAAATTGCATGAGATGATGTTTTTTTTAACAATGTCCACAGGATCATGCGGTCTACGAGATGAACCGACCAATGACAAAGAGAACCCTATCAACAAACCACCAATTCTGACTATCTCCTATGTCTTTGGGGATGGTAGAATATGTTTCGAAGTGAGCTTCCCCGTTTGAAAGATTGTTTGCAACTGTGTTTACTTCGTCGGATGATTGGTACACAATCCGAAATGTGTTCCCTGGATTGGAAGATTGTTCTAAATTGGTGGTTTCTGTTCATTGGGAAATTGGTCAACTGGGTAAAATATTGTACTTACTTTTAAGGCTGTTTCAAAGCGTAAGGAAGCTATCTAAAAGCTTACATCAATGCACAAAGTATTTGGTTCACCTAAAGATTGAAGCAATTCTTTTTGGTTCACCTAAAGTTATTTATTTAGTATCAATGATCTGAT--CAGATCCTATTCTATGATCCATCATCTTTCAATCTTTCTTTCTCATTTCGATGATGGATCACAGTATGTGATCTGA-----------------------------------------AATTCGCTCCAACATATAAATTTTTGTGAAAATCTGATAATATCACCTAAAGATTGTTG
>JD-2 [organism=Juniperus durangensis] [country=Mexico] [Isolate=JD-2]
TACTTAGACTGTTTCGATCAACAGTGTAGTAACTCTGTTTACATGTTCAGAAAAATGCTGGAATATGTGTTGAGATGTCTAGAAGATTGTTAATACGTATGTTTAGTTCAGAAGGTTTTCTTAAAGTGTGTTGACAGGTTTAGAAGATTTTTTGAAATTGCATGAGATGATGTTTTTTTTAACAATGTCCACAGGATCATGCGGTCTACGAGATGAACCGACCAATGACAAAGAGAACCCTATCAACAAACCACCAATTCTGACTATCTCCTATGTCTTTGGGGATGGTAGAATATGTTTCGAAGTGAGCTTCCCCGTTTGAAAGATTGTTTGCAACTGTGTTTACTTCGTCGGATGATTGGTACACAATCCGAAATGTGTTCCCTGGATTGGAAGATTGTTCTAAATTGGTGGTTTCTGTTCATTGGGAAATTGGTCAACTGGGTAAAATATTGTACTTACTTTTAAGGCTGTTTCAAAGCGTAAGGAAGCTATCTAAAAGCTTACATCAATGCACAAAGTATTTGGTTCACCTAAAGATTGAAGCAATTCTTTTTGGTTCACCTAAAGTTATTTATTTAGTATCAATGATCTGAT--CAGATCCTATTCTATGATCCATCATCTTTCAATCTTTCTTTCTCATTTCGATGATGGATCACAGTATGTGATCTGA-----------------------------------------AATTCGCTCCAACATATAAATTTTTGTGAAAATCTGATAATATCACCTAAAGATTGTTG
>JDD1-1 [organism=Juniperus deppeana var. deppeana] [country=Mexico] [Isolate=JDD1-1]
TACTTAGACTGTTTCGATCAACAGTGTAGTAACTCTGTTTACATGTTCAGAAAAATGCTGGAATATGTGTTGAGATGTCTAGAAGATTGTTAATACGTATGTTTAGTTCAGAAGGTTTTGTTAAAGTGTGTTGACAGGTTTAGAAGATTTTTTGAAATTGCATGAGATGATGTTTTTTTTAACAATGTCCACAGGATCATGCGGTCTACGAGATGAACCGACCAATGACAAAGAGAACCCTATCAACAAACCACCAATTCTGACTATCTCCTACGTCTTTGGGGATGGTAGAATATGTTTCGAAGTGAGCTTCCCCGTTTGAAAGATTGTTTGCAACTGTGTTTACTTCGTCGGATGATTGGTACACAATCCGAAATGTGTTCCCTGGATTAGAAGATTGTTCAAAATTGGTGGTTTCCGTTCATTGGGAAATTGGTCAACTGGGTAAAATATTGTACTTACTTTTAAGGCTGTTTCAAAGCGTAAGGAAGCTAGCTAAAAGCTTACATCAATGCACAAAGTATTTGGTTGACCTAAAGATTGAAGCAATTCTTTTTGGTTCACCTAAAGTTATTTATTCAGTATCAATGATCTCAT--CAGATCATATTCTATGATCTATTATCTTTCAATCTTTCTTTCTCATTTCGATGATGGATCACAGTGTGTGATCTGAAATGCTAATGCTAAATAAATGTACACAATCTAATCCAAGAAAATTCGCTCCAACATATAATTTTTTGTGAAAATCTGATAATGTCACCTAAAGATTGTTG
>JDD1-2 [organism=Juniperus deppeana var. deppeana] [country=Mexico] [Isolate=JDD1-2]
TACTTAGACTGTTTCGATCAACAGTGTAGTAACTCTGTTTACATGTTCAGAAAAATGCTGGAATATGTGTTGAGATGTCTAGAAGATTGTTAATACGTATGTTTAGTTCAGAAGGTTTTGTTAAAGTGTGTTGACAGGTTTAGAAGATTTTTTGAAATTGCATGAGATGATGTTTTTTTTAACAATGTCCACAGGATCATGCGGTCTACGAGATGAACCGACCAATGACAAAGAGAACCCTATCAACAAACCACCAATTCTGACTATCTCCTACGTCTTTGGGGATGGTAGAATATGTTTCGAAGTGAGCTTCCCCGTTTGAAAGATTGTTTGCAACTGTGTTTACTTCGTCGGATGATTGGTACACAATCCGAAATGTGTTCCCTGGATTAGAAGATTGTTCAAAATTGGTGGTTTCCGTTCATTGGGAAATTGGTCAACTGGGTAAAATATTGTACTTACTTTTAAGGCTGTTTCAAAGCGTAAGGAAGCTAGCTAAAAGCTTACATCAATGCACAAAGTATTTGGTTGACCTAAAGATTGAAGCAATTCTTTTTGGTTCACCTAAAGTTATTTATTCAGTATCAATGATCTCAT--CAGATCATATTCTATGATCTATTATCTTTCAATCTTTCTTTCTCATTTCGATGATGGATCACAGTGTGTGATCTGAAATGCTAATGCTAAATAAATGTACACAATCTAATCCAAGAAAATTCGCTCCAACATATAATTTTTTGTGAAAATCTGATAATGTCACCTAAAGATTGTTG
>JDD11-1 [organism=Juniperus deppeana var. deppeana] [country=Mexico] [Isolate=JDD11-1]
TACTTAGACTGTTTCGATCAACAGTGTAGTAACTCTGTTTACATGTTCAGAAAAATGCTGGAATATGTGTTGAGATGTCTAGAAGATTGTTAATACGTATGTTTAGTTCA-AAGGTTTTGTTAAAGTGTGTTGACAGGTTTAGAAGATTTTTTGAAATTGCATGAGATGATGTTTTTTTTAACAATGTCCACAGGATCATGCGGTCTACGAGATGAACCGACCAATGACAAAGAGAACCCTATCAACAAACCACCAATTCTGACTATCTCCTACGTCTTTGGGGATGGTAGAATATGTTTCGAAGTGAGCTTCCCCGTTTGAAAGATTGTTTGCAACTGTGTTTACTTCGTCGGATGATTGGTACACAATCCGAAATGTGTTCCCTGGATTAGAAGATTGTTCAAAATTGGTGGTTTCTGTTCATTGGGAAATTGGTCAACTGGGTAAAATATTGTACTTACTTTTAAGGCTGTTTCAAAGCGTAAGGAAGCTAGCTAAAAGCTTACATCAATGCACAAAGTATTTGGTTGACCTAAAGATTGAAGCAATTCTTTTTGGTTCACCTAAAGTTATTTATTCAGTATCAATGATCTCAT--CAGATCATATTCTATGATCCATCATCTTTGAATCCTTCTTTCTCATTTCGATGATGGATCACAGTGTGTGATCTGAAATGCTAATGCTAAATAAATGTACACAATCTAATCCAAGAAAATTCGCTCCAACATATAAATTTTTGTGAAAATCTGATAATGTCACCTAAAGATTGTTG
>JDD11-2 [organism=Juniperus deppeana var. deppeana] [country=Mexico] [Isolate=JDD11-2]
TACTTAGACTGTTTCGATCAACAGTGTAGTAACTCTGTTTACATGTTCAGAAAAATGCTGGAATATGTGTTGAGATGTCTAGAAGATTGTTAATACGTATGTTTAGTTCA-AAGGTTTTGTTAAAGTGTGTTGACAGGTTTAGAAGATTTTTTGAAATTGCATGAGATGATGTTTTTTTTAACAATGTCCACAGGATCATGCGGTCTACGAGATGAACCGACCAATGACAAAGAGAACCCTATCAACAAACCACCAATTCTGACTATCTCCTACGTCTTTGGGGATGGTAGAATATGTTTCGAAGTGAGCTTCCCCGTTTGAAAGATTGTTTGCAACTGTGTTTACTTCGTCGGATGATTGGTACACAATCCGAAATGTGTTCCCTGGATTAGAAGATTGTTCAAAATTGGTGGTTTCTGTTCATTGGGAAATTGGTCAACTGGGTAAAATATTGTACTTACTTTTAAGGCTGTTTCAAAGCGTAAGGAAGCTAGCTAAAAGCTTACATCAATGCACAAAGTATTTGGTTGACCTAAAGATTGAAGCAATTCTTTTTGGTTCACCTAAAGTTATTTATTCAGTATCAATGATCTCAT--CAGATCATATTCTATGATCCATCATCTTTGAATCCTTCTTTCTCATTTCGATGATGGATCACAGTGTGTGATCTGAAATGCTAATGCTAAATAAATGTACACAATCTAATCCAAGAAAATTCGCTCCAACATATAAATTTTTGTGAAAATCTGATAATGTCACCTAAAGATTGTTG
>JDD12-1 [organism=Juniperus deppeana var. deppeana] [country=Mexico] [Isolate=JDD12-1]
TACTTAGACTGTTTCGATCAACAGTGTAGTAACTCTGTTTACATGTTCAGAAAAATGCTGGAATATGTGTTGAGATGTCTAGAAGATTGTTAATACGTATGTTTAGTTCAGAAGGTTTTGTTAAAGTGTGTTGACAGGTTTAGAAGATTTTTTGAAATTGCATGAGATGATGTTTTTTTTAACAATGTCCACAGGATCATGCGGTCTACGAGATGAACCGACCAATGACAAAGAGAACCCTATCAACAAACCACCAATTCTGACTATCTCCTACGTCTTTGGGGATGGTAGAATATGTTTCGAAGTGAGCTTCCCCGTTTGAAAGATTGTTTGCAACTGTGTTTACTTCGTCGGATGATTGGTACACAATCCGAAATGTGTTCCCTGGATTAGAAGATTGTTCAAAATTGGTGGTTTCTGTTCATTGGGAAATTGGTCAACTGGGTAAAATATTGTACTTACTTTTAAGGCTGTTTCAAAGCGTAAGGAAGCTAGCTAAAAGCTTACATCAATGCACAAAGTATTTGGTTGACCTAAAGATTGAAGCAATTCTTTTTGGTTCACCTAAAGTTATTTATTCAGTATCAATGATCTCAT--CAGATCATATTCTATGATCCATCATCTTTCAATCCTTCTTTCTCATTTCGATGATGGATCACAGTGTGTGATCTGAAATGCTAATGCTAAATAAATGTACACAATCTAATCCAAGAAAATTCGCTCCAACATATAAATTTTTGTGAAAATCTGATAATGTCACCTAAAGATTGTTG
>JDD12-2 [organism=Juniperus deppeana var. deppeana] [country=Mexico] [Isolate=JDD12-2]
TACTTAGACTGTTTCGATCAACAGTGTAGTAACTCTGTTTACATGTTCAGAAAAATGCTGGAATATGTGTTGAGATGTCTAGAAGATTGTTAATACGTATGTTTAGTTCAGAAGGTTTTGTTAAAGTGTGTTGACAGGTTTAGAAGATTTTTTGAAATTGCATGAGATGATGTTTTTTTTAACAATGTCCACAGGATCATGCGGTCTACGAGATGAACCGACCAATGACAAAGAGAACCCTATCAACAAACCACCAATTCTGACTATCTCCTACGTCTTTGGGGATGGTAGAATATGTTTCGAAGTGAGCTTCCCCGTTTGAAAGATTGTTTGCAACTGTGTTTACTTCGTCGGATGATTGGTACACAATCCGAAATGTGTTCCCTGGATTAAAAGATTGTTCAAAATTGGTGGTTTCTGTTCATTGGGAAATTGGTCAACTGGGTAAAATATTGTACTTACTTTTAAGGCTGTTTCAAAGCGTAAGGAAGCTAGCTAAAAGCTTACATCAATGCACAAAGTATTTGGTTGACCTAAAGATTGAAGCAATTCTTTTTGGTTCACCTAAAGTTATTTATTCAGTATCAATGATCTCAT--CAGATCATATTCTATGATCCATCATCTTTCAATCCTTCTTTCTCATTTCGATGATGGATCACAGTGTGTGATCTGAAATGCTAATGCTAAATAAATGTACACAATCTAATCCAAGAAAATTCGCTCCAACATATAAATTTTTGTGAAAATCTGATAATGTCACCTAAAGATTGTTG
>JDD13-1 [organism=Juniperus deppeana var. deppeana] [country=Mexico] [Isolate=JDD13-1]
TACTTAGACTGTTTCGATCAACAGTGTAGTAACTCTGTTTACATGTTCAGAAAAATGCTGGAATATGTGTTGAGATGTCTAGAAGATTGTTAATACGTATGTTTAGTTCAGAAGGTTTTGTTAAAGTGTGTTGACAGGTTTAGAAGATTTTTTGAAATTGCATGAGATGATGTTTTTTTTAACAATGTCCACAGGATCATGCGGTCTACGAGATGAACCGACCAATGACAAAGAGAACCCTATCAACAAACCACCAATTCTGACTATCTCCTACGTCTTTGGGGATGGTAGAATATGTTTCGAAGTGAGCTTCCCCGTTTGAAAGATTGTTTGCAACTGTGTTTACTTCGTCGGATGATTGGTACACAATCCGAAATGTGTTCCCTGGATTAGAAGATTGTTCAAAATTGGTGGTTTCTGTTCATTGGGAAATTGGTCAACTGGGTAAAATATTGTACTTACTTTTAAGGCTGTTTCAAAGCGTAAGGAAGCTAGCTAAAAGCTTACATCAATGCACAAAGTATTTGGTTGACCTAAAGATTGAAGCAATTCTTTTTGGTTCACCTAAAGTTATTTATTCAGTATCAATGATCTCAT--CAGATCATATTCTATGATCCATCATCTTTCAATCCTTCTTTTTCATTTCGATGATGGATCACAGTGTGTGATCTGAAATGCTAATGCTAAATAAATGTACACAATATAATCCAAGAAAATTCGCTCCAACATATAAATTTTTGTGAAAATCTGATAATGTCACCTAAAGATTGTTG
>JDD13-2 [organism=Juniperus deppeana var. deppeana] [country=Mexico] [Isolate=JDD13-2]
TACTTAGACTGTTTCGATCAACAGTGTAGTAACTCTGTTTACATGTTCAGAAAAATGCTGGAATATGTGTTGAGATGTCTAGAAGATTGTTAATACGTATGTTTAGTTCAGAAGGTTTTGTTAAAGTGTGTTGACAGGTTTAGAAGATTTTTTGAAATTGCATGAGATGATGTTTTTTTTAACAATGTCCACAGGATCATGCGGTCTACGAGATGAACCGACCAATGACAAAGAGAACCCTATCAACAAACCACCAATTCTGACTATCTCCTACGTCTTTGGGGATGGTAGAATATGTTTCGAAGTGAGCTTCCCCGTTTGAAAGATTGTTTGCAACTGTGTTTACTTCGTCGGATGATTGGTACACAATCCGAAATGTGTTCCCTGGATTAGAAGATTGTTCAAAATTGGTGGTTTCCGTTCATTGGGAAATTGGTCAACTGGGTAAAATATTGTACTTACTTTTAAGGCTGTTTCAAAGCGTAAGGAAGCTAGCTAAAAGCTTACATCAATGCACAAAGTATTTGGTTGACCTAAAGATTGAAGCAATTCTTTTTGGTTCACCTAAAGTTATTTATTCAGTATCAATGATCTCAT--CAGATCATATTCTATGATCCATCATCTTTCAATCTTTCTTTCTCATTTCGATGATGGATCACAGTGTGTGATCTGAAATGCTAATGCTAAATAAATGTACACAATCTAATCCAAGAAAATTCGCTCCAACATATAATTTTTTGTGAAAATCTGATAATGTCACCTAAAGATTGTTG
>JDD17-1 [organism=Juniperus deppeana var. deppeana] [country=Mexico] [Isolate=JDD17-1]
TACTTAGACTGTTTCGATCAACAGTGTAGTAACTCTGTTTACATGTTCAGAAAAATGCTGGAATATGTGTTGAGATGTCTAGAAGATTGTTAATACGTATGTTTAGTTCAGAAGGTTTTGTTAAAGTGTGTTGACAGGTTTAGAAGATTTTTTGAAATTGCATGAGATGATGTTTTTTTTAACAATGTCCACAGGATCATGCGGTCTACGAGATGAACCGACCAATGACAAAGAGAACCCTATCAACAAACCACCAATTCTGACTATCTCCTACGTCTTTGGGGATGGTAGAATATGTTTCGAAGTGAGCTTCCCCGTTTGAAAGATTGTTTGCAACTGTGTTTACTTCGTCGGATGATTGGTACACAATCCGAAATGTGTTCCCTGGATTAGAAGATTGTTCAAAATTGGTGGTTTCCGTTCATTGGGAAATTGGTCAACTGGGTAAAATATTGTACTTACTTTTAAGGCTGTTTCAAAGCGTAAGGAAGCTAGCTAAAAGCTTACATCAATGCACAAAGTATTTAGTTGACCTAAAGATTGAAGCAATTCTTTTTGGTTCACCTAAAGTTATTTATTCAGTATCAATGATCTCAT--CAGATCATATTCTATGATCCATTATCTTTCAATCTTTCTTTCTCATTTCGATGATGGATCACAGTGTGTGATCTGAAATGCTAATGCTAAATAAATGTACACAATCTAATCCAAGAGAATTCGCTCCAACATATAATTTTTTGTGAAAATCTGATAATGTCACCTAAAGATTGTTG
>JDD17-2 [organism=Juniperus deppeana var. deppeana] [country=Mexico] [Isolate=JDD17-2]
TACTTAGACTGTTTCGATCAACAGTGTAGTAACTCTGTTTACATGTTCAGAAAAATGCTGGAATATGTGTTGAGATGTCTAGAAGATTGTTAATACGTATGTTTAGTTCAGAAGGTTTTGTTAAAGTGTGTTGACAGGTTTAGAAGATTTTTTGAAATTGCATGAGATGATGTTTTTTTTAACAATGTCCACAGGATCATGCGGTCTACGAGATGAACCGACCAATGACAAAGAGAACCCTATCAACAAACCACCAATTCTGACTATCTCCTACGTCTTTGGGGATGGTAGAATATGTTTCGAAGTGAGCTTCCCCGTTTGAAAGATTGTTTGCAACTGTGTTTACTTCGTCGGATGATTGGTACACAATCCGAAATGTGTTCCCTGGATTAGAAGATTGTTCAAAATTGGTGGTTTCCGTTCATTGGGAAATTGGTCAACTGGGTAAAATATTGTACTTACTTTTAAGGCTGTTTCAAAGCGTAAGGAAGCTAGCTAAAAGCTTACATCAATGCACAAAGTATTTAGTTGACCTAAAGATTGAAGCAATTCTTTTTGGTTCACCTAAAGTTATTTATTCAGTATCAATGATCTCAT--CAGATCATATTCTATGATCCATTATCTTTCAATCTTTCTTTCTCATTTCGATGATGGATCACAGTGTGTGATCTGAAATGCTAATGCTAAATAAATGTACACAATCTAATCCAAGAGAATTCGCTCCAACATATAATTTTTTGTGAAAATCTGATAATGTCACCTAAAGATTGTTG
>JDD18-1 [organism=Juniperus deppeana var. deppeana] [country=Mexico] [Isolate=JDD18-1]
TACTTAGACTGTTTCGATCAACAGTGTAGTAACTC---TTACATGTTCAGAAAAATGCTGGAATATGTGTTGAGATGTCTAGAAGATTGTTAATACGTATGTTTAGTTCAGAAGGTTTTCTTAAAGTGTGTTGACAGGTTTAGAAGATTTTTTGAAATTGCATGAGATGATGTTTTTTTTAACAATGTCCACAGGATCATGCGGTCTACGAGATGAACCGACCAATGACAAAGAGAACCCTATCAACAAACCACCAATTCTGACTATCTCCTATGTCTTTGGGGATGGTAGAATATGTTTCGAAGTGAGCTTCCCCGTTTGAAAGATTGTTTGCAACTGTGTTTACTTCGTCGGATGATTGGTACACAATCCGAAATGTGTTCCCTGGATTAGAAGATTGTTCTAAATTGGTGGTTTCTGTTCATTGGGAAATTGGTCAACTGGGTAAAATATTGTACTTACTTTTAAGGCTGTTTCAAAGCGTAAGGAAGCTATCTAAAAGCTTACATCAATGCACAAAGTATTTGGTTCACCTAAAGATTGAAGCAATTCTTTTTGGTTCAGTTAAAGTTATTTATTCAGTATCAATGATCTGATGATAGATCATATTC------------------AATCCTTCTTTCTCATTTCGATGATGGATTACAGTGTGTGATCTGAAATGCTAATACTAAATAAATGTACACAATCTAATCCAAGAAAATTCGCTCCAACATATAAATTTTTGTGAAAATCTGATAATGTCACCTAGAGATTGTTG
>JDD18-2 [organism=Juniperus deppeana var. deppeana] [country=Mexico] [Isolate=JDD18-12
TACTTAGACTGTTTCGATCAACAGTGTAGTAACTC---TTACATGTTCAGAAAAATGCTGGAATATGTGTTGAGATGTCTAGAAGATTGTTAATACGTATGTTTAGTTCAGAAGGTTTTCTTAAAGTGTGTTGACAGGTTTAGAAGATTTTTTGAAATTGCATGAGATGATGTTTTTTTTAACAATGTCCACAGGATCATGCGGTCTACGAGATGAACCGACCAATGACAAAGAGAACCCTATCAACAAACCACCAATTCTGACTATCTCCTATGTCTTTGGGGATGGTAGAATATGTTTCGAAGTGAGCTTCCCCGTTTGAAAGATTGTTTGCAACTGTGTTTACTTCGTCGGATGATTGGTACACAATCCGAAATGTGTTCCCTGGATTAGAAGATTGTTCTAAATTGGTGGTTTCTGTTCATTGGGAAATTGGTCAACTGGGTAAAATATTGTACTTACTTTTAAGGCTGTTTCAAAGCGTAAGGAAGCTATCTAAAAGCTTACATCAATGCACAAAGTATTTGGTTCACCTAAAGATTGAAGCAATTCTTTTTGGTTCAGTTAAAGTTATTTATTCAGTATCAATGATCTGATGATAGATCATATTC------------------AATCCTTCTTTCTCATTTCGATGATGGATTACAGTGTGTGATCTGAAATGCTAATACTAAATAAATGTACACAATCTAATCCAAGAAAATTCGCTCCAACATATAAATTTTTGTGAAAATCTGATAATGTCACCTAGAGATTGTTG
>JDD19-1 [organism=Juniperus deppeana var. deppeana] [country=Mexico] [Isolate=JDD19-1]
TACTTAGACTGTTTCGATCAACAGTGTAGTAACTCTGTTTACATGTTCAGAAAAATGCTGGAATATGTGTTGAGATGTCTAGAAGATTGTTAATACGTATGTTTAGTTCAGAAGGTTTTCTTAAAGTGTGTTGACAGGTTTAGAAGATTTTTTGAAATTGCATGAGATGATGTTTTTTTTAACAATGTCCACAGGATCATGCGGTCTACGAGATGAACCGACCAATGACAAAGAGAACCCTATCAACAAACCACCAATTCTGACTATCTCCTATGTCTTTGGGGATGGTAGAATATGTTTCGAAGTGAGCTTCCCCGTTTGAAAGATTGTTTGCAACTGTGTTTACTTCGTCGGATGATTGGTACACAATCCGAAATGTGTTCCCTGGATTAGAAGATTGTTCTAAATTGGTGGTTTCTGTTCATTGGGAAATTGGTCAACTGGGTAAAATATTGTACTTACTTTTAAGGCTGTTTCAAAGCGTAAGGAAGCTATCTAAAAGCTTACATCAATGCACAAAGTATTTGGTTCACCTAAAGATTGAAGCAATTCTTTTTGGTTCAGTTAAAGTTATTTATTCAGTATCAATGATCTGATGATAGATCATATTC------------------AATCCTTCTTTCTCATTTCGATGATGGATTACAGTGTGTGATCTGAAATGCTAATACTAAATAAATGTACACAATCTAATCCAAGAAAATTCGCTCCAACATATAAATTTTTGTGAAAATCTGATAATGTCACCTAGAGATTGTTG
>JDD19-2 [organism=Juniperus deppeana var. deppeana] [country=Mexico] [Isolate=JDD19-2]
TACTTAGACTGTTTCGATCAACAGTGTAGTAACTCTGTTTACATGTTCAGAAAAATGCTGGAATATGTGTTGAGATGTCTAGAAGATTGTTAATACGTATGTTTAGTTCAGAAGGTTTTCTTAAAGTGTGTTGACAGGTTTAGAAGATTTTTTGAAATTGCATGAGATGATGTTTTTTTTAACAATGTCCACAGGATCATGCGGTCTACGAGATGAACCGACCAATGACAAAGAGAACCCTATCAACAAACCACCAATTCTGACTATCTCCTATGTCTTTGGGGATGGTAGAATATGTTTCGAAGTGAGCTTCCCCGTTTGAAAGATTGTTTGCAACTGTGTTTACTTCGTCGGATGATTGGTACACAATCCGAAATGTGTTCCCTGGATTAGAAGATTGTTCTAAATTGGTGGTTTCTGTTCATTGGGAAATTGGTCAACTGGGTAAAATATTGTACTTACTTTTAAGGCTGTTTCAAAGCGTAAGGAAGCTATCTAAAAGCTTACATCAATGCACAAAGTATTTGGTTCACCTAAAGATTGAAGCAATTCTTTTTGGTTCAGTTAAAGTTATTTATTCAGTATCAATGATCTGATGATAGATCATATTC------------------AATCCTTCTTTCTCATTTCGATGATGGATTACAGTGTGTGATCTGAAATGCTAATACTAAATAAATGTACACAATCTAATCCAAGAAAATTCGCTCCAACATATAAATTTTTGTGAAAATCTGATAATGTCACCTAGAGATTGTTG
>JDD2-1 [organism=Juniperus deppeana var. deppeana] [country=Mexico] [Isolate=JDD2-1]
TACTTAGACTGTTTCGATCAACAGTGTAGTAACTCTGTTTACATGTTCAGAAAAATGCTGGAATATGTGTTGAGATGTCTAGAAGATTGTTAATACGTATGTTTGGTTCAGAAGGTTTTGTTAAAGTGTGTTGACAGGTTTAGAAGATTTTTTGAAATTGCATGAGATGATGTTTTTTTTAACAATGTCCACAGGATCATGCGGTCTACGAGATGAACCGACCAATGACAAAGAGAACCCTATCAACAAACCACCAATTCTGACTATCTCCTACGTCTTTGGGGATGGTAGAATATGTTTCGAAGTGAGCTTCCCCGTTTGAAAGATTGTTTGCAACTGTGTTTACTTCGTCGGATGATTGGTACACAATCCGAAATGTGTTCCCTGGATTAGAAGATTGTTCAAAATTGGTGGTTTCTGTTCATTGGGAAATTGGTCAACTGGGTAAAATATTGTACTTACTTTTAAGGCTGTTTCAAAGCGTAAGGAAGCTAGCTAAAAGCTTACATCAATGCACAAAGTATTTGGTTGACCTAAAGATTGAAGCAATTCTTTTTGGTTCACCTAAAGTTATTTATTCAGTATCAATGATCTCAT--CAGATCATATTCTATGATCCATCATCTTTCAATCCTTCTTTCTCATTTCGATGATGGATCACAGTGTGTGATCTGAAATGCTAATGCTAAATAAATGTACACAATCTAATCCAAGAAAATTCGCTCCAACATATAAATTTTTGTGAAAATCTGATAATGTCACCTAAAGATTGTTG
>JDD2-2 [organism=Juniperus deppeana var. deppeana] [country=Mexico] [Isolate=JDD2-2]
TACTTAGACTGTTTCGATCAACAGTGTAGTAACTCTGTTTACATGTTCAGAAAAATGCTGGAATATGTGTTGAGATGTCTAGAAGATTGTTAATACGTATGTTTGGTTCAGAAGGTTTTGTTAAAGTGTGTTGACAGGTTTAGAAGATTTTTTGAAATTGCATGAGATGATGTTTTTTTTAACAATGTCCACAGGATCATGCGGTCTACGAGATGAACCGACCAATGACAAAGAGAACCCTATCAACAAACCACCAATTCTGACTATCTCCTACGTCTTTGGGGATGGTAGAATATGTTTCGAAGTGAGCTTCCCCGTTTGAAAGATTGTTTGCAACTGTGTTTACTTCGTCGGATGATTGGTACACAATCCGAAATGTGTTCCCTGGATTAGAAGATTGTTCAAAATTGGTGGTTTCTGTTCATTGGGAAATTGGTCAACTGGGTAAAATATTGTACTTACTTTTAAGGCTGTTTCAAAGCGTAAGGAAGCTAGCTAAAAGCTTACATCAATGCACAAAGTATTTGGTTGACCTAAAGATTGAAGCAATTCTTTTTGGTTCACCTAAAGTTATTTATTCAGTATCAATGATCTCAT--CAGATCATATTCTATGATCCATCATCTTTCAATCCTTCTTTCTCATTTCGATGATGGATCACAGTGTGTGATCTGAAATGCTAATGCTAAATAAATGTACACAATCTAATCCAAGAAAATTCGCTCCAACATATAAATTTTTGTGAAAATCTGATAATGTCACCTAAAGATTGTTG
>JDD23-1 [organism=Juniperus deppeana var. deppeana] [country=Mexico] [Isolate=JDD23-1]
TACTTAGACTGTTTCGATCAACAGTGTAGTAACTCTGTTTACATGTTCAGAAAAATGCTGGAATATGTGTTGAGATGTCTAGAAGATTGTTAATACGTATGTTTAGTTCAGAAGGTTTTGTTAAAGTGTGTTGACAGGTTTAGAAGATTTTTTGAAATTGCATGAGATGATGTTTTTTTTAACAATGTCCACAGGATCATGCGGTCTACGAGATGAACCGACCAATGACAAAGAGAACCCTATCAACAAACCACCAATTCTGACTATCTCCTACGTCTTTGGGGATGGTAGAATATGTTTCGAAGTGAGCTTCCCCGTTTGAAAGATTGTTTGCAACTGTGTTTACTTCGTCGGATGATTGGTACACAATCCGAAATGTGTTCCCTGGATTAGAAGATTGTTCAAAATTGGTGGTTTCCGTTCATTGGGAAATTGGTCAACTGGGTAAAATATTGTACTTACTTTTAAGGCTGTTTCAAAGCGTAAGGAAGCTAGCTAAAAGCTTACATCAATGCACAAAGTATTTGGTTGACCTAAAGATTGAAGCAATTCTTTTTGGTTCACCTAAAGTTATTTATTCAGTATCAATGATCTCAT--CAGATCATATTCTATGATCCATTATCTTTCAATCTTTCTTTCTCATTTCGATGATGGATCACAGTGTGTGATCTGAAATGCTAATACTAAATAAATGTACACAATCTAATCCAAGAAAATTCGCTCCAACATATAATTTTTTGTGAAAATCTGATAATGTCACCTAAAGATTGTTG
>JDD23-2 [organism=Juniperus deppeana var. deppeana] [country=Mexico] [Isolate=JDD23-2]
TACTTAGACTGTTTCGATCAACAGTGTAGTAACTCTGTTTACATGTTCAGAAAAATGCTGGAATATGTGTTGAGATGTCTAGAAGATTGTTAATACGTATGTTTAGTTCAGAAGGTTTTGTTAAAGTGTGTTGACAGGTTTAGAAGATTTTTTGAAATTGCATGAGATGATGTTTTTTTTAACAATGTCCACAGGATCATGCGGTCTACGAGATGAACCGACCAATGACAAAGAGAACCCTATCAACAAACCACCAATTCTGACTATCTCCTACGTCTTTGGGGATGGTAGAATATGTTTCGAAGTGAGCTTCCCCGTTTGAAAGATTGTTTGCAACTGTGTTTACTTCGTCGGATGATTGGTACACAATCCGAAATGTGTTCCCTGGATTAGAAGATTGTTCAAAATTGGTGGTTTCCGTTCATTGGGAAATTGGTCAACTGGGTAAAATATTGTACTTACTTTTAAGGCTGTTTCAAAGCGTAAGGAAGCTAGCTAAAAGCTTACATCAATGCACAAAGTATTTGGTTGACCTAAAGATTGAAGCAATTCTTTTTGGTTCACCTAAAGTTATTTATTCAGTATCAATGATCTCAT--CAGATCATATTCTATGATCCATTATCTTTCAATCTTTCTTTCTCATTTCGATGATGGATCACAGTGTGTGATCTGAAATGCTAATGCTAAATAAATGTACACAATCTAATCCAAGAAAATTCGCTCCAACATATAATTTTTTGTGAAAATCTGATAATGTCACCTAAAGATTGTTG
>JDD24-1 [organism=Juniperus deppeana var. deppeana] [country=Mexico] [Isolate=JDD24-1]
TACTTAGACTGTTTCGATCAACAGTGTAGTAACTCTGTTTACATGTTCAGAAAAATGCTGGAATATGTGTTGAGATGTCTAGAAGATTGTTAATACGTATGTTTAGTTCAGAAGGTTTTGTTAAAGTGTGTTGACAGGTTTAGAAGATTTTTTGAAATTGCATGAGATGATGTTTTTTTTAACAATGTCCACAGGATCATGCGGTCTACGAGATGAACCGACCAATGACAAAGAGAACCCTATCAACAAACCACCAATTCTGACTATCTCCTACGTCTTTGGGGATGGTAGAATATGTTTCGAAGTGAGCTTCCCCGTTTGAAAGATTGTTTGCAACTGTGTTTACTTCGTCGGATGATTGGTACACAATCCGAAATGTGTTCCCTGGATTAGAAGATTGTTCAAAATTGGTGGTTTCTGTTCATTGGGAAATTGGTCAACTGGGTAAAATATTGTACTTACTTTTAAGGCTGTTTCAAAGCGTAAGGAAGCTAGCTAAAAGCTTACATCAATGCACAAAGTATTTGGTTGACCTAAAGATTGAAGCAATTCTTTTTGGTTCACCTAAAGTTATTTATTCAGTATCAATGATCTCAT--CAGATCATATTCTATGATCCATCATCTTTCAATCCTTCTTTCTCATTTCGATGATGGATCACAGTGTGTGATCTGAAATGCTAATGCTAAATAAATGTACACAATCTAATCCAAGAAAATTCGCTCCAACATATAAATTTTTGTGAAAATCTGATAATGTCACCTAAAGATTGTTG
>JDD24-2 [organism=Juniperus deppeana var. deppeana] [country=Mexico] [Isolate=JDD24-2]
TACTTAGACTGTTTCGATCAACAGTGTAGTAACTCTGTTTACATGTTCAGAAAAATGCTGGAATATGTGTTGAGATGTCTAGAAGATTGTTAATACGTATGTTTAGTTCAGAAGGTTTTGTTAAAGTGTGTTGACAGGTTTAGAAGATTTTTTGAAATTGCATGAGATGATGTTTTTTTTAACAATGTCCACAGGATCATGCGGTCTACGAGATGAACCGACCAATGACAAAGAGAACCCTATCAACAAACCACCAATTCTGACTATCTCCTACGTCTTTGGGGATGGTAGAATATGTTTCGAAGTGAGCTTCCCCGTTTGAAAGATTGTTTGCAACTGTGTTTACTTCGTCGGATGATTGGTACACAATCCGAAATGTGTTCCCTGGATTAGAAGATTGTTCAAAATTGGTGGTTTCCGTTCATTGGGAAATTGGTCAACTGGGTAAAATATTGTACTTACTTTTAAGGCTGTTTCAAAGCGTAAGGAAGCTAGCTAAAAGCTTACATCAATGCACAAAGTATTTGGTTGACCTAAAGATTGAAGCAATTCTTTTTGGTTCACCTAAAGTTATTTATTCAGTATCAATGATCTCAT--CAGATCATATTCTATGATCCATTATCTTTCAATCTTTCTTTCTCATTTCGATGATGGATCACAGTGTGTGATCTGAAATGCTAATGCTAAATAAATGTACACAATCTAATCCAAGAAAATTCGCTCCAACATATAATTTTTTGTGAAAATCTGATAATGTCACCTAAAGATTGTTG
>JDD29-1 [organism=Juniperus deppeana var. deppeana] [country=Mexico] [Isolate=JDD29-1]
TACTTAGACTGTTTCGATCAACAGTGTAGTAACTCTGTTTACATGTTCAGAAAAATGCTGGAATATGTGTTGAGATGTCTAGAAGATTGTTAATACGTATGTTTAGTTCAGAAGGTTTTGTTAAAGTGTGTTGACAGGTTTAGAAGATTTTTTGAAATTGCATGAGATGATGTTTTTTTTAACAATGTCCACAGGATCATGCGGTCTACGAGATGAACCGACCAATGACAAAGAGAACCCTATCAACAAACCACCAATTCTGACTATCTCCTACGTCTTTGGGGATGGTAGAATATGTTTCGAAGTGAGCTTCCCCGTTTGAAAGATTGTTTGCAACTGTGTTTACTTCGTCGGATGATTGGTACACAATCCGAAATGTGTTCCCTGGATTAGAAGATTGTTCAAAATTGGTGGTTTCCGTTCATTGGGAAATTGGTCAACTGGGTAAAATATTGTACTTACTTTTAAGGCTGTTTCAAAGCGTAAGGAAGCTAGCTAAAAGCTTACATCAATGCACAAAGTATTTGGTTGACCTAAAGATTGAAGCAATTCTTTTTGGTTCACCTAAAGTTATTTATTCAGTATCAATGATCTCAT--CAGATCATATTCTATGATCCATTATCTTTCAATCTTTCTTTCTCATTTCGATGATGGATCACAGTGTGTGATCTGAAATGCTAATGCTAAATAAATGTACACAATCTAATCCAAGAAAATTCGCTCCAACATATAATTTTTTGTGAAAATCTGATAATGTCACCTAAAGATTGTTG
>JDD29-2 [organism=Juniperus deppeana var. deppeana] [country=Mexico] [Isolate=JDD29-2]
TACTTAGACTGTTTCGATCAACAGTGTAGTAACTCTGTTTACATGTTCAGAAAAATGCTGGAATATGTGTTGAGATGTCTAGAAGATTGTTAATACGTATGTTTAGTTCAGAAGGTTTTGTTAAAGTGTGTTGACAGGTTTAGAAGATTTTTTGAAATTGCATGAGATGATGTTTTTTTTAACAATGTCCACAGGATCATGCGGTCTACGAGATGAACCGACCAATGACAAAGAGAACCCTATCAACAAACCACCAATTCTGACTATCTCCTACGTCTTTGGGGATGGTAGAATATGTTTCGAAGTGAGCTTCCCCGTTTGAAAGATTGTTTGCAACTGTGTTTACTTCGTCGGATGATTGGTACACAATCCGAAATGTGTTCCCTGGATTAGAAGATTGTTCAAAATTGGTGGTTTCCGTTCATTGGGAAATTGGTCAACTGGGTAAAATATTGTACTTACTTTTAAGGCTGTTTCAAAGCGTAAGGAAGCTAGCTAAAAGCTTACATCAATGCACAAAGTATTTGGTTGACCTAAAGATTGAAGCAATTCTTTTTGGTTCACCTAAAGTTATTTATTCAGTATCAATGATCTCAT--CAGATCATATTCTATGATCCATTATCTTTCAATCTTTCTTTCTCATTTCGATGATGGATCACAGTGTGTGATCTGAAATGCTAATGCTAAATAAATGTACACAATCTAATCCAAGAAAATTCGCTCCAACATATAATTTTTTGTGAAAATCTGATAATGTCACCTAAAGATTGTTG
>JDD3-1 [organism=Juniperus deppeana var. deppeana] [country=Mexico] [Isolate=JDD3-1]
TACTTAGACTGTTTCGATCAACAGTGTAGTAACTCTGTTTACATGTTCAGAAAAATGCTGGAATATGTGTTGAGATGTCTAGAAGATTGTTAATACGTATGTTTGGTTCAGAAGGTTTTGTTAAAGTGTGTTGACAGGTTTAGAAGATTTTTTGAAATTGCATGAGATGATGTTTTTTTTAACAATGTCCACAGGATCATGCGGTCTACGAGATGAACCGACCAATGACAAAGAGAACCCTATCAACAAACCACCAATTCTGACTATCTCCTACGTCTTTGGGGATGGTAGAATATGTTTCGAAGTGAGCTTCCCCGTTTGAAAGATTGTTTGCAACTGTGTTTACTTCGTCGGATGATTGGTACACAATCCGAAATGTGTTCCCTGGATTAGAAGATTGTTCAAAATTGGTGGTTTCTGTTCATTGGGAAATTGGTCAACTGGGTAAAATATTGTACTTACTTTTAAGGCTGTTTCAAAGCGTAAGGAAGCTAGCTAAAAGCTTACATCAATGCACAAAGTATTTGGTTGACCTAAAGATTGAAGCAATTCTTTTTGGTTCACCTAAAGTTATTTATTCAGTATCAATGATCTCAT--CAGATCATATTCTATGATCCATCATCTTTCAATCCTTCTTTCTCATTTCGATGATGGATCACAGTGTGTGATCTGAAATGCTAATGCTAAATAAATGTACACAATCTAATCCAAGAAAATTCGCTCCAACATATAAATTTTTGTGAAAATCTGATAATGTCACCTAAAGATTGTTG
>JDD3-2 [organism=Juniperus deppeana var. deppeana] [country=Mexico] [Isolate=JDD3-2]
TACTTAGACTGTTTCGATCAACAGTGTAGTAACTCTGTTTACATGTTCAGAAAAATGCTGGAATATGTGTTGAGATGTCTAGAAGATTGTTAATATGTATGTTTAGTTCAGAAGGTTTTGTTAAAGTGTGTTGACAGGTTTAGAAGATTTTTTGAAATTGCATGAGATGATGTTTTTTTTAACAATGTCCACAGGATCATGCGGTCTACGAGATGAACCGACCAATGGCAAAGAGAACCCTATCAACAAACCACCAATTCTGACTATCTCCTACGTCTTTGGGGATGGTAGAATATGTTTCGAAGTGAGCTTCCCCGTTTGAAAGATTGTTTGCAACTGTGTTTACTTCGTCGGATGATTGGTACACAATCCGAAATGTGTTCCCTGGATTAGAAGATTGTTCAAAATTGGTGGTTTCTGTTCATTGGGAAATTGGTCAACTGGGTAAAATATTGTACTTACTTTTAAGGCTGTTTCAAAGCGTAAGGAAGCTAGCTAAAAGCTTACATCAATGCACAAAGTATTTGGTTGACCTAAAGATTGAAGCAATTCTTTTTGGTTCACCTAAAGTTATTTATTCAGTATCAATGATCTCAT--CAGATCATATTCTATGATCCATCATCTTTCAATCCTTCTTTTTCATTTCGATGATGGATCACAGTGTGTGATCTGAAATGCTAATGCTAAATAAATGTACACAATCTAATCCAAGAAAATTCGCTCCAACATATAAATTTTTGTGAAAATCTGATAATGTCACCTAAAGATTGTTG
>JDD32-1 [organism=Juniperus deppeana var. deppeana] [country=Mexico] [Isolate=JDD32-1]
TACTTAGACTGTTTCGATCAACAGTGTAGTAACTCTGTTTACATGTTCAGAAAAATGCTGGAATATGTGTTGAGATGTCTAGAAGATTGTTAATACGTATGTTTAGTTCAGAAGGTTTTGTTAAAGTGTGTTGACAGGTTTAGAAGATTTTTTGAAATTGCATGAGATGATGTTTTTTTTAACAATGTCCACAGGATCATGCGGTCTACGAGATGAACCGACCAATGACAAAGAGAACCCTATCAACAAACCACCAATTCTGACTATCTCCTACGTCTTTGGGGATGGGAGAATATGTTTCGAAGTGAGCTTCCCCGTTTGAAAGATTGTTTGCAACTGTGTTTACTTCGTCGGATGATTGGTACACAATCCGAAATGTGTTCCCTGGATTAGAAGATTGTTCAAAATTGGTGGTTTCTGTTCATTGGGAAATTGGTCAACTGGGTAAAATATTGTACTTACTTTTAAGGCTGTTTCAAAGCGTAAGGAAGCTAGCTAAAAGCTTACATCAATGCACAAAGTATTTGGTTGACCTAAAGATTGAAGCAATTCTTTTTGGTTCACCTAAAGTTATTTATTCAGTATCAATGATCTCAT--CAGATCATATTCTATGATCCATCATCTTTGAATCCTTCTTTCTCATTTCGATGATGGATCACAGTGTGTGATCTGAAATGCTAATGCTAAATAAATGTACACAATCTAATCCAAGAAAATTCGCTCCAACATATAAATTTTTGTGAAAATCTGATAATGTCACCTAAAGATTGTTG
>JDD32-2 [organism=Juniperus deppeana var. deppeana] [country=Mexico] [Isolate=JDD32-2]
TACTTAGACTGTTTCGATCAACAGTGTAGTAACTCTGTTTACATGTTCAGAAAAATGCTGGAATATGTGTTGAGATGTCTAGAAGATTGTTAATACGTATGTTTAGTTCAGAAGGTTTTGTTAAAGTGTGTTGACAGGTTTAGAAGATTTTTTGAAATTGCATGAGATGATGTTTTTTTTAACAATGTCCACAGGATCATGCGGTCTACGAGATGAACCGACCAATGACAAAGAGAACCCTATCAACAAACCACCAATTCTGACTATCTCCTACGTCTTTGGGGATGGTAGAATATGTTTCGAAGTGAGCTTCCCCGTTTGAAAGATTGTTTGCAACTGTGTTTACTTCGTCGGATGATTGGTACACAATCCGAAATGTGTTCCCTGGATTAGAAGATTGTTCAAAATTGGTGGTTTCTGTTCATTGGGAAATTGGTCAACTGGGTAAAATATTGTACTTACTTTTAAGGCTGTTTCAAAGCGTAAGGAAGCTAGCTAAAAGCTTACATCAATGCACAAAGTATTTGGTTGACCTAAAGATTGAAGCAATTCTTTTTGGTTCACCTAAAGTTATTTATTCAGTATCAATGATCTCAT--CAGATCATATTCTATGATCCATCATCTTTCAATCCTTCTTTCTCATTTCGATGATGGATCACAGTGTGTGATCTGAAATGCTAATGCTAAATAAATGTACACAATCTAATCCAAGAAAATTCGCTCCAACATATAAATTTTTGTGAAAATCTGATAATGTCACCTAAAGATTGTTG
>JDD34-1 [organism=Juniperus deppeana var. deppeana] [country=Mexico] [Isolate=JDD34-1]
TACTTAGACTGTTTCGATCAACAGTGTAGTAACTCTGTTTACATGTTCAGAAAAATGCTGGAATATGTGTTGAGATGTCTAGAAGATTGTTAATACGTATGTTTAGTTCAGAAGGTTTTGTTAAAGTGTGTTGACAGGTTTAGAAGATTTTTTGAAATTGCATGAGATGATGTTTTTTTTAACAATGTCCACAGGATCATGCGGTCTACGAGATGAACCGACCAATGACAAAGAGAACCCTATCAACAAACCACCAATTCTGACTATCTCCTACGTCTTTGGGGATGGCAGAATATGTTTCGAAGTGAGCTTCCCCGTTTGAAAGATTGTTTGCAACTGTGTTTACTTCGTCGGATGATTGGTACACAATCCGAAATGTGTTCCCTGGATTAGAAGATTGTTCAAAATTGGTGGTTTCTGTTCATTGGGAAATTGGTCAACTGGGTAAAATATTGTACTTACTTTTAAGGCTGTTTCAAAGCGTAAGGAAGCTAGCTAAAAGCTTACATCAATGCACAAAGTATTTGGTTGACCTAAAGATTGAAGCAATTCTTTTTGGTTCACCTAAAGTTATTTATTCAGTATCAATGATCTCAT--CAGATCATATTCTATGATCCATCATCTTTCAATCTTTCTTTCTCATTTCGATGATGGATCACAGTGTGTGATCTGAAATGCTAATGCTAAATAAATGTACACAATCTAATCCAAGAAAATTCGCTCCAACATATAATTTTTTGTGAAAATCTGATAATGTCACCTAAAGATTGTTG
>JDD34-2 [organism=Juniperus deppeana var. deppeana] [country=Mexico] [Isolate=JDD34-2]
TACTTAGACTGTTTCGATCAACAGTGTAGTAACTCTGTTTACATGTTCAGAAAAATGCTGGAATATGTGTTGAGATGTCTAGAAGATTGTTAATACGTATGTTTAGTTCAGAAGGTTTTGTTAAAGTGTGTTGACAGGTTTAGAAGATTTTTTGAAATTGCATGAGATGATGTTTTTTTTAACAATGTCCACAGGATCATGCGGTCTACGAGATGAACCGACCAATGACAAAGAGAACCCTATCAACAAACCACCAATTCTGACTATCTCCTACGTCTTTGGGGATGGTAGAATATGTTTCGAAGTGAGCTTCCCCGTTTGAAAGATTGTTTGCAACTGTGTTTACTTCGTCGGATGATTGGTACACAATCCGAAATGTGTTCCCTGGATTAGAAGATTGTTCAAAATTGGTGGTTTCTGTTCATTGGGAAATTGGTCAACTGGGTAAAATATTGTACTTACTTTTAAGGCTGTTTCAAAGCGTAAGGAAGCTAGCTAAAAGCTTACATCAATGCACAAAGTATTTGGTTGACCTAAAGATTGAAGCAATTCTTTTTGGTTCACCTAAAGTTATTTATTCAGTATCAATGATCTCAT--CAGATCATATTCTATGATCCATCATCTTTGAATCCTTCTTTCTCATTTCGATGATGGATCACAGTGTGTGATCTGAAATGCTAATGCTAAATAAATGTACACAATCTAATCCAAGAAAATTCGCTCCAACATATAAATTTTTGTGAAAATCTGATAATGTCACCTAAAGATTGTTG
>JDD35-1 [organism=Juniperus deppeana var. deppeana] [country=Mexico] [Isolate=JDD35-1]
TACTTAGACTGTTTCGATCAACAGTGTAGTAACTCTGTTTACATGTTCAGAAAAATGCTGGAATATGTGTTGAGATGTCTAGAAGATTGTTAATACGTATGTTTAGTTCAGAAGGTTTTGTTAAAGTGTGTTGACAGGTTTAGAAGATTTTTTGAAATTGCATGAGATGATGTTTTTTTTAACAATGTCCACAGGATCATGCGGTCTACGAGATGAACCGACCAATGACAAAGAGAACCCTATCAACAAACCACCAATTCTGACTATCTCCTACGTCTTTGGGGATGGTAGAATATGTTTCGAAGTGAGCTTCCCCGTTTGAAAGATTGTTTGCAACTGTGTTTACTTCGTCGGATGATTGGTACACAATCCGAAATGTGTTCCCTGGATTAGAAGATTGTTCAAAATTGGTGGTTTCCGTTCATTGGGAAATTGGTCAACTGGGTAAAATATTGTACTTACTTTTAAGGCTGTTTCAAAGCGTAAGGAAGCTAGCTAAAAGCTTACATCAATGCACAAAGTATTTGGTTGACCTAAAGATTGAAGCAATTCTTTTTGGTTCACCTAAAGTTATTTATTCAGTATCAATGATCTCAT--CAGATCATATTCTATGATCCATTATCTTTCAATCTTTCTTTCTCATTTCGATGATGGATCACAGTGTGTGATCTGAAATGCTAATGCTAAATAAATGTACACAATCTAATCCAAGAAAATTCGCTCCAACATATAATTTTTTGTGAAAATCTGATAATGTCACCTAAAGATTGTTG
>JDD35-2 [organism=Juniperus deppeana var. deppeana] [country=Mexico] [Isolate=JDD35-2]
TACTTAGACTGTTTCGATCAACAGTGTAGTAACTCTGTTTACATGTTCAGAAAAATGCTGGAATATGTGTTGAGATGTCTAGAAGATTGTTAATACGTATGTTTAGTTCAGAAGGTTTTGTTAAAGTGTGTTGACAGGTTTAGAAGATTTTTTGAAATTGCATGAGATGATGTTTTTTTTAACAATGTCCACAGGATCATGCGGTCTACGAGATGAACCGACCAATGACAAAGAGAACCCTATCAACAAACCACCAATTCTGACTATCTCCTACGTCTTTGGGGATGGTAGAATATGTTTCGAAGTGAGCTTCCCCGTTTGAAAGATTGTTTGCAACTGTGTTTACTTCGTCGGATGATTGGTACACAATCCGAAATGTGTTCCCTGGATTAGAAGATTGTTCAAAATTGGTGGTTTCCGTTCATTGGGAAATTGGTCAACTGGGTAAAATATTGTACTTACTTTTAAGGCTGTTTCAAAGCGTAAGGAAGCTAGCTAAAAGCTTACATCAATGCACAAAGTATTTGGTTGACCTAAAGATTGAAGCAATTCTTTTTGGTTCACCTAAAGTTATTTATTCAGTATCAATGATCTCAT--CAGATCATATTCTATGATCCATTATCTTTCAATCTTTCTTTCTCATTTCGATGATGGATCACAGTGTGTGATCTGAAATGCTAATGCTAAATAAATGTACACAATCTAATCCAAGAAAATTCGCTCCAACATATAATTTTTTGTGAAAATCTGATAATGTCACCTAAAGATTGTTG
>JDD36-1 [organism=Juniperus deppeana var. deppeana] [country=Mexico] [Isolate=JDD36-1]
TACTTAGACTGTTTCGATCAACAGTGTAGTAACTCTGTTTACATGTTCAGAAAAATGCTGGAATATGTGTTGAGATGTCTAGAAGATTGTTAATACGTATGTTTAGTTCAGAAGGTTTTGTTAAAGTGTGTTGACAGGTTTAGAAGATTTTTTGAAATTGCATGAGATGATGTTTTTTTTAACAATGTCCACAGGATCATGCGGTCTACGAGATGAACCGACCAATGACAAAGAGAACCCTATCAACAAACCACCAATTCTGACTATCTCCTACGTCTTTGGGGATGGTAGAATATGTTTCGAAGTGAGCTTCCCCGTTTGAAAGATTGTTTGCAACTGTGTTTACTTCGTCGGATGATTGGTACACAATCCGAAATGTGTTCCCTGGATTAGAAGATTGTTCAAAATTGGTGGTTTCCGTTCATTGGGAAATTGGTCAACTGGGTAAAATATTGTACTTACTTTTAAGGCTGTTTCAAAGCGTAAGGAAGCTAGCTAAAAGCTTACATCAATGCACAAAGTATTTGGTTGACCTAAAGATTGAAGCAATTCTTTTTGGTTCACCTAAAGTTATTTATTCAGTATCAATGATCTCAT--CAGATCATATTCTATGATCCATTATCTTTCAATCTTTCTTTCTCATTTCGATGATAGATCACAGTGTGTGATCTGAAATGCTAATGCTAAATAAATGTACACAATCTAATCCAAGAAAATTTGCTCCAACATATAATTTTTTGTGAAAATCTGATAATGTCACCTAAAGATTGTTG
>JDD36-2 [organism=Juniperus deppeana var. deppeana] [country=Mexico] [Isolate=JDD36-2]
TACTTAGACTGTTTCGATCAACAGTGTAGTAACTCTGTTTACATGTTCAGAAAAATGCTGGAATATGTGTTGAGATGTCTAGAAGATTGTTAATACGTATGTTTAGTTCAGAAGGTTTTGTTAAAGTGTGTTGACAGGTTTAGAAGATTTTTTGAAATTGCATGAGATGATGTTTTTTTTAACAATGTCCACAGGATCATGCGGTCTACGAGATGAACCGACCAATGACAAAGAGAACCCTATCAACAAACCACCAATTCTGACTATCTCCTACGTCTTTGGGGATGGTAGAATATGTTTCGAAGTGAGCTTCCCCGTTTGAAAGATTGTTTGCAACTGTGTTTACTTCGTCGGATGATTGGTACACAATCCGAAATGTGTTCCCTGGATTAGAAGATTGTTCAAAATTGGTGGTTTCCGTTCATTGGGAAATTGGTCAACTGGGTAAAATATTGTACTTACTTTTAAGGCTGTTTCAAAGCGTAAGGAAGCTAGCTAAAAGCTTACATCAATGCACAAAGTATTTGGTTGACCTAAAGATTGAAGCAATTCTTTTTGGTTCACCTAAAGTTATTTATTCAGTATCAATGATCTCAT--CAGATCATATTCTATGATCCATTATCTTTCAATCTTTCTTTCTCATTTCGATGATGGATCACAGTGTGTGATCTGAAATGCTAATGCTAAATAAATGTACACAATCTAATCCAAGAAAATTCGCTCCAACATATAATTTTTTGTGAAAATCTGATAATGTCACCTAAAGATTGTTG
>JDD37-1 [organism=Juniperus deppeana var. deppeana] [country=Mexico] [Isolate=JDD37-1]
TACTTAGACTGTTTCGATCAACAGTGTAGTAACTCTGTTTACATGTTCAGAAAAATGCTGGAATATGTGTTGAGATGTCTAGAAGATTGTTAATACGTATGTTTAGTTCAGAAGGTTTTGTTAAAGTGTGTTGACAGGTTTAGAAGATTTTTTGAAATTGCATGAGATGATGTTTTTTTTAACAATGTCCACAGGATCATGCGGTCTACGAGATGAACCGACCAATGACAAAGAGAACCCTATCAACAAACCACCAATTCTGACTATCTCCTACGTCTTTGGGGATGGTAGAATATGTTTCGAAGTGAGCTTCCCCGTTTGAAAGATTGTTTGCAACTGTGTTTACTTCGTCGGATGATTGGTACACAATCCGAAATGTGTTCCCTGGATTAGAAGATTGTTCAAAATTGGTGGTTTCCGTTCATTGGGAAATTGGTCAACTGGGTAAAATATTGTACTTACTTTTAAGGCTGTTTCAAAGCGTAAGGAAGCTAGCTAAAAGCTTACATCAATGCACAAAGTATTTGGTTGACCTAAAGATTGAAGCAATTCTTTTTGGTTCACCTAAAGTTATTTATTCAGTATCAATGATCTCAT--CAGATCATATTCTATGATCCATTATCTTTCAATCTTTCTTTCTCATTTCGATGATAGATCACAGTGTGTGATCTGAAATGCTAATGCTAAATAAATGTACACAATCTAATCCAAGAAAATTTGCTCCAACATATAATTTTTTGTGAAAATCTGATAATGTCACCTAAAGATTGTTG
>JDD37-2 [organism=Juniperus deppeana var. deppeana] [country=Mexico] [Isolate=JDD37-2]
TACTTAGACTGTTTCGATCAACAGTGTAGTAACTCTGTTTACATGTTCAGAAAAATGCTGGAATATGTGTTGAGATGTCTAGAAGATTGTTAATACGTATGTTTAGTTCAGAAGGTTTTGTTAAAGTGTGTTGACAGGTTTAGAAGATTTTTTGAAATTGCATGAGATGATGTTTTTTTTAACAATGTCCACAGGATCATGCGGTCTACGAGATGAACCGACCAATGACAAAGAGAACCCTATCAACAAACCACCAATTCTGACTATCTCCTACGTCTTTGGGGATGGTAGAATATGTTTCGAAGTGAGCTTCCCCGTTTGAAAGATTGTTTGCAACTGTGTTTACTTCGTCGGATGATTGGTACACAATCCGAAATGTGTTCCCTGGATTAGAAGATTGTTCAAAATTGGTGGTTTCCGTTCATTGGGAAATTGGTCAACTGGGTAAAATATTGTACTTACTTTTAAGGCTGTTTCAAAGCGTAAGGAAGCTAGCTAAAAGCTTACATCAATGCACAAAGTATTTGGTTGACCTAAAGATTGAAGCAATTCTTTTTGGTTCACCTAAAGTTATTTATTCAGTATCAATGATCTCAT--CAGATCATATTCTATGATCCATTATCTTTCAATCTTTCTTTCTCATTTCGATGATGGATCACAGTGTGTGATCTGAAATGCTAATGCTAAATAAATGTACACAATCTAATCCAAGAAAATTCGCTCCAACATATAATTTTTTGTGAAAATCTGATAATGTCACCTAAAGATTGTTG
>JDD39-1 [organism=Juniperus deppeana var. deppeana] [country=Mexico] [Isolate=JDD39-1]
TACTTAGACTGTTTCGATCAACAGTGTAGTAACTCTGTTTACATGTTCAGAAAAATGCTGGAATATGTGTTGAGATGTCTAGAAGATTGTTAATACGTATGTTTAGTTCAGAAGGTTTTGTTAAAGTGTGTTGACAGGTTTAGAAGATTTTTTGAAATTGCATGAGATGATGTTTTTTTTAACAATGTCCACAGGATCATGCGGTCTACGAGATGAACCGACCAATGACAAAGAGAACCCTATCAACAAACCACCAATTCTGACTATCTCCTACGTCTTTGGGGATGGTAGAATATGTTTCGAAGTGAGCTTCCCCGTTTGAAAGATTGTTTGCAACTGTGTTTACTTCGTCGGATGATTGGTACACAATCCGAAATGTGTTCCCTGGATTAGAAGATTGTTCAAAATTGGTGGTTTCCGTTCATTGGGAAATTGGTCAACTGGGTAAAATATTGTACTTACTTTTAAGGCTGTTTCAAAGCGTAAGGAAGCTAGCTAAAAGCTTACATCAATGCACAAAGTATTTGGTTGACCTAAAGATTGAAGCAATTCTTTTTGGTTCACCTAAAGTTATTTATTCAGTATCAATGATCTCAT--CAGATCATATTCTATGATCCATTATCTTTCAATCTTTCTTTCTCATTTCGATGATAGATCACAGTGTGTGATCTGAAATGCTAATGCTAAATAAATGTACACAATCTAATCCAAGAAAATTTGCTCCAACATATAATTTTTTGTGAAAATCTGATAATGTCACCTAAAGATTGTTG
>JDD39-2 [organism=Juniperus deppeana var. deppeana] [country=Mexico] [Isolate=JDD39-2]
TACTTAGACTGTTTCGATCAACAGTGTAGTAACTCTGTTTACATGTTCAGAAAAATGCTGGAATATGTGTTGAGATGTCTAGAAGATTGTTAATACGTATGTTTAGTTCAGAAGGTTTTGTTAAAGTGTGTTGACAGGTTTAGAAGATTTTTTGAAATTGCATGAGATGATGTTTTTTTTAACAATGTCCACAGGATCATGCGGTCTACGAGATGAACCGACCAATGACAAAGAGAACCCTATCAACAAACCACCAATTCTGACTATCTCCTACGTCTTTGGGGATGGTAGAATATGTTTCGAAGTGAGCTTCCCCGTTTGAAAGATTGTTTGCAACTGTGTTTACTTCGTCGGATGATTGGTACACAATCCGAAATGTGTTCCCTGGATTAGAAGATTGTTCAAAATTGGTGGTTTCCGTTCATTGGGAAATTGGTCAACTGGGTAAAATATTGTACTTACTTTTAAGGCTGTTTCAAAGCGTAAGGAAGCTAGCTAAAAGCTTACATCAATGCACAAAGTATTTGGTTGACCTAAAGATTGAAGCAATTCTTTTTGGTTCACCTAAAGTTATTTATTCAGTATCAATGATCTCAT--CAGATCATATTCTATGATCCATTATCTTTCAATCTTTCTTTCTCATTTCGATGATGGATCACAGTGTGTGATCTGAAATGCTAATGCTAAATAAATGTACACAATCTAATCCAAGAAAATTCGCTCCAACATATAATTTTTTGTGAAAATCTGATAATGTCACCTAAAGATTGTTG
>JDD4-1 [organism=Juniperus deppeana var. deppeana] [country=Mexico] [Isolate=JDD4-1]
TACTTAGACTGTTTCGATCAACAGTGTAGTAACTCTGTTTACATGTTCAGAAAAATGCTGGAATATGTGTTGAGATGTCTAGAAGATTGTTAATACGTATGTTTAGTTCAGAAGGTTTTGTTAAAGTGTGTTGACAGGTTTAGAAGATTTTTTGAAATTGCATGAGATGATGTTTTTTTTAACAATGTCCACAGGATCATGCGGTCTACGAGATGAACCGACCAATGACAAAGAGAACCCTATCAACAAACCACCAATTCTGACTATCTCCTACGTCTTTGGGGATGGTAGAATATGTTTCGAAGTGAGCTTCCCCGTTTGAAAGATTGTTTGCAACTGTGTTTACTTCGTCGGATGATTGGTACACAATCCGAAATGTGTTCCCTGGATTAGAAGATTGTTCAAAATTGGTGGTTTCTGTTCATTGGGAAATTGGTCAACTGGGTAAAATATTGTACTTACTTTTAAGGCTGTTTCAAAGCGTAAGGAAGCTAGCTAAAAGCTTACATCAATGCACAAAGTATTTGGTTGACCTAAAGATTGAAGCAATTCTTTTTGGTTCACCTAAAGTTATTTATTCAGTATCAATGATCTCAT--CAGATCATATTCTATGATCCATCATCTTTCAATCCTTCTTTTTCATTTCGATGATGGATCACAGTGTGTGATCTGAAATGCTAATGCTAAATAAATGTACACAATATAATCCAAGAAAATTCGCTCCAACATATAAATTTTTGTGAAAATCTGATAATGTCACCTAAAGATTGTTG
>JDD4-2 [organism=Juniperus deppeana var. deppeana] [country=Mexico] [Isolate=JDD4-2]
TACTTAGACTGTTTCGATCAACAGTGTAGTAACTCTGTTTACATGTTCAGAAAAATGCTGGAATATGTGTTGAGATGTCTAGAAGATTGTTAATACGTATGTTTGGTTCAGAAGGTTTTGTTAAAGTGTGTTGACAGGTTTAGAAGATTTTTTGAAATTGCATGAGATGATGTTTTTTTTAACAATGTCCACAGGATCATGCGGTCTACGAGATGAACCGACCAATGACAAAGAGAACCCTATCAACAAACCACCAATTCTGACTATCTCCTACGTCTTTGGGGATGGTAGAATATGTTTCGAAGTGAGCTTCCCCGTTTGAAAGATTGTTTGCAACTGTGTTTACTTCGTCGGATGATTGGTACACAATCCGAAATGTGTTCCCTGGATTAAAAGATTGTTCAAAATTGGTGGTTTCTGTTCATTGGGAAATTGGTCAACTGGGTAAAATATTGTACTTACTTTTAAGGCTGTTTCAAAGCGTAAGGAAGCTAGCTAAAAGCTTACATCAATGCACAAAGTATTTGGTTGACCTAAAGATTGAAGCAATTCTTTTTGGTTCACCTAAAGTTATTTATTCAGTATCAATGATCTCAT--CAGATCATATTCTATGATCCATCATCTTTCAATCTTTCTTTCTCATTTCGATGATGGATCACAGTGTGTGATCTGAAATGCTAATGCTAAATAAATGTACACAATCTAATCCAAGAAAATTCGCTCCAACATATAATTTTTTGTGAAAATCTGATAATGTCACCTAAAGATTGTTG
>JDD40-1 [organism=Juniperus deppeana var. deppeana] [country=Mexico] [Isolate=JDD40-1]
TACTTAGACTGTTTCGATCAACAGTGTAGTAACTCTGTTTACATGTTCAGAAAAATGCTGGAATATGTGTTGAGATGTCTAGAAGATTGTTAATACGTATGTTTAGTTCAGAAGGTTTTGTTAAAGTGTGTTGACAGGTTTAGAAGATTTTTTGAAATTGCATGAGATGATGTTTTTTTTAACAATGTCCACAGGATCATGCGGTCTACGAGATGAACCGACCAATGACAAAGAGAACCCTATCAACAAACCACCAATTCTGACTATCTCCTACGTCTTTGGGGATGGTAGAATATGTTTCGAAGTGAGCTTCCCCGTTTGAAAGATTGTTTGCAACTGTGTTTACTTCGTCGGATGATTGGTACACAATCCGAAATGTGTTCCCTGGATTAGAAGATTGTTCAAAATTGGTGGTTTCTGTTCATTGGGAAATTGGTCAACTGGGTAAAATATTGTACTTACTTTTAAGGCTGTTTCAAAGCGTAAGGAAGCTAGCTAAAAGCTTACATCAATGCACAAAGTATTTGGTTGACCTAAAGATTGAAGCAATTCTTTTTGGTTCACCTAAAGTTATTTATTCAGTATCAATGATCTCAT--CAGATCATATTCTATGATCCATCATCTTTCAATCCTTCTTTCTCATTTCGATGATGGATCACAGTGTGTGATCTGAAATGCTAATGCTAAATAAATGTACACAATCTAATCCAAGAAAATTCGCTCCAACATATAATTTTTTGTGAAAATCTGATAATGTCACCTAAAGATTGTTG
>JDD40-2 [organism=Juniperus deppeana var. deppeana] [country=Mexico] [Isolate=JDD40-2]
TACTTAGACTGTTTCGATCAACAGTGTAGTAACTCTGTTTACATGTTCAGAAAAATGCTGGAATATGTGTTGAGATGTCTAGAAGATTGTTAATACGTATGTTTGGTTCAGAAGGTTTTGTTAAAGTGTGTTGACAGGTTTAGAAGATTTTTTGAAATTGCATGAGATGATGTTTTTTTTAACAATGTCCACAGGATCATGCGGTCTACGAGATGAACCGACCAATGACAAAGAGAACCCTATCAACAAACCACCAATTCTGACTATCTCCTACGTCTTTGGGGATGGTAGAATATGTTTCGAAGTGAGCTTCCCCGTTTGAAAGATTGTTTGCAACTGTGTTTACTTCGTCGGATGATTGGTACACAATCCGAAATGTGTTCCCTGGATTAGAAGATTGTTCAAAATTGGTGGTTTCTGTTCATTGGGAAATTGGTCAACTGGGTAAAATATTGTACTTACTTTTAAGGCTGTTTCAAAGCGTAAGGAAGCTAGCTAAAAGCTTACATCAATGCACAAAGTATTTGGTTGACCTAAAGATTGAAGCAATTCTTTTTGGTTCACCTAAAGTTATTTATTCAGTATCAATGATCTCAT--CAGATCATATTCTATGATCCATCATCTTTCAATCCTTCTTTCTCATTTCGATGATGGATCACAGTGTGTGATCTGAAATGCTAATGCTAAATAAATGTACACAATCTAATCCAAGAAAATTCGCTCCAACATATAAATTTTTGTGAAAATCTGATAATGTCACCTAAAGATTGTTG
>JDD41-1 [organism=Juniperus deppeana var. deppeana] [country=Mexico] [Isolate=JDD41-1]
TACTTAGACTGTTTCGATCAACAGTGTAGTAACTCTGTTTACATGTTCAGAAAAATGCTGGAATATGTGTTGAGATGTCTAGAAGATTGTTAATACGTATGTTTAGTTCAGAAGGTTTTGTTAAAGTGTGTTGACAGGTTTAGAAGATTTTTTGAAATTGCATGAGATGATGTTTTTTTTAACAATGTCCACAGGATCATGCGGTCTACGAGATGAACCGACCAATGACAAAGAGAACCCTATCAACAAACCACCAATTCTGACTATCTCCTACGTCTTTGGGGATGGTAGAATATGTTTCGAAGTGAGCTTCCCCGTTTGAAAGATTGTTTGCAACTGTGTTTACTTCGTCGGATGATTGGTACACAATCCGAAATGTGTTCCCTGGATTAGAAGATTGTTCAAAATTGGTGGTTTCCGTTCATTGGGAAATTGGTCAACTGGGTAAAATATTGTACTTACTTTTAAGGCTGTTTCAAAGCGTAAGGAAGCTAGCTAAAAGCTTACATCAATGCACAAAGTATTTGGTTGACCTAAAGATTGAAGCAATTCTTTTTGGTTCACCTAAAGTTATTTATTCAGTATCAATGATCTCAT--CAGATCATATTCTATGATCCATTATCTTTCAATCTTTCTTTCTCATTTCGATGATAGATCACAGTGTGTGATCTGAAATGCTAATGCTAAATAAATGTACACAATCTAATCCAAGAAAATTTGCTCCAACATATAATTTTTTGTGAAAATCTGATAATGTCACCTAAAGATTGTTG
>JDD41-2 [organism=Juniperus deppeana var. deppeana] [country=Mexico] [Isolate=JDD41-2]
TACTTAGACTGTTTCGATCAACAGTGTAGTAACTCTGTTTACATGTTCAGAAAAATGCTGGAATATGTGTTGAGATGTCTAGAAGATTGTTAATACGTATGTTTAGTTCAGAAGGTTTTGTTAAAGTGTGTTGACAGGTTTAGAAGATTTTTTGAAATTGCATGAGATGATGTTTTTTTTAACAATGTCCACAGGATCATGCGGTCTACGAGATGAACCGACCAATGACAAAGAGAACCCTATCAACAAACCACCAATTCTGACTATCTCCTACGTCTTTGGGGATGGTAGAATATGTTTCGAAGTGAGCTTCCCCGTTTGAAAGATTGTTTGCAACTGTGTTTACTTCGTCGGATGATTGGTACACAATCCGAAATGTGTTCCCTGGATTAGAAGATTGTTCAAAATTGGTGGTTTCCGTTCATTGGGAAATTGGTCAACTGGGTAAAATATTGTACTTACTTTTAAGGCTGTTTCAAAGCGTAAGGAAGCTAGCTAAAAGCTTACATCAATGCACAAAGTATTTGGTTGACCTAAAGATTGAAGCAATTCTTTTTGGTTCACCTAAAGTTATTTATTCAGTATCAATGATCTCAT--CAGATCATATTCTATGATCCATTATCTTTCAATCTTTCTTTCTCATTTCGATGATGGATCACAGTGTGTGATCTGAAATGCTAATGCTAAATAAATGTACACAATCTAATCCAAGAAAATTCGCTCCAACATATAATTTTTTGTGAAAATCTGATAATGTCACCTAAAGATTGTTG
>JDD42-1 [organism=Juniperus deppeana var. deppeana] [country=Mexico] [Isolate=JDD42-1]
TACTTAGACTGTTTCGATCAACAGTGTAGTAACTCTGTTTACATGTTCAGAAAAATGCTGGAATATGTGTTGAGATGTCTAGAAGATTGTTAATACGTATGTTTAGTTCAGAAGGTTTTGTTAAAGTGTGTTTACAGCTTTAGAAGATTTTTTGAAATTGCATGAGATGATGTTTTTTTTAACAATGTCCACAGGATCATGCGGTCTACGAGATGAACCGACCAATGACAAAGAGAACCCTATCAACAAACCACCAATTCTGACTATCTCCTACGTCTTTGGGGATGGTAGAATATGTTTCGAAGTGAGCTTCCCCGTTTGAAAGATTGTTTGCAACTGTGTTTACTTCGTCGGATGATTGGTACACAATCCGAAATGTGTTCCCTGGATTAGAAGATTGTTCAAAATTGGTGGTTTCTGTTCATTGGGAAATTGGTCAACTGGGTAAAATATTGTACTTACTTTTAAGGCTGTTTCAAAGCGTAAGGAAGCTAGCTAAAAGCTTACATCAATGCACAAAGTATTTGGTTGACCTAAAGATTGAAGCAATTCTTTTTGGTTCACCTAAAGTTATTTATTCAGTATCAATGATCTCAT--CAGATCATATTCTATGATCCATCATCTTTGAATCCTTCTTTCTCATTTCGATGATGGATCACAGTGTGTGATCTGAAATGCTAATGCTAAATAAATGTACACAATCTAATCCAAGAAAATTCGCTCCAACATATAAATTTTTGTGAAAATCTGATAATGTCACCTAAAGATTGTTG
>JDD42-2 [organism=Juniperus deppeana var. deppeana] [country=Mexico] [Isolate=JDD42-2]
TACTTAGACTGTTTCGATCAACAGTGTAGTAACTCTGTTTACATGTTCAGAAAAATGCTGGAATATGTGTTGAGATGTCTAGAAGATTGTTAATACGTATGTTTAGTTCAGAAGGTTTTGTTAAAGTGTGTTTACAGCTTTAGAAGATTTTTTGAAATTGCATGAGATGATGTTTTTTTTAACAATGTCCACAGGATCATGCGGTCTACGAGATGAACCGACCAATGACAAAGAGAACCCTATCAACAAACCACCAATTCTGACTATCTCCTACGTCTTTGGGGATGGTAGAATATGTTTCGAAGTGAGCTTCCCCGTTTGAAAGATTGTTTGCAACTGTGTTTACTTCGTCGGATGATTGGTACACAATCCGAAATGTGTTCCCTGGATTAGAAGATTGTTCAAAATTGGTGGTTTCTGTTCATTGGGAAATTGGTCAACTGGGTAAAATATTGTACTTACTTTTAAGGCTGTTTCAAAGCGTAAGGAAGCTAGCTAAAAGCTTACATCAATGCACAAAGTATTTGGTTGACCTAAAGATTGAAGCAATTCTTTTTGGTTCACCTAAAGTTATTTATTCAGTATCAATGATCTCAT--CAGATCATATTCTATGATCCATCATCTTTGAATCCTTCTTTCTCATTTCGATGATGGATCACAGTGTGTGATCTGAAATGCTAATGCTAAATAAATGTACACAATCTAATCCAAGAAAATTCGCTCCAACATATAAATTTTTGTGAAAATCTGATAATGTCACCTAAAGATTGTTG
>JDD44-1 [organism=Juniperus deppeana var. deppeana] [country=Mexico] [Isolate=JDD44-1]
TACTTAGACTGTTTCGATCAACAGTGTAGTAACTCTGTTTACATGTTCAGAAAAATGCTGGAATATGTGTTGAGATGTCTAGAAGATTGTTAATACGTATGTTTAGTTCAGAAGGTTTTGTTAAAGTGTGTTGACAGGTTTAGAAGATTTTTTGAAATTGCATGAGATGATGTTTTTTTTAACAATGTCCACAGGATCATGCGGTCTACGAGATGAACCGACCAATGACAAAGAGAACCCTATCAACAAACCACCAATTCTGACTATCTCCTACGTCTTTGGGGATGGTAGAATATGTTTCGAAGTGAGCTTCCCCGTTTGAAAGATTGTTTGCAACTGTGTTTACTTCGTCGGATGCTTGGTACACAATCCGAAATGTGTTCCCTGGATTAGAAGATTGTTCAAAATTGGTGGTTTCCGTTCATTGGGAAATTGGTCAACTGGGTAAAATATTGTACTTACTTTTAAGGCTGTTTCAAAGCGTAAGGAAGCTAGCTAAAAGCTTACATCAATGCACAAAGTATTTGGTTGACCTAAAGATTGAAGCAATTCTTTTTGGTTCACCTAAAGTTATTTATTCAGTATCAATGATCTCAT--CAGATCATATTCTATGATCCATTATCTTTCAATCTTTCTTTCTCATTTCGATGATGGATCACAGTGTGTGATCTGAAATGCTAATGCTAAATAAATGTACACAATCTAATCCAAGAAAATTCGCTCCAACATATAATTTTTTGTGAAAATCTGATAATGTCACCTAAAGATTGTTG
>JDD44-2 [organism=Juniperus deppeana var. deppeana] [country=Mexico] [Isolate=JDD44-2]
TACTTAGACTGTTTCGATCAACAGTGTAGTAACTCTGTTTACATGTTCAGAAAAATGCTGGAATATGTGTTGAGATGTCTAGAAGATTGTTAATACGTATGTTTAGTTCAGAAGGTTTTGTTAAAGTGTGTTGACAGGTTTAGAAGATTTTTTGAAATTGCATGAGATGATGTTTTTTTTAACAATGTCCACAGGATCATGCGGTCTACGAGATGAACCGACCAATGACAAAGAGAACCCTATCAACAAACCACCAATTCTGACTATCTCCTACGTCTTTGGGGATGGTAGAATATGTTTCGAAGTGAGCTTCCCCGTTTGAAAGATTGTTTGCAACTGTGTTTACTTCGTCGGATGCTTGGTACACAATCCGAAATGTGTTCCCTGGATTAGAAGATTGTTCAAAATTGGTGGTTTCCGTTCATTGGGAAATTGGTCAACTGGGTAAAATATTGTACTTACTTTTAAGGCTGTTTCAAAGCGTAAGGAAGCTAGCTAAAAGCTTACATCAATGCACAAAGTATTTGGTTGACCTAAAGATTGAAGCAATTCTTTTTGGTTCACCTAAAGTTATTTATTCAGTATCAATGATCTCAT--CAGATCATATTCTATGATCCATTATCTTTCAATCTTTCTTTCTCATTTCGATGATGGATCACAGTGTGTGATCTGAAATGCTAATGCTAAATAAATGTACACAATCTAATCCAAGAAAATTCGCTCCAACATATAATTTTTTGTGAAAATCTGATAATGTCACCTAAAGATTGTTG
>JDD45-1 [organism=Juniperus deppeana var. deppeana] [country=Mexico] [Isolate=JDD45-1]
TACTTAGACTGTTTCGATCAACAGTGTAGTAACTCTGTTTACATGTTCAGAAAAATGCTGGAATATGTGTTGAGATGTCTAGAAGATTGTTAATACGTATGTTTAGTTCAGAAGGTTTTGTTAAAGTGTGTTGACAGGTTTAGAAGATTTTTTGAAATTGCATGAGATGATGTTTTTTTTAACAATGTCCACAGGATCATGCGGTGTACGAGATGAACCGACCAATGACAAAGAGAACCCTATCAACAAACCACCAATTCTGACTATCTCCTACGTCTTTGGGGATGGTAGAATATGTTTCGAAGTGAGCTTCCCCGTTTGAAAGATTGTTTGCAACTGTGTTTACTTCGTCGGATGATTGGTACACAATCCGAAATGTGTTCCCTGGATTAGAAGATTGTTCAAAATTGGTGGTTTCTGTTCATTGGGAAATTGGTCAACTGGGTAAAATATTGTACTTACTTTTAAGGCTGTTTCAAAGCGTAAGGAAGCTAGCTAAAAGCTTACATCAATGCACAAAGTATTTGGTTGACCTAAAGATTGAAGCAATTCTTTTTGGTTCACCTAAAGTTATTTATTCAGTATCAATGATCTCAT--CAGATCATATTCTATGATCCATCATCTTTGAATCCTTCTTTCTCATTTCGATGATGGATCACAGTGTGTGATCTGAAATGCTAATGCTAAATAAATGTACACAATCTAATCCAAGAAAATTCGCTCCAACATATAAATTTTTGTGAAAATCTGATAATGTCACCTAAAGATTGTTG
>JDD45-2 [organism=Juniperus deppeana var. deppeana] [country=Mexico] [Isolate=JDD45-2]
TACTTAGACTGTTTCGATCAACAGTGTAGTAACTCTGTTTACATGTTCAGAAAAATGCTGGAATATGTGTTGAGATGTCTAGAAGATTGTTAATACGTATGTTTAGTTCAGAAGGTTTTGTTAAAGTGTGTTGACAGGTTTAGAAGATTTTTTGAAATTGCATGAGATGATGTTTTTTTTAACAATGTCCACAGGATCATGCGGTGTACGAGATGAACCGACCAATGACAAAGAGAACCCTATCAACAAACCACCAATTCTGACTATCTCCTACGTCTTTGGGGATGGTAGAATATGTTTCGAAGTGAGCTTCCCCGTTTGAAAGATTGTTTGCAACTGTGTTTACTTCGTCGGATGATTGGTACACAATCCGAAATGTGTTCCCTGGATTAGAAGATTGTTCAAAATTGGTGGTTTCCGTTCATTGGGAAATTGGTCAACTGGGTAAAATATTGTACTTACTTTTAAGGCTGTTTCAAAGCGTAAGGAAGCTAGCTAAAAGCTTACATCAATGCACAAAGTATTTGGTTGACCTAAAGATTGAAGCAATTCTTTTTGGTTCACCTAAAGTTATTTATTCAGTATCAATGATCTCAT--CAGATCATATTCTATGATCCATTATCTTTCAATCTTTCTTTCTCATTTCGATGATGGATCACAGTGTGTGATCTGAAATGCTAATGCTAAATAAATGTACACAATCTAATCCAAGAAAATTCGCTCCAACATATAATTTTTTGTGAAAATCTGATAATGTCACCTAAAGATTGTTG
>JDD5-1 [organism=Juniperus deppeana var. deppeana] [country=Mexico] [Isolate=JDD5-1]
TACTTAGACTGTTTCGATCAACAGTGTAGTAACTCTGTTTACATGTTCAGAAAAATGCTGGAATATGTGTTGAGATGTCTAGAAGATTGTTAATACGTATGTTTAGTTCAGAAGGTTTTGTTAAAGTGTGTTGACAGGTTTAGAAGATTTTTTGAAATTGCATGAGATGATGTTTTTTTTAACAATGTCCACAGGATCATGCGGTCTACGAGATGAACCGACCAATGACAAAGAGAACCCTATCAACAAACCACCAATTCTGACTATCTCCTACGTCTTTGGGGATGGTAGAATATGTTTCGAAGTGAGCTTCCCCGTTTGAAAGATTGTTTGCAACTGTGTTTACTTCGTCGGATGATTGGTACACAATCCGAAATGTGTTCCCTGGATTAGAAGATTGTTCAAAATTGGTGGTTTCTGTTCATTGGGAAATTGGTCAACTGGGTAAAATATTGTACTTACTTTTAAGGCTGTTTCAAAGCGTAAGGAAGCTAGCTAAAAGCTTACATCAATGCACAAAGTATTTGGTTGACCTAAAGATTGAAGCAATTCTTTTTGGTTCACCTAAAGTTATTTATTCAGTATCAATGATCTCAT--CAGATCATATTCTATGATCTATCATCTTTCAATCCTTCTTTCTCATTTCGATGATGGATCACAGTGTGTGATCTGAAATGCTAATGCTAAATAAATGTACACAATCTAATCCAAGAAAATTCGCTCCAACATATAAATTTTTGTGAAAATCTGATAATGTCACCTAAAGATTGTTG
>JDD5-2 [organism=Juniperus deppeana var. deppeana] [country=Mexico] [Isolate=JDD5-2]
TACTTAGACTGTTTCGATCAACAGTGTAGTAACTCTGTTTACATGTTCAGAAAAATGCTGGAATATGTGTTGAGATGTCTAGAAGATTGTTAATACGTATGTTTAGTTCAGAAGGTTTTGTTAAAGTGTGTTTACAGGTTTAGAAGATTTTTTGAAATTGCATGAGATGATGTTTTTTTTAACAATGTCCACAGGATCATGCGGTCTACGAGATGAACCGACCAATGACAAAGAGAACCCTATCAACAAACCACCAATTCTGACTATCTCCTACGTCTTTGGGGATGGTAGAATATGTTTCGAAGTGAGCTTCCCCGTTTGAAAGATTGTTTGCAACTGTGTTTACTTCGTCGGATGATTGGTACACAATCCGAAATGTGTTCCCTGGATTAGAAGATTGTTCAAAATTGGTGGTTTCTGTTCATTGGGAAATTGGTCAACTGGGTAAAATATTGTACTTACTTTTAAGGCTGTTTCAAAGCGTAAGGAAGCTAGCTAAAAGCTTACATCAATGCACAAAGTATTTGGTTGACCTAAAGATTGAAGCAATTCTTTTTGGTTCACCTAAAGTTATTTATTCAGTATCAATGATCTCAT--CAGATCATATTCTATGATCTATCATCTTTCAATCCTTCTTTCTCATTTCGATGATGGATCACAGTGTGTGATCTGAAATGCTAATGCTAAATAAATGTACACAATCTAATCCAAGAAAATTCGCTCCAACATATAAATTTTTGTGAAAATCTGATAATGTCACCTAAAGATTGTTG
>JDD6-1 [organism=Juniperus deppeana var. deppeana] [country=Mexico] [Isolate=JDD6-1]
TACTTAGACTGTTTCGATCAACAGTGTAGTAACTCTGTTTACATGTTCAGAAAAATGCTGGAATATGTGTTGAGATGTCTAGAAGATTGTTAATACGTATGTTTAGTTCAGAAGGTTTTGTTAAAGTGTGTTGACAGGTTTAGAAGATTTTTTGAAATTGCATGAGATGATGTTTTTTTTAACAATGTCCACAGGATCATGCGGTCTACGAGATGAACCGACCAATGACAAAGAGAACCCTATCAACAAACCACCAATTCTGACTATCTCCTACGTCTTTGGGGATGGTAGAATATGTTTCGAAGTGAGCTTCCCCGTTTGAAAGATTGTTTGCAACTGTGTTTACTTCGTCGGATGATTGGTACACAATCCGAAATGTGTTCCCTGGATTAGAAGATTGTTCAAAATTGGTGGTTTCTGTTCATTGGGAAATTGGTCAACTGGGTAAAATATTGTACTTACTTTTAAGGCTGTTTCAAAGCGTAAGGAAGCTAGCTAAAAGCTTACATCAATGCACAAAGTATTTGGTTGACCTAAAGATTGAAGCAATTCTTTTTGGTTCACCTAAAGTTATTTATTCAGTATCAATGATCTCAT--CAGATCATATTCTATGATCCATCATCTTTGAATCCTTCTTTCTCATTTCGATGATGGATCACAGTGTGTGATCTGAAATGCTAATGCTAAATAAATGTACACAATCTAATCCAAGAAAATTCGCTCCAACATATAAATTTTTGTGAAAATCTGATAATGTCACCTAAAGATTGTTG
>JDD6-2 [organism=Juniperus deppeana var. deppeana] [country=Mexico] [Isolate=JDD6-2]
TACTTAGACTGTTTCGATCAACAGTGTAGTAACTCTGTTTACATGTTCAGAAAAATGCTGGAATATGTGTTGAGATGTCTAGAAGATTGTTAATACGTATGTTTAGTTCAGAAGGTTTTGTTAAAGTGTGTTGACAGGTTTAGAAGATTTTTTGAAATTGCATGAGATGATGTTTTTTTTAACAATGTCCACAGGATCATGCGGTCTACGAGATGAACCGACCAATGACAAAGAGAACCCTATCAACAAACCACCAATTCTGACTATCTCCTACGTCTTTGGGGATGGTAGAATATGTTTCGAAGTGAGCTTCCCCGTTTGAAAGATTGTTTGCAACTGTGTTTACTTCGTCGGATGATTGGTACACAATCCGAAATGTGTTCCCTGGATTAGAAGATTGTTCAAAATTGGTGGTTTCTGTTCATTGGGAAATTGGTCAACTGGGTAAAATATTGTACTTACTTTTAAGGCTGTTTCAAAGCGTAAGGAAGCTAGCTAAAAGCTTACATCAATGCACAAAGTATTTGGTTGACCTAAAGATTGAAGCAATTCTTTTTGGTTCACCTAAAGTTATTTATTCAGTATCAATGATCTCAT--CAGATCATATTCTATGATCCATCATCTTTGAATCCTTCTTTCTCATTTCGATGATGGATCACAGTGTGTGATCTGAAATGCTAATGCTAAATAAATGTACACAATCTAATCCAAGAAAATTCGCTCCAACATATAAATTTTTGTGAAAATCTGATAATGTCACCTAAAGATTGTTG
>JDD7-1 [organism=Juniperus deppeana var. deppeana] [country=Mexico] [Isolate=JDD7-1]
TACTTAGACTGTTTCGATCAACAGTGTAGTAACTCTGTTTACATGTTCAGAAAAATGCTGGAATATGTGTTGAGATGTCTAGAAGATTGTTAATACGTATGTTTAGTTCAGAAGGTTTTGTTAAAGTGTGTTGACAGGTTTAGAAGATTTTTTGAAATTGCATGAGATGATGTTTTTTTTAACAATGTCCACAGGATCATGCGGTCTACGAGATGAACCGACCAATGACAAAGAGAACCCTATCAACAAACCACCAATTCTGACTATCTCCTACGTCTTTGGGGATGGTAGAATATGTTTCGAAGTGAGCTTCCCCGTTTGAAAGATTGTTTGCAACTGTGTTTACTTCGTCGGATGATTGGTACACAATCCGAAATGTGTTCCCTGGATTAGAAGATTGTTCAAAATTGGTGGTTTCTGTTCATTGGGAAATTGGTCAACTGGGTAAAATATTGTACTTACTTTTAAGGCTGTTTCAAAGCGTAAGGAAGCTAGCTAAAAGCTTACATCAATGCACAAAGTATTTGGTTGACCTAAAGATTGAAGCAATTCTTTTTGGTTCACCTAAAGTTATTTATTCAGTATCAATGATCTCAT--CAGATCATATTCTATGATCCATCATCTTTCAATCCTTCTTTCTCATTTCGATGATGGATCACAGTGTGTGATCTGAAATGCTAATGCTAAATAAATGTACACAATCTAATCCAAGAAAATTCGCTCCAACATATAAATTTTTGTGAAAATCTGATAATGTCACCTAAAGATTGTTG
>JDD7-2 [organism=Juniperus deppeana var. deppeana] [country=Mexico] [Isolate=JDD7-2]
TACTTAGACTGTTTCGATCAACAGTGTAGTAACTCTGTTTACATGTTCAGAAAAATGCTGGAATATGTGTTGAGATGTCTAGAAGATTGTTAATACGTATGTTTAGTTCAGAAGGTTTTGTTAAAGTGTGTTGACGGGTTTAGAAGATTTTTTGAAATTGTATGAGATGATGTTTTTTTTAACAATGTCCACAGGATCATGCGGTCTACGAGATGAACCGACCAATGACAAAGAGAACCCTATCAACAAACCACCAATTCTGACTATCTCCTACGTCTTTGGGGATGGTAGAATATGTTTCGAAGTGAGCTTCCCCGTTTGAAAGATTGTTTGCAACTGTGTTTACTTCGTCGGATGATTGGTACACAATCCGAAATGTGTTCCCTGGATTAGAAGATTGTTCAAAATTGGTGGTTTCCGTTCATTGGGAAATTGGTCAACTGGGTAAAATATTGTACTTACTTTTAAGGCTGTTTCAAAGCGTAAGGAAGCTAGCTAAAAGCTTACATCAATGCACAAAGTATTTGGTTGACCTAAAGATTGAAGCAATTCTTTTTGGTTCACCTAAAGTTATTTATTCAGTATCAATGATCTCAT--CAGATCATATTCTATGATCCATCATCTTTCAATCTTTCTTTCTCATTTCGATGATGGATCACAGTGTGTGATCTGAAATGCTAATGCTAAATAAATGTACACAATCTAATCCAAGAAAATTCGCTCCAACATATAAATTTTTGTGAAAATCTGATAATGTCACCTAAAGATTGTTG
>JDD8-1 [organism=Juniperus deppeana var. deppeana] [country=Mexico] [Isolate=JDD8-1]
TACTTAGACTGTTTCGATCAACAGTGTAGTAACTCTGTTTACATGTTCAGAAAAATGCTGGAATATGTGTTGAGATGTCTAGAAGATTGTTAATACGTATGTTTGGTTCACAAGGTTTTGTTAAAGTGTGTTGACAGGTTTAGAAGATTTTTTGAAATTGCATGAGATGATGTTTTTTTTAACAATGTCCACAGGATCATGCGGTCTACGAGATGAACCGACCAATGACAAAGAGAACCCTATCAACAAACCACCAATTCTGACTATCTCCTACGTCTTTGGGGATGGTAGAATATGTTTCGAAGTGAGCTTCCCCGTTTGAAAGATTGTTTGCAACTGTGTTTACTTCGTCGGATGATTGGTACACAATCCGAAATGTGTTCCCTGGATTAGAAGATTGTTCAAAATTGGTGGTTTCTGTTCATTGGGAAATTGGTCAACTGGGTAAAATATTGTACTTACTTTTAAGGCTGTTTCAAAGCGTAAGGAAGCTAGCTAAAAGCTTACATCAATGCACAAAGTATTTGGTTGACCTAAAGATTGAAGCAATTCTTTTTGGTTCACCTAAAGTTATTTATTCAGTATCAATGATCTCAT--CAGATCATATTCTATGATCCATCATCTTTCAATCCTTCTTTCTCATTTGGATGATGGATCACAGTGTGTGATCTGAAATGCTAATGCTAAATAAATGTACACAATCTAATCCAAGAAAATTCGCTCCAACATATAAATTTTTGTGAAAATCTGATAATGTCACCTAAAGATTGTTG
>JDD8-2 [organism=Juniperus deppeana var. deppeana] [country=Mexico] [Isolate=JDD8-2]
TACTTAGACTGTTTCGATCAACAGTGTAGTAACTCTGTTTACATGTTCAGAAAAATGCTGGAATATGTGTTGAGATGTCTAGAAGATTGTTAATACGTATGTTTGGTTCAGAAGGTTTTGTTAAAGTGTGTTGACAGGTTTAGAAGATTTTTTGAAATTGCATGAGATGATGTTTTTTTTAACAATGTCCACAGGATCATGCGGTCTACGAGATGAACCGACCAATGACAAAGAGAACCCTATCAACAAACCACCAATTCTGACTATCTCCTACGTCTTTGGGGATGGTAGAATATGTTTCGAAGTGAGCTTCCCCGTTTGAAAGATTGTTTGCAACTGTGTTTACTTCGTCGGATGATTGGTACACAATCCGAAATGTGTTCCCTGGATTAGAAGATTGTTCAAAATTGGTGGTTTCTGTTCATTGGGAAATTGGTCAACTGGGTAAAATATTGTACTTACTTTTAAGGCTGTTTCAAAGCGTAAGGAAGCTAGCTAAAAGCTTACATCAATGCACAAAGTATTTGGTTGACCTAAAGATTGAAGCAATTCTTTTTGGTTCACCTAAAGTTATTTATTCAGTATCAATGATCTCAT--CAGATCATATTCTATGATCCATCATCTTTCAATCCTTCTTTCTCATTTGGATGATGGATCACAGTGTGTGATCTGAAATGCTAATGCTAAATAAATGTACACAATCTAATCCAAGAAAATTCGCTCCAACATATAAATTTTTGTGAAAATCTGATAATGTCACCTAAAGATTGTTG
>JDD9-1 [organism=Juniperus deppeana var. deppeana] [country=Mexico] [Isolate=JDD9-1]
TACTTAGACTGTTTCGATCAACAGTGTAGTAACTCTGTTTACATGTTCAGAAAAATGCTGGAATATGTGTTGAGATGTCTAGAAGATTGTTAATACGTATGTTTAGTTCAGAAGGTTTTGTTAAAGTGTGTTGACAGGTTTAGAAGATTTTTTGAAATTGCATGAGATGATGTTTTTTTTAACAATGTCCACAGGATCATGCGGTCTACGAGATGAACCGACCAATGACAAAGAGAACCCTATCAACAAACCACCAATTCTGACTATCTCCTACGTCTTTGGGGATGGTAGAATATGTTTCGAAGTGAGCTTCCCCGTTTGAAAGATTGTTTGCAACTGTGTTTACTTCGTCGGATGATTGGTACACAATCCGAAATGTGTTCCCTGGATTAGAAGATTGTTCAAAATTGGTGGTTTCTGTTCATTGGGAAATTGGTCAACTGGGTAAAATATTGTACTTACTTTTAAGGCTGTTTCAAAGCGTAAGGAAGCTAGCTAAAAGCTTACATCAATGCACAAAGTATTTGGTTGACCTAAAGATTGAAGCAATTCTTTTAGGTTCACCCAAAGTTATTTATTCAGTATCAATGATCTCAT--C-GATCATATTCTATGATCCATCATCTTTCAATCCTTCTTTCTCATTTCGATGATGGATCACAGTGTGTGATCTGAAATGCTAATGCTAAATAAATGTACACAATCTAATCCAAGAAAATTCGCTCCAACATATAAATTTTTGTGAAAATCTGATAATGTCACCTAAAGATTGTTG
>JDD9-2 [organism=Juniperus deppeana var. deppeana] [country=Mexico] [Isolate=JDD9-2]
TACTTAGACTGTTTCGATCAACAGTGTAGTAACTCTGTTTACATGTTCAGAAAAATGCTGGAATATGTGTTGAGATGTCTAGAAGATTGTTAATACGTATGTTTAGTTCAGAAGGTTTTGTTAAAGTGTGTTGACAGGTTTAGAAGATTTTTTGAAATTGCATGAGATGATGTTTTTTTTAACAATGTCCACAGGATCATGCGGTCTACGAGATGAACCGACCAATGACAAAGAGAACCCTATCAACAAACCACCAATTCTGACTATCTCCTACGTCTTTGGGGATGGTAGAATATGTTTCGAAGTGAGCTTCCCCGTTTGAAAGATTGTTTGCAACTGTGTTTACTTCGTCGGATGATTGGTACACAATCCGAAATGTGTTCCCTGGATTAGAAGATTGTTCAAAATTGGTGGTTTCTGTTCATTGGGAAATTGGTCAACTGGGTAAAATATTGTACTTACTTTTAAGGCTGTTTCAAAGCGTAAGGAAGCTAGCTAAAAGCTTACATCAATGCACAAAGTATTTGGTTGACCTAAAGATTGAAGCAATTCTTTTAGGTTCACCCAAAGTTATTTATTCAGTATCAATGATCTCAT--C-GATCATATTCTATGATCCATCATCTTTCAATCCTTCTTTCTCATTTCGATGATGGATCACAGTGTGTGATCTGAAATGCTAATGCTAAATAAATGTACACAATCTAATCCAAGAAAATTCGCTCCAACATATAAATTTTTGTGAAAATCTGATAATGTCACCTAAAGATTGTTG
>JDG1-1 [organism=Juniperus deppeana var. gamboana] [country=Mexico] [Isolate=JDG1-1]
TACTTAGACTGTTTCGATCAACAGTGTAGTAACTCTGTTTACATGTTCAGAAAAATGCTGGAATATGTGTTGAGATGTCTAGAAGATTGTTAATACGTATGTTTAGTTCAGAAGGTTTTGTTAAAGTGTGTTGACAGGTTTAGAAGATTTTTTGAAATTGCATGAGATGATGTTTTTTTTAACAATGTCCACAGGATCATGCGGTCTACGAGATGAACCGACCAATGACAAAGAGAACCCTATCAACAAACCACCAATTCTGACTATCTCCTACGTCTTTGGGGATGGTAGAATATGTTTCGAAGTGAGCTTCCCCGTTTGAAAGATTGTTTGCAACTGTGTTTACTTCGTCGGATGATTGGTACACAATCCGAAATGTGTTCCCTGGATTAGAAGATTGTTCAAAATTGGTGGTTTCTGTTCATTGGGAAATTGGTCAACTGGGTAAAATATTGTACTTACTTTTAAGGCTGTTTCAAAGCGTAAGGAAGCTAGCTAAAAGCTTACATCAATGCACAAAGTATTTGGTTGACCTAAAGATTGAAGCAATTCTTTTTGGTTCACCTAAAGTTATTTATTCAGTATCAATGATCTCAT--CAGATCATATTCTATGATCCATCATCTTTCAATCCTTCTTTCTCATTTCGATGATGGATCACAGTGTGTGATCTGAAATGCTAATGCTAAATAAATGTACACAATCTAATCCAAGAAAATTCGCTCCAACATATAAATTTTTGTGAAAATCTGATAATGTCACCTAAAGATTGTTG
>JDG1-2 [organism=Juniperus deppeana var. gamboana] [country=Mexico] [Isolate=JDG1-2]
TACTTAGACTGTTTCGATCAACAGTGTAGTAACTCTGTTTACATGTTCAGAAAAATGCTGGAATATGTGTTGAGATGTCTAGAAGATTGTTAATACGTATGTTTAGTTCAGAAGGTTTTGTTAAAGTGTGTTGACAGGTTTAGAAGATTTTTTGAAATTGCATGAGATGATGTTTTTTTTAACAATGTCCACAGGATCATGCGGTCTACGAGATGAACCGACCAATGACAAAGAGAACCCTATCAACAAACCACCAATTCTGACTATCTCCTACGTCTTTGGGGATGGTAGAATATGTTTCGAAGTGAGCTTCCCCGTTTGAAAGATTGTTTGCAACTGTGTTTACTTCGTCGGATGATTGGTACACAATCCGAAATGTGTTCCCTGGATTAGAAGATTGTTCAAAATTGGTGGTTTCTGTTCATTGGGAAATTGGTCAACTGGGTAAAATATTGTACTTACTTTTAAGGCTGTTTCAAAGCGTAAGGAAGCTAGCTAAAAGCTTACATCAATGCACAAAGTATTTGGTTGACCTAAAGATTGAAGCAATTCTTTTTGGTTCACCTAAAGTTATTTATTCAGTATCAATGATCTCAT--CAGATCATATTCTATGATCCATCATCTTTCAATCCTTCTTTCTCATTTCGATGATGGATCACAGTGTGTGATCTGAAATGCTAATGCTAAATAAATGTACACAATCTAATCCAAGAAAATTCGTTCCAACATATAAATTTTTGTGAAAATCTGATAATGTCACCTAAAGATTGTTG
>JDG10-1 [organism=Juniperus deppeana var. gamboana] [country=Mexico] [Isolate=JDG10-1]
TACTTAGACTGTTTCGATCAACAGTGTAGTAACTCTGTTTACATGTTCAGAAAAATGCTGGAATATGTGTTGAGATGTCTAGAAGATTGTTAATACGTATGTTTAGTTCAGAAGGTTTTGTTAAAGTGTGTTGACAGGTTTAGAAGATTTTTTGAAATTGCATGAGATGATGTTTTTTTTAACAATGTCCACAGGATCATGCGGTCTACGAGATGAACCGACCAATGACAAAGAGAACCCTATCAACAAACCACCAATTCTGACTATCTCCTACGTCTTTGGGGATGGTAGAATATGTTTCGAAGTGAGCTTCCCCGTTTGAAAGATTGTTTGCAACTGTGTTTACTTCGTCGGATGATTGGTACACAATCCGAAATGTGTTCCCTGGATTAGAAGATTGTTCAAAATTGGTGGTTTCTGTTCATTGGGAAATTGGTCAACTGGGTAAAATATTGTACTTACTTTTAAGGCTGTTTCAAAGCGTAAGGAAGCTAGCTAAAAGCTTACATCAATGCACAAAGTATTTGGTTGACCTAAAGATTGAAGCAATTCTTTTTGGTTCACCTAAAGTTATTTATTCAGTATCAATGATCTCAT--CAGATCATATTCTATGATCCATCATCTTTCAATCCTTCTTTCTCATTTCGATGATGGATCACAGTGTGTGATCTGAAATGCTAATGCTAAATAAATGTACACAATCTAATCCAAGAAAATTCGCTCCAACATATAAATTTTTGTGAAAATCTGATAATGTCACCTAAAGATTGTTG
>JDG10-2 [organism=Juniperus deppeana var. gamboana] [country=Mexico] [Isolate=JDG10-2]
TACTTAGACTGTTTCGATCAACAGTGTAGTAACTCTGTTTACATGTTCAGAAAAATGCTGGAATATGTGTTGAGATGTCTAGAAGATTGTTAATACGTATGTTTAGTTCAGAAGGTTTTGTTAAAGTGTGTTGACAGGTTTAGAAGATTTTTTGAAATTGCATGAGATGATGTTTTTTTTAACAATGTCCACAGGATCATGCGGTCTACGAGATGAACCGACCAATGACAAAGAGAACCCTATCAACAAACCACCAATTCTGACTATCTCCTACGTCTTTGGGGATGGTAGAATATGTTTCGAAGTGAGCTTCCCCGTTTGAAAGATTGTTTGCAACTGTGTTTACTTCGTCGGATGATTGGTACACAATCCGAAATGTGTTCCCTGGATTAGAAGATTGTTCAAAATTGGTGGTTTCTGTTCATTGGGAAATTGGTCAACTGGGTAAAATATTGTACTTACTTTTAAGGCTGTTTCAAAGCGTAAGGAAGCTAGCTAAAAGCTTACATCAATGCACAAAGTATTTGGTTGACCTAAAGATTGAAGCAATTCTTTTTGGTTCACCTAAAGTTATTTATTCAGTATCAATGATCTCAT--CAGATCATATTCTATGATCCATCATCTTTCAATCCTTCTTTCTCATTTCGATGATGGATCACAGTGTGTGATCTGAAATGCTAATGCTAAATAAATGTACACAATCTAATCCAAGAAAATTCGCTCCAACATATAAATTTTTGTGAAAATCTGATAATGTCACCTAAAGATTGTTG
>JDG11-1 [organism=Juniperus deppeana var. gamboana] [country=Mexico] [Isolate=JDG11-1]
TACTTAGACTGTTTCGATCAACAGTGTAGTAACTCTGTTTACATGTTCAGAAAAATGCTGGAATATGTGTTGAGATGTCTAGAAGATTGTTAATACGTATGTTTAGTTCAGAAGGTTTTGTTAAAGTGTGTTGACAGGTTTAGAAGATTTTTTGAAATTGCATGAGATGATGTTTTTTTTAACAATGTCCACAGGATCATGCGGTCTACGAGATGAACCGACCAATGACAAAGAGAACCCTATCAACAAACCACCAATTCTGACTATCTCCTACGTCTTTGGGGATGGTAGAATATGTTTCGAAGTGAGCTTCCCCGTTTGAAAGATTGTTTGCAACTGTGTTTACTTCGTCGGATGATTGGTACACAATCCGAAATGTGTTCCCTGGATTAGAAGATTGTTCAAAATTGGTGGTTTCTGTTCATTGGGAAATTGGTCAACTGGGTAAAATATTGTACTTACTTTTAAGGCTGTTTCAAAGCGTAAGGAAGCTAGCTAAAAGCTTACATCAATGCACAAAGTATTTGGTTGACCTAAAGATTGAAGCAATTCTTTTTGGTTCACCTAAAGTTATTTATTCAGTATCAATGATCTCAT--CAGATCATATTCTATGATCCATCATCTTTCAATCCTTCTTTCTCATTTCGATGATGGATCACAGTGTGTGATCTGAAATGCTAATGTTAAATAAATGTACACAATCTAATCCAAGAAAATTCGCTCCAACATATAAATTTTTGTGAAAATCTGATAATGTCACCTAAAGATTGTTG
>JDG11-2 [organism=Juniperus deppeana var. gamboana] [country=Mexico] [Isolate=JDG11-2]
TACTTAGACTGTTTCGATCAACAGTGTAGTAACTCTGTTTACATGTTCAGAAAAATGCTGGAATATGTGTTGAGATGTCTAGAAGATTGTTAATACGTATGTTTAGTTCAGAAGGTTTTGTTAAAGTGTGTTGACAGGTTTAGAAGATTTTTTGAAATTGCATGAGATGATGTTTTTTTTAACAATGTCCACAGGATCATGCGGTCTACGAGATGAACCGACCAATGACAAAGAGAACCCTATCAACAAACCACCAATTCTGACTATCTCCTACGTCTTTGGGGATGGTAGAATATGTTTCGAAGTGAGCTTCCCCGTTTGAAAGATTGTTTGCAACTGTGTTTACTTCGTCGGATGATTGGTACACAATCCGAAATGTGTTCCCTGGATTAGAAGATTGTTCAAAATTGGTGGTTTCCGTTCATTGGGAAATTGGTCAACTGGGTAAAATATTGTACTTACTTTTAAGGCTGTTTCAAAGCGTAAGGAAGCTAGCTAAAAGCTTACATCAATGCACAAAGTATTTGGTTGACCTAAAGATTGAAGCAATTCTTTTTGGTTCACCTAAAGTTATTTATTCAGTATCAATGATCTCAT--CAGATCATATTCTATGATCCATCATCTTTCAATCTTTCTTTCTCATTTCGATGATGGATCACAGTGTGTGATCTGAAATGCTAATGCTAAATAAATGTACACAATCTAATCCAAGAAAATTCGCTCCAACATATAATTTTTTGTGAAAATCTGATAATGTCACCTAAAGATTGTTG
>JDG12-1 [organism=Juniperus deppeana var. gamboana] [country=Mexico] [Isolate=JDG12-1]
TACTTAGACTGTTTCGATCAACAGTGTAGTAACTCTGTTTACATGTTCAGAAAAATGCTGGAATATGTGTTGAGATGTCTAGAAGATTGTTAATACGTATGTTTAGTTCAGAAGGTTTTGTTAAAGTGTGTTGACAGGTTTAGAAGATTTTTTGAAATTGCATGAGATGATGTTTTTTTTAACAATGTCCACAGGATCATGCGGTCTACGAGATGAACCGACCAATGACAAAGAGAACCCTATCAACAAACCACCAATTCTGACTATCTCCTACGTCTTTGGGGATGGTAGAATATGTTTCGAAGTGAGCTTCCCCGTTTGAAAGATTGTTTGCAACTGTGTTTACTTCGTCGGATGATTGGTACACAATCCGAAATGTGTTCCCTGGATTAGAAGATTGTTCAAAATTGGTGGTTTCTGTTCATTGGGAAATTGGTCAACTGGGTAAAATATTGTACTTACTTTTAAGGCTGTTTCAAAGCGTAAGGAAGCTAGCTAAAAGCTTACATCAATGCACAAAGTATTTGGTTGACCTAAAGATTGAAGCAATTCTTTTTGGTTCACCTAAAGTTATTTATTCAGTATCAATGATCTCAT--CAGATCATATTCTATGATCCATCATCTTTCAATCCTTCTTTCTCATTTCGATGATGGATCACAGTGTGTGATCTGAAATGCTAATGCTAAATAAATGTACACAATCTAATCCAAGAAAATTCGCTCCAACATATAAATTTTTGTGAAAATCTGATAATGTCACCTAAAGATTGTTG
>JDG12-2 [organism=Juniperus deppeana var. gamboana] [country=Mexico] [Isolate=JDG12-2]
TACTTAGACTGTTTCGATCAACAGTGTAGTAACTCTGTTTACATGTTCAGAAAAATGCTGGAATATGTGTTGAGATGTCTAGAAGATTGTTAATACGTATGTTTAGTTCAGAAGGTTTTGTTAAAGTGTGTTGACAGGTTTAGAAGATTTTTTGAAATTGCATGAGATGATGTTTTTTTTAACAATGTCCACAGGATCATGCGGTCTACGAGATGAACCGACCAATGACAAAGAGAACCCTATCAACAAACCACCAATTCTGACTATCTCCTACGTCTTTGGGGATGGTAGAATATGTTTCGAAGTGAGCTTCCCCGTTTGAAAGATTGTTTGCAACTGTGTTTACTTCGTCGGATGATTGGTACACAATCCGAAATGTGTTCCCTGGATTAGAAGATTGTTCAAAATTGGTGGTTTCTGTTCATTGGGAAATTGGTCAACTGGGTAAAATATTGTACTTACTTTTAAGGCTGTTTCAAAGCGTAAGGAAGCTAGCTAAAAGCTTACATCAATGCACAAAGTATTTGGTTGACCTAAAGATTGAAGCAATTCTTTTTGGTTCACCTAAAGTTATTTATTCAGTATCAATGATCTCAT--CAGATCATATTCTATGATCCATCATCTTTCAATCCTTCTTTCTCATTTCGATGATGGATCACAGTGTGTGATCTGAAATGCTAATGCTAAATAAATGTACACAATCTAATCCAAGAAAATTCGCTCCGACATATAAATTTTTGTGAAAATCTGATAATGTCACCTAAAGATTGTTG
>JDG13-1 [organism=Juniperus deppeana var. gamboana] [country=Mexico] [Isolate=JDG13-1]
TACTTAGACTGTTTCGATCAACAGTGTAGTAACTCTGTTTACATGTTCAGAAAAATGCTGGAATATGTGTTGAGATGTCTAGAAGATTGTTAATACGTATGTTTAGTTCAGAAGGTTTTGTTAAAGTGTGTTGACAGGTTTAGAAGATTTTTTGAAATTGCATGAGATGATGTTTTTTTTAACAATGTCCACAGGATCATGCGGTCTACGAGATGAACCGACCAATGACAAAGAGAACCCTATCAACAAACCACCAATTCTGACTATCTCCTACGTCTTTGGGGATGGTAGAATATGTTTCGAAGTGAGCTTCCCCGTTTGAAAGATTGTTTGCAACTGTGTTTACTTCGTCGGATGATTGGTACACAATCCGAAATGTGTTCCCTGGATTAGAAGATTGTTCAAAATTGGTGGTTTCTGTTCATTGGGAAATTGGTCAACTGGGTAAAATATTGTACTTACTTTTAAGGCTGTTTCAAAGCGTAAGGAAGCTAGCTAAAAGCTTACATCAATGCACAAAGTATTTGGTTGACCTAAAGATTGAAGCAATTCTTTTTGGTTCACCTAAAGTTATTTATTCAGTATCAATGATCTCAT--CAGATCATATTCTATGATCCATCATCTTTCAATCCTTCTTTCTCATTTCGATGATGGATCACAGTGTGTGATCTGAAATGCTAATGCTAAATAAATGTACACAATCTAATCCAAGAAAATTCGCTCCAACATATAAATTTTTGTGAAAATCTGATAATGTCACCTAAAGATTGTTG
>JDG13-2 [organism=Juniperus deppeana var. gamboana] [country=Mexico] [Isolate=JDG13-2]
TACTTAGACTGTTTCGATCAACAGTGTAGTAACTCTGTTTACATGTTCAGAAAAATGCTGGAATATGTGTTGAGATGTCTAGAAGATTGTTAATACGTATGTTTAGTTCAGAAGGTTTTGTTAAAGTGTGTTGACAGGTTTAGAAGATTTTTTGAAATTGCATGAGATGATGTTTTTTTTAACAATGTCCACAGGATCATGCGGTCTACGAGATGAACCGACCAATGACAAAGAGAACCCTATCAACAAACCACCAATTCTGACTATCTCCTACGTCTTTGGGGATGGTAGAATATGTTTCGAAGTGAGCTTCCCCGTTTGAAAGATTGTTTGCAACTGTGTTTACTTCGTCGGATGATTGGTACACAATCCGAAATGTGTTCCCTGGATTAGAAGATTGTTCAAAATTGGTGGTTTCTGTTCATTGGGAAATTGGTCAACTGGGTAAAATATTGTACTTACTTTTAAGGCTGTTTCAAAGCGTAAGGAAGCTAGCTAAAAGCTTACATCAATGCACAAAGTATTTGGTTGACCTAAAGATTGAAGCAATTCTTTTTGGTTCACCTAAAGTTATTTATTCAGTATCAATGATCTCAT--CAGATCATATTCTATGATCCATCATCTTTCAATCCTTCTTTCTCATTTCGATGATGGATCACAGTGTGTGATCTGAAATGCTAATGCTAAATAAATGTACACAATCTAATCCAAGAAAATTCGTTCCAACATATAAATTTTTGTGAAAATCTGATAATGTCACCTAAAGATTGTTG
>JDG14-1 [organism=Juniperus deppeana var. gamboana] [country=Mexico] [Isolate=JDG14-1]
TACTTAGACTGTTTCGATCAACAGTGTAGTAACTCTGTTTACATGTTCAGAAAAATGCTGGAATATGTGTTGAGATGTCTAGAAGATTGTTAATACGTATGTTTAGTTCAGAAGGTTTTGTTAAAGTGTGTTGACAGGTTTAGAAGATTTTTTGAAATTGCATGAGATGATGTTTTTTTTAACAATGTCCACAGGATCATGCGGTCTACGAGATGAACCGACCAATGACAAAGAGAACCCTATCAACAAACCACCAATTCTGACTATCTCCTACGTCTTTGGGGATGGTAGAATATGTTTCGAAGTGAGCTTCCCCGTTTGAAAGATTGTTTGCAACTGTGTTTACTTCGTCGGATGATTGGTACACAATCCGAAATGTGTTCCCTGGATTAGAAGATTGTTCAAAATTGGTGGTTTCTGTTCATTGGGAAATTGGTCAACTGGGTAAAATATTGTACTTACTTTTAAGGCTGTTTCAAAGCGTAAGGAAGCTAGCTAAAAGCTTACATCAATGCACAAAGTATTTGGTTGACCTAAAGATTGAAGCAATTCTTTTTGGTTCACCTAAAGTTATTTATTCAGTATCAATGATCTCAT--CAGATCATATTCTATGATCCATCATCTTTCAATCCTTCTTTCTCATTTCGATGATGGATCACAGTGTGTGATCTGAAATGCTAATGCTAAATAAATGTACACAATCTAATCCAAGAAAATTCGCTCCAACATATAAATTTTTGTGAAAATCTGATAATGTCACCTAAAGATTGTTG
>JDG14-2 [organism=Juniperus deppeana var. gamboana] [country=Mexico] [Isolate=JDG14-2]
TACTTAGACTGTTTCGATCAACAGTGTAGTAACTCTGTTTACATGTTCAGAAAAATGCTGGAATATGTGTTGAGATGTCTAGAAGATTGTTAATACGTATGTTTAGTTCAGAAGGTTTTGTTAAAGTGTGTTGACAGGTTTAGAAGATTTTTTGAAATTGCATGAGATGATGTTTTTTTTAACAATGTCCACAGGATCATGCGGTCTACGAGATGAACCGACCAATGACAAAGAGAACCCTATCAACAAACCACCAATTCTGACTATCTCCTACGTCTTTGGGGATGGTAGAATATGTTTCGAAGTGAGCTTCCCCGTTTGAAAGATTGTTTGCAACTGTGTTTACTTCGTCGGATGATTGGTACACAATCCGAAATGTGTTCCCTGGATTAGAAGATTGTTCAAAATTGGTGGTTTCTGTTCATTGGGAAATTGGTCAACTGGGTAAAATATTGTACTTACTTTTAAGGCTGTTTCAAAGCGTAAGGAAGCTAGCTAAAAGCTTACATCAATGCACAAAGTATTTGGTTGACCTAAAGATTGAAGCAATTCTTTTTGGTTCACCTAAAGTTATTTATTCAGTATCAATGATCTCAT--CAGATCATATTCTATGATCCATCATCTTTCAATCCTTCTTTCTCATTTCGATGATGGATCACAGTGTGTGATCTGAAATGCTAATGCTAAATAAATGTACACAATCTAATCCAAGAAAATTCGCTCCGACATATAAATTTTTGTGAAAATCTGATAATGTCACCTAAAGATTGTTG
>JDG15-1 [organism=Juniperus deppeana var. gamboana] [country=Mexico] [Isolate=JDG15-1]
TACTTAGACTGTTTCGATCAACAGTGTAGTAACTCTGTTTACATGTTCAGAAAAATGCTGGAATATGTGTTGAGATGTCTAGAAGATTGTTAATACGTATGTTTAGTTCAGAAGGTTTTGTTAAAGTGTGTTGACAGGTTTAGAAGATTTTTTGAAATTGCATGAGATGATGTTTTTTTTAACAATGTCCACAGGATCATGCGGTCTACGAGATGAACCGACCAATGACAAAGAGAACCCTATCAACAAACCACCAATTCTGACTATCTCCTACGTCTTTGGGGATGGTAGAATATGTTTCGAAGTGAGCTTCCCCGTTTGAAAGATTGTTTGCAACTGTGTTTACTTCGTCGGATGATTGGTACACAATCCGAAATGTGTTCCCTGGATTAGAAGATTGTTCAAAATTGGTGGTTTCTGTTCATTGGGAAATTGGTCAACTGGGTAAAATATTGTACTTACTTTTAAGGCTGTTTCAAAGCGTAAGGAAGCTAGCTAAAAGCTTACATCAATGCACAAAGTATTTGGTTGACCTAAAGATTGAAGCAATTCTTTTTGGTTCACCTAAAGTTATTTATTCAGTATCAATGATCTCAT--CAGATCATATTCTATGATCCATCATCTTTCAATCCTTCTTTCTCATTTCGATGATGGATCACAGTGTGTGATCTGAAATGCTAATGCTAAATAAATGTACACAATCTAATCCAAGAAAATTCGCTCCAACATATAAATTTTTGTGAAAATCTGATAATGTCACCTAAAGATTGTTG
>JDG15-2 [organism=Juniperus deppeana var. gamboana] [country=Mexico] [Isolate=JDG15-2]
TACTTAGACTGTTTCGATCAACAGTGTAGTAACTCTGTTTACATGTTCAGAAAAATGCTGGAATATGTGTTGAGATGTCTAGAAGATTGTTAATACGTATGTTTAGTTCAGAAGGTTTTGTTAAAGTGTGTTGACAGGTTTAGAAGATTTTTTGAAATTGCATGAGATGATGTTTTTTTTAACAATGTCCACAGGATCATGCGGTCTACGAGATGAACCGACCAATGACAAAGAGAACCCTATCAACAAACCACCAATTCTGACTATCTCCTACGTCTTTGGGGATGGTAGAATATGTTTCGAAGTGAGCTTCCCCGTTTGAAAGATTGTTTGCAACTGTGTTTACTTCGTCGGATGATTGGTACACAATCCGAAATGTGTTCCCTGGATTAGAAGATTGTTCAAAATTGGTGGTTTCTGTTCATTGGGAAATTGGTCAACTGGGTAAAATATTGTACTTACTTTTAAGGCTGTTTCAAAGCGTAAGGAAGCTAGCTAAAAGCTTACATCAATGCACAAAGTATTTGGTTGACCTAAAGATTGAAGCAATTCTTTTTGGTTCACCTAAAGTTATTTATTCAGTATCAATGATCTCAT--CAGATCATATTCTATGATCCATCATCTTTCAATCCTTCTTTCTCATTTCGATGATGGATCACAGTGTGTGATCTGAAATGCTAATGCTAAATAAATGTACACAATCTAATCCAAGAAAATTCGCTCCGACATATAAATTTTTGTGAAAATCTGATAATGTCACCTAAAGATTGTTG
>JDG2-1 [organism=Juniperus deppeana var. gamboana] [country=Mexico] [Isolate=JDG2-1]
TACTTAGACTGTTTCGATCAACAGTGTAGTAACTCTGTTTACATGTTCAGAAAAATGCTGGAATATGTGTTGAGATGTCTAGAAGATTGTTAATACGTATGTTTAGTTCAGAAGGTTTTGTTAAAGTGTGTTGACAGGTTTAGAAGATTTTTTGAAATTGCATGAGATGATGTTTTTTTTAACAATGTCCACAGGATCATGCGGTCTACGAGATGAACCGACCAATGACAAAGAGAACCCTATCAACAAACCACCAATTCTGACTATCTCCTACGTCTTTGGGGATGGTAGAATATGTTTCGAAGTGAGCTTCCCCGTTTGAAAGATTGTTTGCAACTGTGTTTACTTCGTCGGATGATTGGTACACAATCCGAAATGTGTTCCCTGGATTAGAAGATTGTTCAAAATTGGTGGTTTCTGTTCATTGGGAAATTGGTCAACTGGGTAAAATATTGTACTTACTTTTAAGGCTGTTTCAAAGCGTAAGGAAGCTAGCTAAAAGCTTACATCAATGCACAAAGTATTTGGTTGACCTAAAGATTGAAGCAATTCTTTTTGGTTCACCTAAAGTTATTTATTCAGTATCAATGATCTCAT--CAGATCATATTCTATGATCCATCATCTTTCAATCCTTCTTTCTCATTTCGATGATGGATCACAGTGTGTGATCTGAAATGCTAATGCTAAATAAATGTACACAATCTAATCCAAGAAAATTCGCTCCAACATATAAATTTTTGTGAAAATCTGATAATGTCACCTAAAGATTGTTG
>JDG2-2 [organism=Juniperus deppeana var. gamboana] [country=Mexico] [Isolate=JDG2-2]
TACTTAGACTGTTTCGATCAACAGTGTAGTAACTCTGTTTACATGTTCAGAAAAATGCTGGAATATGTGTTGAGATGTCTAGAAGATTGTTAATACGTATGTTTAGTTCAGAAGGTTTTGTTAAAGTGTGTTGACAGGTTTAGAAGATTTTTTGAAATTGCATGAGATGATGTTTTTTTTAACAATGTCCACAGGATCATGCGGTCTACGAGATGAACCGACCAATGACAAAGAGAACCCTATCAACAAACCACCAATTCTGACTATCTCCTACGTCTTTGGGGATGGTAGAATATGTTTCGAAGTGAGCTTCCCCGTTTGAAAGATTGTTTGCAACTGTGTTTACTTCGTCGGATGATTGGTACACAATCCGAAATGTGTTCCCTGGATTAGAAGATTGTTCAAAATTGGTGGTTTCTGTTCATTGGGAAATTGGTCAACTGGGTAAAATATTGTACTTACTTTTAAGGCTGTTTCAAAGCGTAAGGAAGCTAGCTAAAAGCTTACATCAATGCACAAAGTATTTGGTTGACCTAAAGATTGAAGCAATTCTTTTTGGTTCACCTAAAGTTATTTATTCAGTATCAATGATCTCAT--CAGATCATATTCTATGATCCATCATCTTTCAATCCTTCTTTCTCATTTCGATGATGGATCACAGTGTGTGATCTGAAATGCTAATGCTAAATAAATGTACACAATCTAATCCAAGAAAATTCGTTCCAACATATAAATTTTTGTGAAAATCTGATAATGTCACCTAAAGATTGTTG
>JDG3-1 [organism=Juniperus deppeana var. gamboana] [country=Mexico] [Isolate=JDG3-1]
TACTTAGACTGTTTCGATCAACAGTGTAGTAACTCTGTTTACATGTTCAGAAAAATGCTGGAATATGTGTTGAGATGTCTAGAAGATTGTTAATACGTATGTTTAGTTCAGAAGGTTTTGTTAAAGTGTGTTGACAGGTTTAGAAGATTTTTTGAAATTGCATGAGATGATGTTTTTTTTAACAATGTCCACAGGATCATGCGGTCTACGAGATGAACCGACCAATGACAAAGAGAACCCTATCAACAAACCACCAATTCTGACTATCTCCTACGTCTTTGGGGATGGTAGAATATGTTTCGAAGTGAGCTTCCCCGTTTGAAAGATTGTTTGCAACTGTGTTTACTTCGTCGGATGATTGGTACACAATCCGAAATGTGTTCCCTGGATTAGAAGATTGTTCAAAATTGGTGGTTTCTGTTCATTGGGAAATTGGTCAACTGGGTAAAATATTGTACTTACTTTTAAGGCTGTTTCAAAGCGTAAGGAAGCTAGCTAAAAGCTTACATCAATGCACAAAGTATTTGGTTGACCTAAAGATTGAAGCAATTCTTTTTGGTTCACCTAAAGTTATTTATTCAGTATCAATGATCTCAT--CAGATCATATTCTATGATCCATCATCTTTCAATCCTTCTTTCTCATTTCGATGATGGATCACAGTGTGTGATCTGAAATGCTAATGCTAAATAAATGTACACAATCTAATCCAAGAAAATTCGCTCCAACATATAAATTTTTGTGAAAATCTGATAATGTCACCTAAAGATTGTTG
>JDG3-2 [organism=Juniperus deppeana var. gamboana] [country=Mexico] [Isolate=JDG3-2]
TACTTAGACTGTTTCGATCAACAGTGTAGTAACTCTGTTTACATGTTCAGAAAAATGCTGGAATATGTGTTGAGATGTCTAGAAGATTGTTAATACGTATGTTTAGTTCAGAAGGTTTTGTTAAAGTGTGTTGACAGGTTTAGAAGATTTTTTGAAATTGCATGAGATGATGTTTTTTTTAACAATGTCCACAGGATCATGCGGTCTACGAGATGAACCGACCAATGACAAAGAGAACCCTATCAACAAACCACCAATTCTGACTATCTCCTACGTCTTTGGGGATGGTAGAATATGTTTCGAAGTGAGCTTCCCCGTTTGAAAGATTGTTTGCAACTGTGTTTACTTCGTCGGATGATTGGTACACAATCCGAAATGTGTTCCCTGGATTAGAAGATTGTTCAAAATTGGTGGTTTCTGTTCATTGGGAAATTGGTCAACTGGGTAAAATATTGTACTTACTTTTAAGGCTGTTTCAAAGCGTAAGGAAGCTAGCTAAAAGCTTACATCAATGCACAAAGTATTTGGTTGACCTAAAGATTGAAGCAATTCTTTTTGGTTCACCTAAAGTTATTTATTCAGTATCAATGATCTCAT--CAGATCATATTCTATGATCCATCATCTTTCAATCCTTTTTTCTCATCTCGATGATGGATCCCAGTGTGTGATCTGAAATGCTAATGCTAAATAAATGTACACAATCTAATCCAAGAAAATTCGCTCCAACATATAAATTTTTGTGAAAATCTGATAATGTCACCTAAAGATTGTTG
>JDG6-1 [organism=Juniperus deppeana var. gamboana] [country=Mexico] [Isolate=JDG6-1]
TACTTAGACTGTTTCGATCAACAGTGTAGTAACTCTGTTTACATGTTCAGAAAAATGCTGGAATATGTGTTGAGATGTCTAGAAGATTGTTAATACGTATGTTTAGTTCAGAAGGTTTTGTTAAAGTGTGTTGACAGGTTTAGAAGATTTTTTGAAATTGCATGAGATGATGTTTTTTTTAACAATGTCCACAGGATCATGCGGTCTACGAGATGAACCGACCAATGACAAAGAGAACCCTATCAACAAACCACCAATTCTGACTATCTCCTACGTCTTTGGGGATGGTAGAATATGTTTCGAAGTGAGCTTCCCCGTTTGAAAGATTGTTTGCAACTGTGTTTACTTCGTCGGATGATTGGTACACAATCCGAAATGTGTTCCCTGGATTAGAAGATTGTTCAAAATTGGTGGTTTCTGTTCATTGGGAAATTGGTCAACTGGGTAAAATATTGTACTTACTTTTAAGGCTGTTTCAAAGCGTAAGGAAGCTAGCTAAAAGCTTACATCAATGCACAAAGTATTTGGTTGACCTAAAGATTGAAGCAATTCTTTTTGGTTCACCTAAAGTTATTTATTCAGTATCAATGATCTCAT--CAGATCATATTCTATGATCCATCATCTTTCAATCCTTCTTTCTCATTTCGATGATGGATCACAGTGTGTGATCTGAAATGCTAATGCTAAATAAATGTACACAATCTAATCCAAGAAAATTCGTTCCAACATATAAATTTTTGTGAAAATCTGATAATGTCACCTAAAGATTGTTG
>JDG6-2 [organism=Juniperus deppeana var. gamboana] [country=Mexico] [Isolate=JDG6-2]
TACTTAGACTGTTTCGATCAACAGTGTAGTAACTCTGTTTACATGTTCAGAAAAATGCTGGAATATGTGTTGAGATGTCTAGAAGATTGTTAATACGTATGTTTAGTTCAGAAGGTTTTGTTAAAGTGTGTTGACAGGTTTAGAAGATTTTTTGAAATTGCATGAGATGATGTTTTTTTTAACAATGTCCACAGGATCATGCGGTCTACGAGATGAACCGACCAATGACAAAGAGAACCCTATCAACAAACCACCAATTCTGACTATCTCCTACGTCTTTGGGGATGGTAGAATATGTTTCGAAGTGAGCTTCCCCGTTTGAAAGATTGTTTGCAACTGTGTTTACTTCGTCGGATGATTGGTACACAATCCGAAATGTGTTCCCTGGATTAGAAGATTGTTCAAAATTGGTGGTTTCTGTTCATTGGGAAATTGGTCAACTGGGTAAAATATTGTACTTACTTTTAAGGCTGTTTCAAAGCGTAAGGAAGCTAGCTAAAAGCTTACATCAATGCACAAAGTATTTGGTTGACCTAAAGATTGAAGCAATTCTTTTTGGTTCACCTAAAGTTATTTATTCAGTATCAATGATCTCAT--CAGATCATATTCTATGATCCATCATCTTTCAATCCTTCTTTCTCATTTCAATGATGGATCACAGTGTGTGATCTGAAATGCTAATGCTAAATAAATGTACACAATCTAATCCAAGAAAATTCGCTCCAACATATAAATTTTTGTGAAAATCTGATAATGTCACCTAAAGATTGTTG
>JDG7-1 [organism=Juniperus deppeana var. gamboana] [country=Mexico] [Isolate=JDG7-1]
TACTTAGACTGTTTCGATCAACAGTGTAGTAACTCTGTTTACATGTTCAGAAAAATGCTGGAATATGTGTTGAGATGTCTAGAAGATTGTTAATACGTATGTTTAGTTCAGAAGGTTTTGTTAAAGTGTGTTGACAGGTTTAGAAGATTTTTTGAAATTGCATGAGATGATGTTTTTTTTAACAATGTCCACAGGATCATGCGGTCTACGAGATGAACCGACCAATGACAAAGAGAACCCTATCAACAAACCACCAATTCTGACTATCTCCTACGTCTTTGGGGATGGTAGAATATGTTTCGAAGTGAGCTTCCCCGTTTGAAAGATTGTTTGCAACTGTGTTTACTTCGTCGGATGATTGGTACACAATCCGAAATGTGTTCCCTGGATTAGAAGATTGTTCAAAATTGGTGGTTTCTGTTCATTGGGAAATTGGTCAACTGGGTAAAATATTGTACTTACTTTTAAGGCTGTTTCAAAGCGTAAGGAAGCTAGCTAAAAGCTTACATCAATGCACAAAGTATTTGGTTGACCTAAAGATTGAAGCAATTCTTTTTGGTTCACCTAAAGTTATTTATTCAGTATCAATGATCTCAT--CAGATCATATTCTATGATCCATCATCTTTCAATCCTTCTTTCTCATTTCGATGATGGATCACAGTGTGTGATCTGAAATGCTAATGTTAAATAAATGTACACAATCTAATCCAAGAAAATTCGCTCCAACATATAAATTTTTGTGAAAATCTGATAATGTCACCTAAAGATTGTTG
>JDG7-2 [organism=Juniperus deppeana var. gamboana] [country=Mexico] [Isolate=JDG7-2]
TACTTAGACTGTTTCGATCAACAGTGTAGTAACTCTGTTTACATGTTCAGAAAAATGCTGGAATATGTGTTGAGATGTCTAGAAAATTGTTAATACGTATGTTTAGTTCACAAGGTTTTGTTAAAGTGTGTTGACAGGTTTAGAAGATTTTTTGAAATTGCATGAGATGATGTTTTTTTTAACAATGTCCACAGGATCATGCGGTCTACGAGATGAACCGACCAATGACAAAGAGAACCCTATCAACAAACCACCAATTCTGACTATCTCCTACGTCTTTGGGGATGGTAGAATATGTTTCGAAGTGAGCTTCCCCGTTTGAAAGATTGTTTGCAACTGTGTTTACTTCGTCGGATGATTGGTACACAATCCGAAATGTGTTCCCTGGATTAGAAGATTGTTCAAAATTGGTGGTTTCTGTTCATTGGGAAATTGGTCAACTGGGTAAAATATTGTACTTACTTTTAAGGCTGTTTCAAAGCGTAAGGAAGCTAGCTAAAAGCTTACATCAATGCACAAAGTATTTGGTTGACCTAAAGATTGAAGCAATTCTTTTTGGTTCACCTAAAGTTATTTATTCAGTATCAATGATCTCAT--CAGATCATATTCTATGATCCATCATCTTTCAATCTTTCTTTCTCATTTCGATGATGGATCACAGTGTGTGATCTGAAATGCTAATGCTAAATAAATGTACACAATCTAATCCAAGAAAATTCGCTCCAACATATAATTTTTTGTGAAAATCTGATAATGTCACCTAAAGATTGTTG
>JDG8-1 [organism=Juniperus deppeana var. gamboana] [country=Mexico] [Isolate=JDG8-1]
TACTTAGACTGTTTCGATCAACAGTGTAGTAACTCTGTTTACATGTTCAGAAAAATGCTGGAATATGTGTTGAGATGTCTAGAAGATTGTTAATACGTATGTTTAGTTCAGAAGGTTTTGTTAAAGTGTGTTGACAGGTTTAGAAGATTTTTTGAAATTGCATGAGATGATGTTTTTTTTAACAATGTCCACAGGATCATGCGGTCTACGAGATGAACCGACCAATGACAAAGAGAACCCTATCAACAAACCACCAATTCTGACTATCTCCTACGTCTTTGGGGATGGTAGAATATGTTTCGAAGTGAGCTTCCCCGTTTGAAAGATTGTTTGCAACTGTGTTTACTTCGTCGGATGATTGGTACACAATCCGAAATGTGTTCCCTGGATTAGAAGATTGTTCAAAATTGGTGGTTTCTGTTCATTGGGAAATTGGTCAACTGGGTAAAATATTGTACTTACTTTTAAGGCTGTTTCAAAGCGTAAGGAAGCTAGCTAAAAGCTTACATCAATGCACAAAGTATTTGGTTGACCTAAAGATTGAAGCAATTCTTTTTGGTTCACCTAAAGTTATTTATTCAGTATCAATGATCTCAT--CAGATCATATTCTATGATCCATCATCTTTCAATCCTTCTTTCTCATTTCGATGATGGATCACAGTGTGTGATCTGAAATGCTAATGCTAAATAAATGTACACAATCTAATCCAAGAAAATTCGCTCCAACATATAAATTTTTGTGAAAATCTGATAATGTCACCTAAAGATTGTTG
>JDG8-2 [organism=Juniperus deppeana var. gamboana] [country=Mexico] [Isolate=JDG8-2]
TACTTAGACTGTTTCGATCAACAGTGTAGTAACTCTGTTTACATGTTCAGAAAAATGCTGGAATATGTGTTGAGATGTCTAGAAGATTGTTAATACGTATGTTTAGTTCAGAAGGTTTTGTTAAAGTGTGTTGACAGGTTTAGAAGATTTTTTGAAATTGCATGAGATGATGTTTTTTTTAACAATGTCCACAGGATCATGCGGTCTACGAGATGAACCGACCAATGACAAAGAGAACCCTATCAACAAACCACCAATTCTGACTATCTCCTACGTCTTTGGGGATGGTAGAATATGTTTCGAAGTGAGCTTCCCCGTTTGAAAGATTGTTTGCAACTGTGTTTACTTCGTCGGATGATTGGTACACAATCCGAAATGTGTTCCCTGGATTAGAAGATTGTTCAAAATTGGTGGTTTCTGTTCATTGGGAAATTGGTCAACTGGGTAAAATATTGTACTTACTTTTAAGGCTGTTTCAAAGCGTAAGGAAGCTAGCTAAAAGCTTACATCAATGCACAAAGTATTTGGTTGACCTAAAGATTGAAGCAATTCTTTTTGGTTCACCTAAAGTTATTTATTCAGTATCAATGATCTCAT--CAGATCATATTCTATGATCCATCATCTTTCAATCCTTCTTTCTCATTTCAATGATGGATCACAGTGTGTGATCTGAAATGCTAATGCTAAATAAATGTACACAATCTAATCCAAGAAAATTCGCTCCAACATATAAATTTTTGTGAAAATCTGATAATGTCACCTAAAGATTGTTG
>JDG9-1 [organism=Juniperus deppeana var. gamboana] [country=Mexico] [Isolate=JDG9-1]
TACTTAGACTGTTTCGATCAACAGTGTAGTAACTCTGTTTACATGTTCAGAAAAATGCTGGAATATGTGTTGAGATGTCTAGAAGATTGTTAATACGTATGTTTAGTTCAGAAGGTTTTGTTAAAGTGTGTTGACAGGTTTAGAAGATTTTTTGAAATTGCATGAGATGATGTTTTTTTTAACAATGTCCACAGGATCATGCGGTCTACGAGATGAACCGACCAATGACAAAGAGAACCCTATCAACAAACCACCAATTCTGACTATCTCCTACGTCTTTGGGGATGGTAGAATATGTTTCGAAGTGAGCTTCCCCGTTTGAAAGATTGTTTGCAACTGTGTTTACTTCGTCGGATGATTGGTACACAATCCGAAATGTGTTCCCTGGATTAGAAGATTGTTCAAAATTGGTGGTTTCTGTTCATTGGGAAATTGGTCAACTGGGTAAAATATTGTACTTACTTTTAAGGCTGTTTCAAAGCGTAAGGAAGCTAGCTAAAAGCTTACATCAATGCACAAAGTATTTGGTTGACCTAAAGATTGAAGCAATTCTTTTTGGTTCACCTAAAGTTATTTATTCAGTATCAATGATCTCAT--CAGATCATATTCTATGATCCATCATCTTTCAATCCTTCTTTCTCATTTCGATGATGGATCACAGTGTGTGATCTGAAATGCTAATGTTAAATAAATGTACACAATCTAATCCAAGAAAATTCGCTCCAACATATAAATTTTTGTGAAAATCTGATAATGTCACCTAAAGATTGTTG
>JDG9-2 [organism=Juniperus deppeana var. gamboana] [country=Mexico] [Isolate=JDG9-2]
TACTTAGACTGTTTCGATCAACAGTGTAGTAACTCTGTTTACATGTTCAGAAAAATGCTGGAATATGTGTTGAGATGTCTAGAAGATTGTTAATACGTATGTTTAGTTCAGAAGGTTTTGTTAAAGTGTGTTGACAGGTTTAGAAGATTTTTTGAAATTGCATGAGATGATGTTTTTTTTAACAATGTCCACAGGATCATGCGGTCTACGAGATGAACCGACCAATGACAAAGAGAACCCTATCAACAAACCACCAATTCTGACTATCTCCTACGTCTTTGGGGATGGTAGAATATGTTTCGAAGTGAGCTTCCCCGTTTGAAAGATTGTTTGCAACTGTGTTTACTTCGTCGGATGATTGGTACACAATCCGAAATGTGTTCCCTGGATTAGAAGATTGTTCAAAATTGGTGGTTTCCGTTCATTGGGAAATTGGTCAACTGGGTAAAATATTGTACTTACTTTTAAGGCTGTTTCAAAGCGTAAGGAAGCTAGCTAAAAGCTTACATCAATGCACAAAGTATTTGGTTGACCTAAAGATTGAAGCAATTCTTTTTGGTTCACCTAAAGTTATTTATTCAGTATCAATGATCTCAT--CAGATCATATTCTATGATCCATTATCTTTCAATCCTTCTTTCTCATTTCGATGATGGATCACAGTGTGTGATCTGAAATGCTAATGTTAAATAAATGTACACAATCTAATCCAAGAAAATTCGCTCCAACATATAATTTTTTGTGAAAATCTGATAATGTCACCTAAAGATTGTTG
>JDR11-1 [organism=Juniperus deppeana var. robusta] [country=Mexico] [Isolate=JDR11-1]
TACTTAGACTGTTTCGATCAACAGTGTAGTAACTCTGTTTACATGTTCAGAAAAATGCTGGAATATGTGTTGAGATGTCTAGAAGATTGTTAATACGTATGTTTAGTTCAGAAGGTTTTGTTAAAGTGTGTTGACAGGTTTAGAAGATTTTTTGAAATTGCATGAGATGATGTTTTTTTTAACAATGTCCACAGGATCATGCGGTCTACGAGATGAACCGACCAATGACAAAGAGAACCCTATCAACAAACCACCAATTCTGACTATCTCCTACGTCTTTGGGGATGGTAGAATATGTTTCGAAGTGAGCTTCCCCGTTTGAAAGATTGTTTGCAACTGTGTTTACTTCGTCGGATGATTGGTACACAATCCGAAATGTGTTCCCTGGATTAGAAGATTGTTCAAAATTGGTGGTTTCCGTTCATTGGGAAATTGGTCAACTGGGTAAAATATTGTACTTACTTTTAAGGCTGTTTCAAAGCGTAAGGAAGCTAGCTAAAAGCTTACATCAATGCACAAAGTATTTGGTTGACCTAAAGATTGAAGCAATTCTTTTTGGTTCACCTAAAGTTATTTATTCAGTATCAATGATCTCAT--CAGATCATATTCTATGATCCATTATCTTTCAATCTTTCTTTCTCATTTCGATGATGGATCACAGTGTGTGATCTGAAATGCTAATGTTAAATAAATGTACACAATCTAATCCAAGAAAATTCGCTCCAACATATAATTTTTTGTGAAAATCTGATAATGTCACCTAAAGATTGTTG
>JDR11-2 [organism=Juniperus deppeana var. robusta] [country=Mexico] [Isolate=JDR11-2]
TACTTAGACTGTTTCGATCAACAGTGTAGTAACTCTGTTTACATGTTCAGAAAAATGCTGGAATATGTGTTGAGATGTCTAGAAGATTGTTAATACGTATGTTTAGTTCAGAAGGTTTTGTTAAAGTGTGTTGACAGGTTTAGAAGATTTTTTGAAATTGCATGAGATGATGTTTTTTTTAACAATGTCCACAGGATCATGCGGTCTACGAGATGAACCGACCAATGACAAAGAGAACCCTATCAACAAACCACCAATTCTGACTATCTCCTACGTCTTTGGGGATGGTAGAATATGTTTCGAAGTGAGCTTCCCCGTTTGAAAGATTGTTTGCAACTGTGTTTACTTCGTCGGATGATTGGTACACAATCCGAAATGTGTTCCCTGGATTAGAAGATTGTTCAAAATTGGTGGTTTCCGTTCATTGGGAAATTGGTCAACTGGGTAAAATATTGTACTTACTTTTAAGGCTGTTTCAAAGCGTAAGGAAGCTAGCTAAAAGCTTACATCAATGCACAAAGTATTTGGTTGACCTAAAGATTGAAGCAATTCTTTTTGGTTCACCTAAAGTTATTTATTCAGTATCAATGATCTCAT--CAGATCATATTCTATGATCCATTATCTTTCAATCTTTCTTTCTCATTTCGATGATGGATCACAGTGTGTGATCTGAAATGCTAATGTTAAATAAATGTACACAATCTAATCCAAGAAAATTCGCTCCAACATATAATTTTTTGTGAAAATCTGATAATGTCACCTAAAGATTGTTG
>JDR14-1 [organism=Juniperus deppeana var. robusta] [country=Mexico] [Isolate=JDR14-1]
TACTTAGACTGTTTCGATCAACAGTGTAGTAACTCTGTTTACATGTTCAGAAAAATGCTGGAATATGTGTTGAGATGTCTAGAAGATTGTTAATACGTATGTTTAGTTCAGAAGGTTTTGTTAAAGTGTGTTGACAGGTTTAGAAGATTTTTTGAAATTGCATGAGATGATGTTTTTTTTAACAATGTCCACAGGATCATGCGGTCTACGAGATGAACCGACCAATGACAAAGAGAACCCTATCAACAAACCACCAATTCTGACTATCTCCTACGTCTTTGGGGATGGTAGAATATGTTTCGAAGTGAGCTTCCCCGTTTGAAAGATTGTTTGCAACTGTGTTTACTTCGTCGGATGATTGGTACACAATCCGAAATGTGTTCCCTGGATTAGAAGATTGTTCAAAATTGGTGGTTTCCGTTCATTGGGAAATTGGTCAACTGGGTAAAATATTGTACTTACTTTTAAGGCTGTTTCAAAGCGTAAGGAAGCTAGCTAAAAGCTTACATCAATGCACAAAGTATTTGGTTGACCTAAAGATTGAAGCAATTCTTTTTGGTTCACCTAAAGTTATTTATTCAGTATCAATGATCTCAT--CAGATCATATTCTATGATCCATTATCTTTCAATCTTTCTTTCTCATTTCGATGATAGATCACAGTGTGTGATCTGAAATACTAATGCTAAATAAATGTACACAATCTAATCCAAGAAAATTCGCTCCAACATATAATTTTTTGTGAAAATCTGATAATGTCACCTAAAGATTGTTG
>JDR14-2 [organism=Juniperus deppeana var. robusta] [country=Mexico] [Isolate=JDR14-2]
TACTTAGACTGTTTCGATCAACAGTGTAGTAACTCTGTTTACATGTTCAGAAAAATGCTGGAATATGTGTTGAGATGTCTAGAAGATTGTTAATACGTATGTTTAGTTCAGAAGGTTTTGTTAAAGTGTGTTGACAGGTTTAGAAGATTTTTTGAAATTGCATGAGATGATGTTTTTTTTAACAATGTCCACAGGATCATGCGGTCTACGAGATGAACCGACCAATGACAAAGAGAACCCTATCAACAAACCACCAATTCTGACTATCTCCTACGTCTTTGGGGATGGTAGAATATGTTTCGAAGTGAGCTTCCCCGTTTGAAAGATTGTTTGCAACTGTGTTTACTTCGTCGGATGATTGGTACACAATCCGAAATGTGTTCCCTGGATTAGAAGATTGTTCAAAATTGGTGGTTTCCGTTCATTGGGAAATTGGTCAACTGGGTAAAATATTGTACTTACTTTTAAGGCTGTTTCAAAGCGTAAGGAAGCTAGCTAAAAGCTTACATCAATGCACAAAGTATTTGGTTGACCTAAAGATTGAAGCAATTCTTTTTGGTTCACCTAAAGTTATTTATTCAGTATCAATGATCTCAT--CAGATCATATTCTATGATCCATTATCTTTCAATCTTTCTTTCTCATTTCGATGATGGATCACAGTGTGTGATCTGAAATGCTAATGCTAAATAAATGTACACAATCTAATCCAAGAAAATTCGCTCCAACATATAATTTTTTGTGAAAATCTGATAATGTCACCTAAAGATTGTTG
>JDR15-1 [organism=Juniperus deppeana var. robusta] [country=Mexico] [Isolate=JDR15-1]
TACTTAGACTGTTTCGATCAACAGTGTAGTAACTCTGTTTACATGTTCAGAAAAATGCTGGAATATGTGTTGAGATGTCTAGAAGATTGTTAATACGTATGTTTAGTTCAGAAGGTTTTGTTAAAGTGTGTTGACAGGTTTAGAAGATTTTTTGAAATTGCATGAGATGATGTTTTTTTTAACAATGTCCACAGGATCATGCGGTCTACGAGATGAACCGACCAATGACAAAGAGAACCCTATCAACAAACCACCAATTCTGACTATCTCCTACGTCTTTGGGGATGGTAGAATATGTTTCGAAGTGAGCTTCCCCGTTTGAAAGATTGTTTGCAACTGTGTTTACTTCGTCGGATGATTGGTACACAATCCGAAATGTGTTCCCTGGATTAGAAGATTGTTCAAAATTGGTGGTTTCTGTTCATTGGGAAATTGGTCAACTGGGTAAAATATTGTACTTACTTTTAAGGCTGTTTCAAAGCGTAAGGAAGCTAGCTAAAAGCTTACATCAATGCACAAAGTATTTGGTTGACCTAAAGATTGAAGCAATTCTTTTTGGTTCACCTAAAGTTATTTATTCAGTATCAATGATCTCAT--CAGATCATATTCTATGATCCATCATCTTTCAATCCTTCTTTCTCATTTCGATGATGGATCACAGTGTGTGATCTGAAATGCTAATGCTAAATAAATGTACACAATCTAATCCAAGAAAATTCGCTCCAACATATAAATTTTTGTGAAAATCTGATAATGTCACCTAAAGATTGTTG
>JDR15-2 [organism=Juniperus deppeana var. robusta] [country=Mexico] [Isolate=JDR15-2]
TACTTAGACTGTTTCGATCAACAGTGTAGTAACTCTGTTTACATGTTCAGAAAAATGCTGGAATATGTGTTGAGATGTCTAGCAGATTGTTAATACGTATGTTTAGTTCAGAAGGTTTTCTTAAAGTGTGTTTACAGGTTTAGAAGATTTTTTGAAATTGCATGAGATGATGTTTTTTTTAACAATGTCCACAGGATCATGCGGTCTACGAGATGAACCGACCAATGACAAAGAGAACCCTATCAACAAACCACCAATTCTGACTATCTCCTACGTCTTTGGGGATGGTAGAATATGTTTCGAAGTGAGCTTCCCCGTTTGAAAGATTGTTTGCAACTGTGTTTACTTCGTCGGATGATTGGTACACAATCCGAAATGTGTTCCCTGGATTAGAAGATTGTTCAAAATTGGTGGTTTCCGTTCATTGGGAAATTGGTCAACTGGGTAAAATATTGTACTTACTTTTAAGGCTGTTTCAAAGCGTAAGGAAGCTAGCTAAAAGCTTACATCAATGCACAAAGTATTTGGTTGACCTAAAGATTGAAGCAATTCTTTTTGGTTCACCTAAAGTTATTTATTCAGTATCAATGATCTCAT--CAGATCATATTCTATGATCCATCATCTTTCAATCCTTCTTTCTCATTTCGATGATGGATCACAGTGTGTGATCTGAAATGCTAATGCTAAATAAATGTACACAATCTAATCCAAGAAAATTCGCTCCAACATATAAATTTTTGTGAAAATCTGATAATGTCACCTAAAGATTGTTG
>JDR16-1 [organism=Juniperus deppeana var. robusta] [country=Mexico] [Isolate=JDR16-1]
TACTTAGACTGTTTCGATCAACAGTGTAGTAACTCTGTTTACATGTTCAGAAAAATGCTGGAATATGTGTTGAGATGTCTAGAAGATTGTTAATACGTATGTTTAGTTCAGAAGGTTTTGTTAAAGTGTGTTGACAGGTTTAGAAGATTTTTTGAAATTGCATGAGATGATGTTTTTTTTAACAATGTCCACAGGATCATGCGGTCTACGAGATGAACCGACCAATGACAAAGAGAACCCTATCAACAAACCACCAATTCTGACTATCTCCTACGTCTTTGGGGATGGTAGAATATGTTTCGAAGTGAGCTTCCCCGTTTGAAAGATTGTTTGCAACTGTGTTTACTTCGTCGGATGATTGGTACACAATCCGAAATGTGTTCCCTGGATTAGAAGATTGTTCAAAATTGGTGGTTTCCGTTCATTGGGAAATTGGTCAACTGGGTAAAATATTGTACTTACTTTTAAGGCTGTTTCAAAGCGTAAGGAAGCTAGCTAAAAGCTTACATCAATGCACAAAGTATTTGGTTGACCTAAAGATTGAAGCAATTCTTTTTGGTTCACCTAAAGTTATTTATTCAGTATCAATGATCTCAT--CAGATCATATTCTATGATCCATTATCTTTCAATCTTTCTTTCTCATTTCGATGATAGATCACAGTGTGTGATCTGAAATACTAATGCTAAATAAATGTACACAATCTAATCCAAGAAAATTCGCTCCAACATATAATTTTTTGTGAAAATCTGATAATGTCACCTAAAGATTGTTG
>JDR16-2 [organism=Juniperus deppeana var. robusta] [country=Mexico] [Isolate=JDR16-2]
TACTTAGACTGTTTCGATCAACAGTGTAGTAACTCTGTTTACATGTTCAGAAAAATGCTGGAATATGTGTTGAGATGTCTAGAAGATTGTTAATACGTATGTTTAGTTCAGAAGGTTTTGTTAAAGTGTGTTTACAGGTTTAGAAGATTTTTTGAAATTGCATGAGATGATGTTTTTTTTAACAATGTCCACAGGATCATGCGGTCTACGAGATGAACCGACCAATGACAAAGAGAACCCTATCAACAAACCACCAATTCTGACTATCTCCTACGTCTTTGGGGATGGTAGAATATGTTTCGAAGTGAGCTTCCCCGTTTGAAAGATTGTTTGCAACTGTGTTTACTTCGTCGGATGATTGGTACACAATCCGAAATGTGTTCCCTGGATTAGAAGATTGTTCAAAATTGGTGGTTTCTGTTCATTGGGAAATTGGTCAACTGGGTAAAATATTGTACTTACTTTTAAGGCTGTTTCAAAGCGTAAGGAAGCTAGCTAAAAGCTTACATCAATGCACAAAGTATTTGGTTGACCTAAAGATTGAAGCAATTCTTTTTGGTTCACCTAAAGTTATTTATTCAGTATCAATGATCTCAT--CAGATCATATTCTATGATCCATCATCTTTGAATCCTTCTTTCTCATTTCGATGATGGATCACAGTGTGTGATCTGAAATGCTAATGTTAAATAAATGTACACAATCTAATCCAAGAAAATTCGCTCCAACATATAAATTTTTGTGAAAATCTGATAATGTCACCTAAAGATTGTTG
>JDR17-1 [organism=Juniperus deppeana var. robusta] [country=Mexico] [Isolate=JDR17-1]
TACTTAGACTGTTTCGATCAACAGTGTAGTAACTCTGTTTACATGTTCAGAAAAATGCTGGAATATGTGTTGAGATGTCTAGAAGATTGTTAATACGTATGTTTAGTTCAGAAGGTTTTGTTAAAGTGTGTTGACAGGTTTAGAAGATTTTTTGAAATTGCATGAGATGATGTTTTTTTTAACAATGTCCACAGGATCATGCGGTCTACGAGATGAACCGACCAATGACAAAGAGAACCCTATCAACAAACCACCAATTCTGACTATCTCCTACGTCTTTGGGGATGGTAGAATATGTTTCGAAGTGAGCTTCCCCGTTTGAAAGATTGTTTGCAACTGTGTTTACTTCGTCGGATGATTGGTACACAATCCGAAATGTGTTCCCTGGATTAGAAGATTGTTCAAAATTGGTGGTTTCTGTTCATTGGGAAATTGGTCAACTGGGTAAAATATTGTACTTACTTTTAAGGCTGTTTCAAAGCGTAAGGAAGCTAGCTAAAAGCTTACATCAATGCACAAAGTATTTGGTTGACCTAAAGATTGAAGCAATTCTTTTTGGTTCACCTAAAGTTATTTATTCAGTATCAATGATCTCAT--CAGATCATATTCTATGATCCATCATCTTTCAATCCTTCTTTCTCATTTCGATGATGGATCACAGTGTGTGATCTGAAATGCTAATGCTAAATAAATGTACACAATCTAATCCAAGAAAATTCGCTCCAACATATAAATTTTTGTGAAAATCTGATAATGTCACCTAAAGATTGTTG
>JDR17-2 [organism=Juniperus deppeana var. robusta] [country=Mexico] [Isolate=JDR17-2]
TACTTAGACTGTTTCGATCAACAGTGTAGTAACTCTGTTTACATGTTCAGAAAAATGCTGGAATATGTGTTGAGATGTCTAGAAGATTGTTAATACGTATGTTTAGTTCAGAAGGTTTTGTTAAAGTGTGTTGACAGGTTTAGAAGATTTTTTGAAATTGCATGAGATGATGTTTTTTTTAACAATGTCCACAGGATCATGCGGTCTACGAGATGAACCGACCAATGACAAAGAGAACCCTATCAACAAACCACCAATTCTGACTATCTCCTACGTCTTTGGGGATGGTAGAATATGTTTCGAAGTGAGCTTCCCCGTTTGAAAGATTGTTTGCAACTGTGTTTACTTCGTCGGATGATTGGTACACAATCCGAAATGTGTTCCCTGGATTAGAAGATTGTTCAAAATTGGTGGTTTCCGTTCATTGGGAAATTGGTCAACTGGGTAAAATATTGTACTTACTTTTAAGGCTGTTTCAAAGCGTAAGGAAGCTAGCTAAAAGCTTACATCAATGCACAAAGTATTTGGTTGACCTAAAGATTGAAGCAATTCTTTTTGGTTCACCTAAAGTTATTTATTCAGTATCAATGATCTCAT--CAGATCATATTCTATGATCCATTATCTTTCAATCTTTCTTTCTCATTTCGATGATGGATCACAGTGTGTGATCTGAAATGCTAATGCTAAATAAATGTACACAATCTAATCCAAGAAAATTCGCTCCAACATATAATTTTTTGTGAAAATCTGATAATGTCACCTAAAGATTGTTG
>JDR20-1 [organism=Juniperus deppeana var. robusta] [country=Mexico] [Isolate=JDR20-1]
TACTTAGACTGTTTCGATCAACAGTGTAGTAACTCTGTTTACATGTTCAGAAAAATGCTGGAATATGTGTTGAGATGTCTAGAAGATTGTTAATACGTATGTTTAGTTCAGAAGGTTTTGTTAAAGTGTGTTGACAGGTTTAGAAGATTTTTTGAAATTGCATGAGATGATGTTTTTTTTAACAATGTCCACAGGATCATGCGGTCTACGAGATGAACCGACCAATGACAAAGAGAACCCTATCAACAAACCACCAATTCTGACTATCTCCTACGTCTTTGGGGATGGTAGAATATGTTTCGAAGTGAGCTTCCCCGTTTGAAAGATTGTTTGCAACTGTGTTTACTTCGTCGGATGATTGGTACACAATCCGAAATGTGTTCCCTGGATTAGAAGATTGTTCAAAATTGGTGGTTTCTGTTCATTGGGAAATTGGTCAACTGGGTAAAATATTGTACTTACTTTTAAGGCTGTTTCAAAGCGTAAGGAAGCTAGCTAAAAGCTTACATCAATGCACAAAGTATTTGGTTGACCTAAAGATTGAAGCAATTCTTTTTGGTTCACCTAAAGTTATTTATTCAGTATCAATGATCTCAT--CAGATCATATTCTATGATCCATCATCTTTGAATCCTTCTTTCTCATTTCGATGATGGATCACAGTGTGTGATCTGAAATGCTAATGCTAAATAAATGTACACAATCTAATCCAAAAAAATTCGCTCCAACATATAAATTTTTGTGAAAATCTGATAATGTCACCTAAAGATTGTTG
>JDR20-2 [organism=Juniperus deppeana var. robusta] [country=Mexico] [Isolate=JDR20-2]
TACTTAGACTGTTTCGATCAACAGTGTAGTAACTCTGTTTACATGTTCAGAAAAATGCTGGAATATGTGTTGAGATGTCTAGAAGATTGTTAATACGTATGTTTAGTTCAGAAGGTTTTGTTAAAGTGTGTTGACAGGTTTAGAAGATTTTTTGAAATTGCATGAGATGATGTTTTTTTTAACAATGTCCACAGGATCATGCGGTCTACGAGATGAACCGACCAATGACAAAGAGAACCCTATCAACAAACCACCAATTCTGACTATCTCCTACGTCTTTGGGGATGGTAGAATATGTTTCGAAGTGAGCTTCCCCGTTTGAAAGATTGTTTGCAACTGTGTTTACTTCGTCGGATGATTGGTACACAATCCGAAATGTGTTCCCTGGATTAGAAGATTGTTCAAAATTGGTGGTTTCCGTTCATTGGGAAATTGGTCAACTGGGTAAAATATTGTACTTACTTTTAAGGCTGTTTCAAAGCGTAAGGAAGCTAGCTAAAAGCTTACATCAATGCACAAAGTATTTGGTTGACCTAAAGATTGAAGCAATTCTTTTTGGTTCACCTAAAGTTATTTATTCAGTATCAATGATCTCAT--CAGATCATATTCTATGATCCATTATCTTTCAATCTTTCTTTCTCATTTCGATGATGGATCACAGTGTGTGATCTGAAATGCTAATGCTAAATAAATGTACACAATCTAATCCAAGAAAATTCGCTCCAACATATAATTTTTTGTGAAAATCTGATAATGTCACCTAAAGATTGTTG
>JDR21-1 [organism=Juniperus deppeana var. robusta] [country=Mexico] [Isolate=JDR21-1]
TACTTAGACTGTTTCGATCAACAGTGTAGTAACTCTGTTTACATGTTCAGAAAAATGCTGGAATATGTGTTGAGATGTCTAGAAGATTGTTAATACGTATGTTTAGTTCAGAAGGTTTTGTTAAAGTGTGTTGACAGGTTTAGAAGATTTTTTGAAATTGCATGAGATGATGTTTTTTTTAACAATGTCCACAGGATCATGCGGTCTACGAGATGAACCGACCAATGACAAAGAGAACCCTATCAACAAACCACCAATTCTGACTATCTCCTACGTCTTTGGGGATGGTAGAATATGTTTCGAAGTGAGCTTCCCCGTTTGAAAGATTGTTTGCAACTGTGTTTACTTCGTCGGATGATTGGTACACAATCCGAAATGTGTTCCCTGGATTAGAAGATTGTTCAAAATTGGTGGTTTCTGTTCATTGGGAAATTGGTCAACTGGGTAAAATATTGTACTTACTTTTAAGGCTGTTTCAAAGCGTAAGGAAGCTAGCTAAAAGCTTACATCAATGCACAAAGTATTTGGTTGACCTAAAGATTGAAGCAATTCTTTTTGGTTCACCTAAAGTTATTTATTCAGTATCAATGATCTCAT--CAGATCATATTCTATGATCCATCATCTTTGAATCCTTCTTTCTCATTTCGATGATGGATCACAGTGTGTGATCTGAAATGCTAATGCTAAATAAATGTACACAATCTAATCCAAGAAAATTCGCTCCAACATATAAATTTTTGTGAAAATCTGATAATGTCACCTAAAGATTGTTG
>JDR21-2 [organism=Juniperus deppeana var. robusta] [country=Mexico] [Isolate=JDR21-2]
TACTTAGACTGTTTCGATCAACAGTGTAGTAACTCTGTTTACATGTTCAGAAAAATGCTGGAATATGTGTTGAGATGTCTAGAAGATTGTTAATACGTATGTTTAGTTCAGAAGGTTTTGTTAAAGTGTGTTTACAGCTTTAGAAGATTTTTTGAAATTGCATGAGATGATGTTTTTTTTAACAATGTCCACAGGATCATGCGGTCTACGAGATGAACCGACCAATGACAAAGAGAACCCTATCAACAAACCACCAATTCTGACTATCTCCTACGTCTTTGGGGATGGTAGAATATGTTTCGAAGTGAGCTTCCCCGTTTGAAAGATTGTTTGCAACTGTGTTTACTTCGTCGGATGATTGGTACACAATCCGAAATGTGTTCCCTGGATTAGAAGATTGTTCAAAATTGGTGGTTTCTGTTCATTGGGAAATTGGTCAACTGGGTAAAATATTGTACTTACTTTTAAGGCTGTTTCAAAGCGTAAGGAAGCTAGCTAAAAGCTTACATCAATGCACAAAGTATTTGGTTGACCTAAAGATTGAAGCAATTCTTTTTGGTTCACCTAAAGTTATTTATTCAGTATCAATGATCTCAT--CAGATCATATTCTATGATCCATCATCTTTGAATCCTTCTTTCTCATTTCGATGATGGATCACAGTGTGTGATCTGAAATGCTAATGCTAAATAAATGTACACAATCTAATCCAAGAAAATTCGCTCCAACATATAAATTTTTGTGAAAATCTGATAATGTCACCTAAAGATTGTTG
>JDR22-1 [organism=Juniperus deppeana var. robusta] [country=Mexico] [Isolate=JDR22-1]
TACTTAGACTGTTTCGATCAACAGTGTAGTAACTCTGTTTACATGTTCAGAAAAATGCTGGAATATGTGTTGAGATGTCTAGAAGATTGTTAATACGTATGTTTAGTTCAGAAGGTTTTGTTAAAGTGTGTTGACAGGTTTAGAAGATTTTTTGAAATTGCATGAGATGATGTTTTTTTTAACAATGTCCACAGGATCATGCGGTCTACGAGATGAACCGACCAATGACAAAGAGAACCCTATCAACAAACCACCAATTCTGACTATCTCCTACGTCTTTGGGGATGGTAGAATATGTTTCGAAGTGAGCTTCCCCGTTTGAAAGATTGTTTGCAACTGTGTTTACTTCGTCGGATGATTGGTACACAATCCGAAATGTGTTCCCTGGATTAGAAGATTGTTCAAAATTGGTGGTTTCCGTTCATTGGGAAATTGGTCAACTGGGTAAAATATTGTACTTACTTTTAAGGCTGTTTCAAAGCGTAAGGAAGCTAGCTAAAAGCTTACATCAATGCACAAAGTATTTGGTTGACCTAAAGATTGAAGCAATTCTTTTTGGTTCACCTAAAGTTATTTATTCAGTATCAATGATCTCAT--CAGATCATATTCTATGATCCATTATCTTTCAATCTTTCTTTCTCATTTCGATGATGGATCACAGTGTGTGATCTGAAATGCTAATGCTAAATAAATGTACACAATCTAATCCAAGAAAATTCGCTCCAACATATAATTTTTTGTGAAAATCTGATAATGTCACCTAAAGATTGTTG
>JDR22-2 [organism=Juniperus deppeana var. robusta] [country=Mexico] [Isolate=JDR22-2]
TACTTAGACTGTTTCGATCAACAGTGTAGTAACTCTGTTTACATGTTCAGAAAAATGCTGGAATATGTGTTGAGATGTCTAGAAGATTGTTAATACGTATGTTTAGTTCAGAAGGTTTTGTTAAAGTGTGTTGACAGGTTTAGAAGATTTTTTGAAATTGCATGAGATGATGTTTTTTTTAACAATGTCCACAGGATCATGCGGTCTACGAGATGAACCGACTAATGACAAAGAGAACCCTATCAACAAACCACCAATTCTGACTATCTCCTACGTCTTTGGGGATGGTAGAATATGTTTCGAAGTGAGCTTCCCCGTTTGAAAGATTGTTTGCAACTGTGTTTACTTCGTCGGATGATTGGTACACAATCCGAAATGTGTTCCCTGGATTAGAAGATTGTTCAAAATTGGTGGTTTCCGTTCATTGGGAAATTGGTCAACTGGGTAAAATATTGTACTTACTTTTAAGGCTGTTTCAAAGCGTAAGGAAGCTAGCTAAAAGCTTACATCAATGCACAAAGTATTTGGTTGACCTAAAGATTGAAGCAATTCTTTTTGGTTCACCTAAAGTTATTTATTCAGTATCAATGATCTCAT--CAGATCATATTCTATGATCCATTATCTTTCAATCTTTCTTTCTCATTTCGATGATGGATCACAGTGTGTGATCTGAAATGCTAATGCTAAATAAATGTACACAATCTAATCCAAGAAAATTCGCTCCAACATATAATTTTTTGTGAAAATCTGATAATGTCACCTAAAGATTGTTG
>JDR23-1 [organism=Juniperus deppeana var. robusta] [country=Mexico] [Isolate=JDR23-1]
TACTTAGACTGTTTCGATCAACAGTGTAGTAACTCTGTTTACATGTTCAGAAAAATGCTGGAATATGTGTTGAGATGTCTAGAAGATTGTTAATACGTATGTTTAGTTCAGAAGGTTTTGTTAAAGTGTGTTGACAGGTTTAGAAGATTTTTTGAAATTGCATGAGATGATGTTTTTTTTAACAATGTCCACAGGATCATGCGGTCTACGAGATGAACCGACCAATGACAAAGAGAACCCTATCAACAAACCACCAATTCTGACTATCTCCTACGTCTTTGGGGATGGTAGAATATGTTTCGAAGTGAGCTTCCCCGTTTGAAAGATTGTTTGCAACTGTGTTTACTTCGTCGGATGATTGGTACACAATCCGAAATGTGTTCCCTGGATTAGAAGATTGTTCAAAATTGGTGGTTTCCGTTCATTGGGAAATTGGTCAACTGGGTAAAATATTGTACTTACTTTTAAGGCTGTTTCAAAGCGTAAGGAAGCTAGCTAAAAGCTTACATCAATGCACAAAGTATTTGGTTGACCTAAAGATTGAAGCAATTCTTTTTGGTTCACCTAAAGTTATTTATTCAGTATCAATGATCTCAT--CAGATCATATTCTATGATCCATTATCTTTCAATCTTTCTTTCTCATTTCGATGATGGATCACAGTGTGTGATCTGAAATGCTAATACTAAATAAATGTACACAATCTAATCCAAGAAAATTCGCTCCAACATATAATTTTTTGTGAAAATCTGATAATGTCACCTAAAGATTGTTG
>JDR23-2 [organism=Juniperus deppeana var. robusta] [country=Mexico] [Isolate=JDR23-2]
TACTTAGACTGTTTCGATCAACAGTGTAGTAACTCTGTTTACATGTTCAGAAAAATGCTGGAATATGTGTTGAGATGTCTAGAAGATTGTTAATACGTATGTTTAGTTCAGAAGGTTTTGTTAAAGTGTGTTGACAGGTTTAGAAGATTTTTTGAAATTGCATGAGATGATGTTTTTTTTAACAATGTCCACAGGATCATGCGGTCTACGAGATGAACCGACCAATGACAAAGAGAACCCTATCAACAAACCACCAATTCTGACTATCTCCTACGTCTTTGGGGATGGTAGAATATGTTTCGAAGTGAGCTTCCCCGTTTGAAAGATTGTTTGCAACTGTGTTTACTTCGTCGGATGATTGGTACACAATCCGAAATGTGTTCCCTGGATTAGAAGATTGTTCAAAATTGGTGGTTTCCGTTCATTGGGAAATTGGTCAACTGGGTAAAATATTGTACTTACTTTTAAGGCTGTTTCAAAGCGTAAGGAAGCTAGCTAAAAGCTTACATCAATGCACAAAGTATTTGGTTGACCTAAAGATTGAAGCAATTCTTTTTGGTTCACCTAAAGTTATTTATTCAGTATCAATGATCTCAT--CAGATCATATTCTATGATCCATTATCTTTCAATCTTTCTTTCTCATTTCGATGATGGATCACAGTGTGTGATCTGAAATGCTAATGCTAAATAAATGTACACAATCTAATCCAAGAAAATTCGCTCCAACATATAATTTTTTGTGAAAATCTGATAATGTCACCTAAAGATTGTTG
>JDR26-1 [organism=Juniperus deppeana var. robusta] [country=Mexico] [Isolate=JDR26-1]
TACTTAGACTGTTTCGATCAACAGTGTAGTAACTCTGTTTACATGTTCAGAAAAATGCTGGAATATGTGTTGAGATGTCTAGAAGATTGTTAATACGTATGTTTAGTTCAGAAGGTTTTGTTAAAGTGTGTTGACAGGTTTAGAAGATTTTTTGAAATTGCATGAGATGATGTTTTTTTTAACAATGTCCACAGGATCATGCGGTCTACGAGATGAACCGACCAATGACAAAGAGAACCCTATCAACAAACCACCAATTCTGACTATCTCCTACGTCTTTGGGGATGGTAGAATATGTTTCGAAGTGAGCTTCCCCGTTTGAAAGATTGTTTGCAACTGTGTTTACTTCGTCGGATGATTGGTACACAATCCGAAATGTGTTCCCTGGATTAGAAGATTGTTCAAAATTGGTGGTTTCTGTTCATTGGGAAATTGGTCAACTGGGTAAAATATTGTACTTACTTTTAAGGCTGTTTCAAAGCGTAAGGAAGCTAGCTAAAAGCTTACATCAATGCACAAAGTATTTGGTTGACCTAAAGATTGAAGCAATTCTTTTTGGTTCACCTAAAGTTATTTATTCAGTATCAATGATCTCAT--CAGATCATATTCTATGATCCATCATCTTTCAATCCTTCTTTCTCATTTCGATGATGGATCACAGTGTGTGATCTGAAATGCTAATGCTAAATAAATGTACACAATCTAATCCAAGAAAATTCGCTCCAACATATAAATTTTTGTGAAAATCTGATAATGTCACCTAAAGATTGTTG
>JDR26-2 [organism=Juniperus deppeana var. robusta] [country=Mexico] [Isolate=JDR26-2]
TACTTAGACTGTTTCGATCAACAGTGTAGTAACTCTGTTTACATGTTCAGAAAAATGCTGGAATATGTGTTGAGATGTCTAGAAGATTGTTAATACGTATGTTTAGTTCAGAAGGTTTTGTTAAAGTGTGTTGACAGGTTTAGAAGATTTTTTGAAATTGCATGAGATGATGTTTTTTTTAACAATGTCCACAGGATCATGCGGTCTACGAGATGAACCGACCAATGACAAAGAGAACCCTATCAACAAACCACCAATTCTGACTATCTCCTACGTCTTTGGGGATGGTAGAATATGTTTCGAAGTGAGCTTCCCCGTTTGAAAGATTGTTTGCAACTGTGTTTACTTCGTCGGATGATTGGTACACAATCCGAAATGTGTTCCCTGGATTAGAAGATTGTTCAAAATTGGTGGTTTCTGTTCATTGGGAAATTGGTCAACTGGGTAAAATATTGTACTTACTTTTAAGGCTGTTTCAAAGCGTAAGGAAGCTAGCTAAAAGCTTACATCAATGCACAAAGTATTTGGTTGACCTAAAGATTGAAGCAATTCTTTTTGGTTCACCTAAAGTTATTTATTCAGTATCAATGATCTCAT--CAGATCATATTCTATGATCCATCATCTTTCAATCCTTCTTTTTCATTTCGATGATGGATCACAGTGTGTGATCTGAAATGCTAATGCTAAATAAATGTACACAATCTAATCCAAGAAAATTCGCTCCAACATATAAATTTTTGTGAAAATCTGATAATGTCACCTAAAGATTGTTG
>JDR27-1 [organism=Juniperus deppeana var. robusta] [country=Mexico] [Isolate=JDR27-1]
TACTTAGACTGTTTCGATCAACAGTGTAGTAACTCTGTTTACATGTTCAGAAAAATGCTGGAATATGTGTTGAGATGTCTAGAAGATTGTTAATACGTATGTTTAGTTCAGAAGGTTTTGTTAAAGTGTGTTGACAGGTTTAGAAGATTTTTTGAAATTGCATGAGATGATGTTTTTTTTAACAATGTCCACAGGATCATGCGGTCTACGAGATGAACCGACCAATGACAAAGAGAACCCTATCAACAAACCACCAATTCTGACTATCTCCTACGTCTTTGGGGATGGTAGAATATGTTTCGAAGTGAGCTTCCCCGTTTGAAAGATTGTTTGCAACTGTGTTTACTTCGTCGGATGATTGGTACACAATCCGAAATGTGTTCCCTGGATTAGAAGATTGTTCAAAATTGGTGGTTTCCGTTCATTGGGAAATTGGTCAACTGGGTAAAATATTGTACTTACTTTTAAGGCTGTTTCAAAGCGTAAGGAAGCTAGCTAAAAGCTTACATCAATGCACAAAGTATTTGGTTGACCTAAAGATTGAAGCAATTCTTTTTGGTTCACCTAAAGTTATTTATTCAGTATCAATGATCTCAT--CAGATCATATTCTATGATCCATTATCTTTCAATCTTTCTTTCTCATTTCGATGATGGATCACAGTGTGTGATCTGAAATGCTAATGCTAAATAAATGTACACAATCTAATCCAAGAAAATTCGCTCCAACATATAATTTTTTGTGAAAATCTGATAATGTCACCTAAAGATTGTTG
>JDR27-2 [organism=Juniperus deppeana var. robusta] [country=Mexico] [Isolate=JDR27-2]
TACTTAGACTGTTTCGATCAACAGTGTAGTAACTCTGTTTACATGTTCAGAAAAATGCTGGAATATGTGTTGAGATGTCTAGAAGATTGTTAATACGTATGTTTAGTTCAGAAGGTTTTGTTAAAGTGTGTTGACAGGTTTAGAAGATTTTTTGAAATTGCATGAGATGATGTTTTTTTTAACAATGTCCACAGGATCATGCGGTCTACGAGATGAACCGACCAATGACAAAGAGAACCCTATCAACAAACCACCAATTCTGACTATCTCCTACGTCTTTGGGGATGGTAGAATATGTTTCGAAGTGAGCTTCCCCGTTTGAAAGATTGTTTGCAACTGTGTTTACTTCGTCGGATGATTGGTACACAATCCGAAATGTGTTCCCTGGATTAGAAGATTGTTCAAAATTGGTGGTTTCCGTTCATTGGGAAATTGGTCAACTGGGTAAAATATTGTACTTACTTTTAAGGCTGTTTCAAAGCGTAAGGAAGCTAGCTAAAAGCTTACATCAATGCACAAAGTATTTGGTTGACCTAAAGATTGAAGCAATTCTTTTTGGTTCACCTAAAGTTATTTATTCAGTATCAATGATCTCAT--CAGATCATATTCTATGATCCATTATCTTTCAATCTTTCTTTCTCATTTCGATGATGGATCACAGTGTGTGATCTGAAATGCTAATGCTAAATAAATGTACACAATCTAATCCAAGAAAATTCGCTCCAACATATAATTTTTTGTGAAAATCTGATAATGTCACCTAAAGATTGTTG
>JDR28-1 [organism=Juniperus deppeana var. robusta] [country=Mexico] [Isolate=JDR28-1]
TACTTAGACTGTTTCGATCAACAGTGTAGTAACTCTGTTTACATGTTCAGAAAAATGCTGGAATATGTGTTGAGATGTCTAGAAGATTGTTAATACGTATGTTTAGTTCAGAAGGTTTTGTTAAAGTGTGTTGACAGGTTTAGAAGATTTTTTGAAATTGCATGAGATGATGTTTTTTTTAACAATGTCCACAGGATCATGCGGTCTACGAGATGAACCGACCAATGACAAAGAGAACCCTATCAACAAACCACCAATTCTGACTATCTCCTACGTCTTTGGGGATGGTAGAATATGTTTCGAAGTGAGCTTCCCCGTTTGAAAGATTGTTTGCAACTGTGTTTACTTCGTCGGATGATTGGTACACAATCCGAAATGTGTTCCCTGGATTAGAAGATTGTTCAAAATTGGTGGTTTCTGTTCATTGGGAAATTGGTCAACTGGGTAAAATATTGTACTTACTTTTAAGGCTGTTTCAAAGCGTAAGGAAGCTAGCTAAAAGCTTACATCAATGCACAAAGTATTTGGTTGACCTAAAGATTGAAGCAATTCTTTTTGGTTCACCTAAAGTTATTTATTCAGTATCAATGATCTCAT--CAGATCATATTCTATGATCCATCATCTTTGAATCTTTCTTTCTCATTTCGATGATGGATCACAGTGTGTGATCTGAAATGCTAATGCTAAATAAATGTACACAATCTAATCCAAGAAAATTCGCTCCAACATATAAATTTTTGTGAAAATCTGATAATGTCACCTAAAGATTGTTG
>JDR28-2 [organism=Juniperus deppeana var. robusta] [country=Mexico] [Isolate=JDR28-2]
TACTTAGACTGTTTCGATCAACAGTGTAGTAACTCTGTTTACATGTTCAGAAAAATGCTGGAATATGTGTTGAGATGTCTAGAAGATTGTTAATACGTATGTTTAGTTCAGAAGGTTTTGTTAAAGTGTGTTGACAGGTTTAGAAGATTTTTTGAAATTGCATGAGATGATGTTTTTTTTAACAATGTCCACAGGATCATGCGGTCTACGAGATGAACCGACCAATGACAAAGAGAACCCTATCAACAAACCACCAATTCTGACTATCTCCTACGTCTTTGGGGATGGTAGAATATGTTTCGAAGTGAGCTTCCCCGTTTGAAAGATTGTTTGCAACTGTGTTTACTTCGTCGGATGATTGGTACACAATCCGAAATGTGTTCCCTGGATTAGAAGATTGTTCAAAATTGGTGGTTTCCGTTCATTGGGAAATTGGTCAACTGGGTAAAATATTGTACTTACTTTTAAGGCTGTTTCAAAGCGTAAGGAAGCTAGCTAAAAGCTTACATCAATGCACAAAGTATTTGGTTGACCTAAAGATTGAAGCAATTCTTTTTGGTTCACCTAAAGTTATTTATTCAGTATCAATGATCTCAT--CAGATCATATTCTATGATCCATTATCTTTCAATCTTTCTTTCTCATTTCGATGATAGATCACAGTGTGTGATCTGAAATGCTAATGCTAAATAAATGTACACAATCTAATCCAAGAAAATTCGCTCCAACATATAATTTTTTGTGAAAATCTGATAATGTCACCTAAAGATTGTTG
>JDR29-1 [organism=Juniperus deppeana var. robusta] [country=Mexico] [Isolate=JDR29-1]
TACTTAGACTGTTTCGATCAACAGTGTAGTAACTCTGTTTACATGTTCAGAAAAATGCTGGAATATGTGTTGAGATGTCTAGAAGATTGTTAATACGTATGTTTAGTTCAGAAGGTTTTGTTAAAGTGTGTTGACAGGTTTAGAAGATTTTTTGAAATTGCATGAGATGATGTTTTTTTTAACAATGTCCACAGGATCATGCGGTCTACGAGATGAACCGACCAATGACAAAAAGAACCCTATCAACAAACCACCAATTCTGACTATCTCCTACGTCTTTGGGGATGGTAGAATATGTTTCGAAGTGAGCTTCCCCGTTTGAAAGATTGTTTGCAACTGTGTTTACTTCGTCGGATGATTGGTACACAATCCGAAATGTGTTCCCTGGATTAGAAGATTGTTCAAAATTGGTGGTTTCTGTTCATTGGGAAATTGGTCAACTGGGTAAAATATTGTACTTACTTTTAAGGCTGTTTCAAAGCGTAAGGAAGCTAGCTAAAAGCTTACATCAATGCACAAAGTATTTGGTTGACCTAAAGATTGAAGCAATTCTTTTTGGTTCACCTAAAGTTATTTATTCAGTATCAATGATCTCAT--CAGATCATATTCTATGATCCATCACCTTTCAATCCTTCTTTCTCATTTCGATGATGGATCACAGTGTGTGATCTGAAATGCTAATGCTAAATAAATGTACACAATCTAATCCAAGAAAATTCGCTCCAACATATAAATTTTTGTGAAAATCTGATAATGTCACCTAAAGATTGTTG
>JDR29-2 [organism=Juniperus deppeana var. robusta] [country=Mexico] [Isolate=JDR29-2]
TACTTAGACTGTTTCGATCAACAGTGTAGTAACTCTGTTTACATGTTCAGAAAAATGCTGGAATATGTGTTGAGATGTCTAGAAAATTGTTAATACGTATGTTTAGTTCACAAGGTTTTGTTAAAGTGTGTTGACAGGTTTAGAAGATTTTTTGAAATTGCATGAGATGATGTTTTTTTTAACAATGTCCACAGGATCATGCGGTCTACGAGATGAACCGACCAATGACAAAGAGAACCCTATCAACAAACCACCAATTCTGACTATCTCCTACGTCTTTGGGGATGGTAGAATATGTTTCGAAGTGAGCTTCCCCGTTTGAAAGATTGTTTGCAACTGTGTTTACTTCGTCGGATGATTGGTACACAATCCGAAATGTGTTCCCTGGATTAGAAGATTGTTCAAAATTGGTGGTTTCTGTTCATTGGGAAATTGGTCAACTGGGTAAAATATTGTACTTACTTTTAAGGCTGTTTCAAAGCGTAAGGAAGCTAGCTAAAAGCTTACATCAATGCACAAAGTATTTGGTTGACCTAAAGATTGAAGCAATTCTTTTTGGTTCACCTAAAGTTATTTATTCAGTATCAATGATCTCAT--CAGATCATATTCTATGATCCATCATCTTTCAATCTTTCTTTCTCATTTCGATGATGGATCACAGTGTGTGATCTGAAATGCTAATGCTAAATAAATGTACACAATCTAATCCAAGAAAATTCGCTCCAACATATAATTTTTTGTGAAAATCTGATAATGTCACCTAAAGATTGTTG
>JDR30-1 [organism=Juniperus deppeana var. robusta] [country=Mexico] [Isolate=JDR30-1]
TACTTAGACTGTTTCGATCAACAGTGTAGTAACTCTGTTTACATGTTCAGAAAAATGCTGGAATATGTGTTGAGATGTCTAGAAGATTGTTAATACGTATGTTTAGTTCAGAAGGTTTTGTTAAAGTGTGTTGACAGGTTTAGAAGATTTTTTGAAATTGCATGAGATGATGTTTTTTTTAACAATGTCCACAGGATCATGCGGTCTACGAGATGAACCGACCAATGACAAAGAGAACCCTATCAACAAACCACCAATTCTGACTATCTCCTACGTCTTTGGGGATGGTAGAATATGTTTCGAAGTGAGCTTCCCCGTTTGAAAGATTGTTTGCAACTGTGTTTACTTCGTCGGATGATTGGTACACAATCCGAAATGTGTTCCCTGGATTAGAAGATTGTTCAAAATTGGTGGTTTCCGTTCATTGGGAAATTGGTCAACTGGGTAAAATATTGTACTTACTTTTAAGGCTGTTTCAAAGCGTAAGGAAGCTAGCTAAAAGCTTACATCAATGCACAAAGTATTTGGTTGACCTAAAGATTGAAGCAATTCTTTTTGGTTCACCTAAAGTTATTTATTCAGTATCAATGATCTCAT--CAGATCATATTCTATGATCCATCATCTTTCAATCTTTCTTTCTCATTTCGATGATGGATCACAGTGTGTGATCTGAAATGCTAATGCTAAATAAATGTACACAATCTAATCCAAGAAAATTCGCTCCAACATATAATTTTTTGTGAAAATCTGATAATGTCACCTAAAGATTGTTG
>JDR30-2 [organism=Juniperus deppeana var. robusta] [country=Mexico] [Isolate=JDR30-2]
TACTTAGACTGTTTCGATCAACAGTGTAGTAACTCTGTTTACATGTTCAGAAAAATGCTGGAATATGTGTTGAGATGTCTAGAAGATTGTTAATACGTATGTTTAGTTCAGAAGGTTTTGTTAAAGTGTGTTGACAGGTTTAGAAGATTTTTTGAAATTGCATGAGATGATGTTTTTTTTAACAATGTCCACAGGATCATGCGGTCTACGAGATGAACCGACCAATGACAAAGAGAACCCTATCAACAAACCACCAATTCTGACTATCTCCTACGTCTTTGGGGATGGTAGAATATGTTTCGAAGTGAGCTTCCCCGTTTGAAAGATTGTTTGCAACTGTGTTTACTTCGTCGGATGATTGGTACACAATCCGAAATGTGTTCCCTGGATTAAAAGATTGTTCAAAATTGGTGGTTTCTGTTCATTGGGAAATTGGTCAACTGGGTAAAATATTGTACTTACTTTTAAGGCTGTTTCAAAGCGTAAGGAAGCTAGCTAAAAGCTTACATCAATGCACAAAGTATTTGGTTGACCTAAAGATTGAAGCAATTCTTTTTGGTTCACCTAAAGTTATTTATTCAGTATCAATGATCTCAT--CAGATCATATTCTATGATCCATCATCTTTCAATCCTTCTTTCTCATTTCGATGATGGATCACAGTGTGTGATCTGAAATGCTAATGCTAAATAAATGTACACAATCTAATCCAAGAAAATTCGCTCCAACATATAAATTTTTGTGAAAATCTGATAATGTCACCTAAAGATTGTTG
>JDR32-1 [organism=Juniperus deppeana var. robusta] [country=Mexico] [Isolate=JDR32-1]
TACTTAGACTGTTTCGATCAACAGTGTAGTAACTCTGTTTACATGTTCAGAAAAATGCTGGAATATGTGTTGAGATGTCTAGAAGATTGTTAATACGTATGTTTAGTTCAGAAGGTTTTGTTAAAGTGTGTTGACAGGTTTAGAAGATTTTTTGAAATTGCATGAGATGATGTTTTTTTTAACAATGTCCACAGGATCATGCGGTCTACGAGATGAACCGACCAATGACAAAGAGAACCCTATCAACAAACCACCAATTCTGACTATCTCCTACGTCTTTGGGGATGGTAGAATATGTTTCGAAGTGAGCTTCCCCGTTTGAAAGATTGTTTGCAACTGTGTTTACTTCGTCGGATGATTGGTACACAATCCGAAATGTGTTCCCTGGATTAGAAGATTGTTCAAAATTGGTGGTTTCTGTTCATTGGGAAATTGGTCAACTGGGTAAAATATTGTACTTACTTTTAAGGCTGTTTCAAAGCGTAAGGAAGCTAGCTAAAAGCTTACATCAATGCACAAAGTATTTGGTTGACCTAAAGATTGAAGCAATTCTTTTTGGTTCACCTAAAGTTATTTATTCAGTATCAATGATCTCAT--CAGATCATATTCTATGATCCATCATCTTTCAATCCTTCTTTCTCATTTCGATGATGGATCACAGTGTGTGATCTGAAATGCTAATGCTAAATAAATGTACACAATCTAATCCAAGAAAATTCGCTCCAACATATAAATTTTTGTGAAAATCTGATAATGTCACCTAAAGATTGTTG
>JDR32-2 [organism=Juniperus deppeana var. robusta] [country=Mexico] [Isolate=JDR32-2]
TACTTAGACTGTTTCGATCAACAGTGTAGTAACTCTGTTTACATGTTCAGAAAAATGCTGGAATATGTGTTGAGATGTCTAGAAGATTGTTAATACGTATGTTTAGTTCAGAAGGTTTTGTTAAAGTGTGTTGACAGGTTTAGAAGATTTTTTGAAATTGCATGAGATGATGTTTTTTTTAACAATGTCCACAGGATCATGCGGTCTACGAGATGAACCGACCAATGACAAAGAGAACCCTATCAACAAACCACCAATTCTGACTATCTCCTACGTCTTTGGGGATGGTAGAATATGTTTCGAAGTGAGCTTCCCCGTTTGAAAGATTGTTTGCAACTGTGTTTACTTCGTCGGATGATTGGTACACAATCCGAAATGTGTTCCCTGGATTAGAAGATTGTTCAAAATTGGTGGTTTCTGTTCATTGGGAAATTGGTCAACTGGGTAAAATATTGTACTTACTTTTAAGGCTGTTTCAAAGCGTAAGGAAGCTAGCTAAAAGCTTACATCAATGCACAAAGTATTTGGTTGACCTAAAGATTGAAGCAATTCTTTTTGGTTCACCTAAAGTTATTTATTCAGTATCAATGATCTCAT--CAGATCATATTCTATGATCCATCATCTTTGAATCCTTCTTTCTCATTTCGATGATGGATCACAGTGTGTGATCTGAAATGCTAATGCTAAATAAATGTACACAATCTAATCCAAGAAAATTCGCTCCAACATATAAATTTTTGTGAAAATCTGATAATGTCACCTAAAGATTGTTG
>JDR33-1 [organism=Juniperus deppeana var. robusta] [country=Mexico] [Isolate=JDR33-1]
TACTTAGACTGTTTCGATCAACAGTGTAGTAACTCTGTTTACATGTTCAGAAAAATGCTGGAATATGTGTTGAGATGTCTAGAAGATTGTTAATACGTATGTTTAGTTCAGAAGGTTTTGTTAAAGTGTGTTGACAGGTTTAGAAGATTTTTTGAAATTGCATGAGATGATGTTTTTTTTAACAATGTCCACAGGATCATGCGGTCTACGAGATGAACCGACCAATGACAAAGAGAACCCTATCAACAAACCACCAATTCTGACTATCTCCTACGTCTTTGGGGATGGTAGAATATGTTTCGAAGTGAGCTTCCCCGTTTGAAAGATTGTTTGCAACTGTGTTTACTTCGTCGGATGATTGGTACACAATCCGAAATGTGTTCCCTGGATTAGAAGATTGTTCAAAATTGGTGGTTTCTGTTCATTGGGAAATTGGTCAACTGGGTAAAATATTGTACTTACTTTTAAGGCTGTTTCAAAGCGTAAGGAAGCTAGCTAAAAGCTTACATCAATGCACAAAGTATTTGGTTGACCTAAAGATTGAAGCAATTCTTTTTGGTTCACCTAAAGTTATTTATTCAGTATCAATGATCTCAT--CAGATCATATTCTATGATCCATCATCTTTGAATCCTTCTTTCTCATTTCGATGATGGATCACAGTGTGTGATCTGAAATGCTAATGCTAAATAAATGTACACAATCTAATCCAAGAAAATTCGCTCCAACATATAAATTTTTGTGAAAATCTGATAATGTCACCTAAAGATTGTTG
>JDR33-2 [organism=Juniperus deppeana var. robusta] [country=Mexico] [Isolate=JDR33-2]
TACTTAGACTGTTTCGATCAACAGTGTAGTAACTCTGTTTACATGTTCAGAAAAATGCTGGAATATGTGTTGAGATGTCTAGAAGATTGTTAATACGTATGTTTAGTTCAGAAGGTTTTGTTAAAGTGTGTTGACAGGTTTAGAAGATTTTTTGAAATTGCATGAGATGATGTTTTTTTTAACAATGTCCACAGGATCATGCGGTCTACGAGATGAACCGACCAATGACAAAGAGAACCCTATCAACAAACCACCAATTCTGACTATCTCCTACGTCTTTGGGGATGGTAGAATATGTTTCGAAGTGAGCTTCCCCGTTTGAAAGATTGTTTGCAACTGTGTTTACTTCGTCGGATGATTGGTACACAATCCGAAATGTGTTCCCTGGATTAGAAGATTGTTCAAAATTGGTGGTTTCTGTTCATTGGGAAATTGGTCAACTGGGTAAAATATTTTACTTACTTTTAAGGCTGTTTCAAAGCGTAAGGAAGCTAGCTAAAAGCTTACATCAATGCACAAAGTATTTGGTTGACCTAAAGATTGAAGCAATTCTTTTTGGTTCACCTAAAGTTATTTATTCAGTATCAATGATCTCAT--CAGATCATATTCTATGATCCATCATCTTTCAATCCTTCTTTCTCATTTCGATGATGGATCACAGTGTGTGATCTGAAATGCTAATGCTAAATAAATGTACACAATCTAATCCAAGAAAATTCGCTCCAACATATAAATTTTTGTGAAAATCTGATAATGTCACCTAAAGATTGTTG
>JDR34-1 [organism=Juniperus deppeana var. robusta] [country=Mexico] [Isolate=JDR34-1]
TACTTAGACTGTTTCGATCAACAGTGTAGTAACTCTGTTTACATGTTCAGAAAAATGCTGGAATATGTGTTGAGATGTCTAGAAGATTGTTAATACGTATGTTTAGTTCAGAAGGTTTTGTTAAAGTGTGTTGACAGGTTTAGAAGATTTTTTGAAATTGCATGAGATGATGTTTTTTTTAACAATGTCCACAGGATCATGCGGTCTACGAGATGAACCGACCAATGACAAAGAGAACCCTATCAACAAACCACCAATTCTGACTATCTCCTACGTCTTTGGGGATGGTAGAATATGTTTCGAAGTGAGCTTCCCCGTTTGAAAGATTGTTTGCAACTGTGTTTACTTCGTCGGATGATTGGTACACAATCCGAAATGTGTTCCCTGGATTAGAAGATTGTTCAAAATTGGTGGTTTCTGTTCATTGGGAAATTGGTCAACTGGGTAAAATATTGTACTTACTTTTAAGGCTGTTTCAAAGCGTAAGGAAGCTAGCTAAAAGCTTACATCAATGCACAAAGTATTTGGTTGACCTAAAGATTGAAGCAATTCTTTTTGGTTCACCTAAAGTTATTTATTCAGTATCAATGATCTCAT--CAGATCATATTCTATGATCCATCATCTTTGAATCCTTCTTTCTCATTTCGATGATGGATCACAGTGTGTGATCTGAAATGCTAATGCTAAATAAATGTACACAATCTAATCCAAGAAAATTCGCTCCAACATATAAATTTTTGTGAAAATCTGATAATGTCACCTAAAGATTGTTG
>JDR34-2 [organism=Juniperus deppeana var. robusta] [country=Mexico] [Isolate=JDR34-2]
TACTTAGACTGTTTCGATCAACAGTGTAGTAACTCTGTTTACATGTTCAGAAAAATGCTGGAATATGTGTTGAGATGTCTAGAAGATTGTTAATACGTATGTTTAGTTCAGAAGGTTTTGTTAAAGTGTGTTGACAGGTTTAGAAGATTTTTTGAAATTGCATGAGATGATGTTTTTTTTAACAATGTCCACAGGATCATGCGGTCTACGAGATGAACCGACCAATGACAAAGAGAACCCTATCAACAAACCACCAATTCTGACTATCTCCTACGTCTTTGGGGATGGTAGAATATGTTTCGAAGTGAGCTTCCCCGTTTGAAAGATTGTTTGCAACTGTGTTTACTTCGTCGGATGATTGGTACACAATCCGAAATGTGTTCCCTGGATTAGAAGATTGTTCAAAATTGGTGGTTTCTGTTCATTGGGAAATTGGTCAACTGGGTAAAATATTGTACTTACTTTTAAGGCTGTTTCAAAGCGTAAGGAAGCTAGCTAAAAGCTTACATCAATGCACAAAGTATTTGGTTGACCTAAAGATTGAAGCAATTCTTTTTGGTTCACCTAAAGTTATTTATTCAGTATCAATGATCTCAT--CAGATCATATTCTATGATCCATCATCTTTGAATCCTTCTTTCTCATTTCGATGATGGATCACAGTGTGTGATCTGAAATGCTAATGCTAAATAAATGTACACAATCTAATCCAAGAAAATTCGCTCCAACATATAAATTTTTGTGAAAATCTGATAATGTCACCTAAAGATTGTTG
>JDR35-1 [organism=Juniperus deppeana var. robusta] [country=Mexico] [Isolate=JDR35-1]
TACTTAGACTGTTTCGATCAACAGTGTAGTAACTCTGTTTACATGTTCAGAAAAATGCTGGAATATGTGTTGAGATGTCTAGAAGATTGTTAATACGTATGTTTAGTTCAGAAGGTTTTGTTAAAGTGTGTTGACAGGTTTAGAAGATTTTTTGAAATTGCATGAGATGATGTTTTTTTTAACAATGTCCACAGGATCATGCGGTCTACGAGATGAACCGACCAATGACAAAGAGAACCCTATCAACAAACCACCAATTCTGACTATCTCCTACGTCTTTGGGGATGGTAGAATATGTTTCGAAGTGAGCTTCCCCGTTTGAAAGATTGTTTGCAACTGTGTTTACTTCGTCGGATGATTGGTACACAATCCGAAATGTGTTCCCTGGATTAGAAGATTGTTCAAAATTGGTGGTTTCTGTTCATTGGGAAATTGGTCAACTGGGTAAAATATTGTACTTACTTTTAAGGCTGTTTCAAAGCGTAAGGAAGCTAGCTAAAAGCTTACATCAATGCACAAAGTATTTGGTTGACCTAAAGATTGAAGCAATTCTTTTTGGTTCACCTAAAGTTATTTATTCAGTATCAATGATCTCAT--CAGATCATATTCTATGATCCATCATCTTTCAATCCTTCTATCTCATTTCGATGATGGATCACAGTGTGTGATCTGAAATGCTAATGCTAAATAAATGTACACAATCTAATCCAAGAAAATTCGCTCCAACATATAAATTTTTGTGAAAATCTGATAATGTCACCTAAAGATTGTTG
>JDR35-2 [organism=Juniperus deppeana var. robusta] [country=Mexico] [Isolate=JDR35-2]
TACTTAGACTGTTTCGATCAACAGTGTAGTAACTCTGTTTACATGTTCAGAAAAATGCTGGAATATGTGTTGAGATGTCTAGAAGATTGTTAATACGTATGTTTAGTTCAGAAGGTTTTGTTAAAGTGTGTTGACAGGTTTAGAAGATTTTTTGAAATTGCATGAGATGATGTTTTTTTTAACAATGTCCACAGGATCATGCGGTCTACGAGATGAACCGACCAATGACAAAGAGAACCCTATCAACAAACCACCAATTCTGACTATCTCCTACGTCTTTGGGGATGGTAGAATATGTTTCGAAGTGAGCTTCCCCGTTTGAAAGATTGTTTGCAACTGTGTTTACTTCGTCGGATGATTGGTACACAATCCGAAATGTGTTCCCTGGATTAGAAGATTGTTCAAAATTGGTGGTTTCTGTTCATTGGGAAATTGGTCAACTGGGTAAAATATTGTACTTACTTTTAAGGCTGTTTCAAAGCGTAAGGAAGCTAGCTAAAAGCTTACATCAATGCACAAAGTATTTGGTTGACCTAAAGATTGAAGCAATTCTTTTTGGTTCACCTAAAGTTATTTATTCAGTATCAATGATCTCAT--CAGATCATATTCTATGATCCATTATCTTTCAATCTTTCTTTCTCATTTCGATGATGGATCACAGTGTGTGATCTGAAATGCTAATGCTAAATAAATGTACACAATCTAATCCAAGAAAATTCACTCCAACATATAATTTTTTGTGAAAATCTGATAATGTCACCTAAAGATTGTTG
>JDR37-1 [organism=Juniperus deppeana var. robusta] [country=Mexico] [Isolate=JDR37-1]
TACTTAGACTGTTTCGATCAACAGTGTAGTAACTCTGTTTACATGTTCAGAAAAATGCTGGAATATGTGTTGAGATGTCTAGAAGATTGTTAATACGTATGTTTAGTTCAGAAGGTTTTGTTAAAGTGTGTTGACAGGTTTAGAAGATTTTTTGAAATTGCATGAGATGATGTTTTTTTTAACAATGTCCACAGGATCATGCGGTCTACGAGATGAACCGACCAATGACAAAGAGAACCCTATCAACAAACCACCAATTCTGACTATCTCCTACGTCTTTGGGGATGGTAGAATATGTTTCGAAGTGAGCTTCCCCGTTTGAAAGATTGTTTGCAACTGTGTTTACTTCGTCGGATGATTGGTACACAATCCGAAATGTGTTCCCTGGATTAGAAGATTGTTCAAAATTGGTGGTTTCTGTTCATTGGGAAATTGGTCAACTGGGTAAAATATTGTACTTACTTTTAAGGCTGTTTCAAAGCGTAAGGAAGCTAGCTAAAAGCTTACATCAATGCACAAAGTATTTGGTTGACCTAAAGATTGAAGCAATTCTTTTTGGTTCACCTAAAGTTATTTATTCAGTATCAATGATCTCAT--CAGATCATATTCTATGATCCATCATCTTTCAATCCTTCTTTCTCATTTCGATGATGGATCACAGTGTGTGATCTGAAATGCTAATGCTAAATAAATGTACACAATCTAATCCAAGAAAATTCGCTCCAACATATAAATTTTTGTGAAAATCTGATAATGTCACCTAAAGATTGTTG
>JDR37-2 [organism=Juniperus deppeana var. robusta] [country=Mexico] [Isolate=JDR37-2]
TACTTAGACTGTTTCGATCAACAGTGTAGTAACTCTGTTTACATGTTCAGAAAAATGCTGGAATATGTGTTGAGATGTCTAGAAGATTGTTAATACGTATGTTTAGTTCAGAAGGTTTTGTTAAAGTGTGTTGACAGGTTTAGAAGATTTTTTGAAATTGCATGAGATGATGTTTTTTTTAACAATGTCCACAGGATCATGCGGTCTACGAGATGAACCGACCAATGACAAAGAGAACCCTATCAACAAACCACCAATTCTGACTATCTCCTACGTCTTTGGGGATGGTAGAATATGTTTCGAAGTGAGCTTCCCCGTTTGAAAGATTGTTTGCAACTGTGTTTACTTCGTCGGATGATTGGTACACAATCCGAAATGTGTTCCCTGGATTAGAAGATTGTTCAAAATTGGTGGTTTCCGTTCATTGGGAAATTGGTCAACTGGGTAAAATATTGTACTTACTTTTAAGGCTGTTTCAAAGCGTAAGGAAGCTAGCTAAAAGCTTACATCAATGCACAAAGTATTTGGTTGACCTAAAGATTGAAGCAATTCTTTTTGGTTCACCTAAAGTTATTTATTCAGTATCAATGATCTCAT--CAGATCATATTCTATGATCCATTATCTTTCAATCTTTCTTTCTCATTTCGATGATGGATCACAGTGTGTGATCTGAAATGCTAATGCTAAATAAATGTACACAATCTAATCCAAGAAAATTCGCTCCAACATATAATTTTTTGTGAAAATCTGATAATGTCACCTAAAGATTGTTG
>JDR38-1 [organism=Juniperus deppeana var. robusta] [country=Mexico] [Isolate=JDR38-1]
TACTTAGACTGTTTCGATCAACAGTGTAGTAACTCTGTTTACATGTTCAGAAAAATGCTGGAATATGTGTTGAGATGTCTAGAAGATTGTTAATACGTATGTTTAGTTCAGAAGGTTTTGTTAAAGTGTGTTGACAGGTTTAGAAGATTTTTTGAAATTGCATGAGATGATGTTTTTTTTAACAATGTCCACAGGATCATGCGGTCTACGAGATGAACCGACCAATGACAAAGAGAACCCTATCAACAAACCACCAATTCTGACTATCTCCTACGTCTTTGGGGATGGTAGAATATGTTTCGAAGTGAGCTTCCCCGTTTGAAAGATTGTTTGCAACTGTGTTTACTTCGTCGGATGATTGGTACACAATCCGAAATGTGTTCCCTGGATTAGAAGATTGTTCAAAATTGGTGGTTTCTGTTCATTGGGAAATTGGTCAACTGGGTAAAATATTGTACTTACTTTTAAGGCTGTTTCAAAGCGTAAGGAAGCTAGCTAAAAGCTTACATCAATGCACAAAGTATTTGGTTGACCTAAAGATTGAAGCAATTCTTTTTGGTTCACCTAAAGTTATTTATTCAGTATCAATGATCTCAT--CAGATCATATTCTATGATCCATCATCTTTCAATCCTTCTTTCTCATTTCGATGATGGATCACAGTGTGTGATCTGAAATGCTAATGCTAAATAAATGTACACAATCTAATCCAAGAAAATTCGCTCCAACATATAAATTTTTGTGAAAATCTGATAATGTCACCTAAAGATTGTTG
>JDR38-2 [organism=Juniperus deppeana var. robusta] [country=Mexico] [Isolate=JDR38-2]
TACTTAGACTGTTTCGATCAACAGTGTAGTAACTCTGTTTACATGTTCAGAAAAATGCTGGAATATGTGTTGAGATGTCTAGAAGATTGTTAATACGTATGTTTAGTTCAGAAGGTTTTGTTAAAGTGTGTTGACAGGTTTAGAAGATTTTTTGAAATTGCATGAGATGATGTTTTTTTTAACAATGTCCACAGGATCATGCGGTCTACGAGATGAACCGACCAATGACAAAGAGAACCCTATCAACAAACCACCAATTCTGACTATCTCCTACGTCTTTGGGGATGGTAGAATATGTTTCGAAGTGAGCTTCCCCGTTTGAAAGATTGTTTGCAACTGTGTTTACTTCGTCGGATGATTGGTACACAATCCGAAATGTGTTCCCTGGATTAGAAGATTGTTCAAAATTGGTGGTTTCTGTTCATTGGGAAATTGGTCAACTGGGTAAAATATTGTACTTACTTTTAAGGCTGTTTCAAAGCGTAAGGAAGCTAGCTAAAAGCTTACATCAATGCACAAAGTATTTGGTTGACCTAAAGATTGAAGCAATTCTTTTTGGTTCACCTAAAGTTATTTATTCAGTATCAATGATCTCAT--CAGATCATATTCTATGATCCATCATCTTTCAATCCTTCTATCTCATTTCGATGATGGATCACAGTGTGTGATCTGAAATGCTAATGCTAAATAAATGTACACAATCTAATCCAAGAAAATTCGCTCCAACATATAAATTTTTGTGAAAATCTGATAATGTCACCTAAAGATTGTTG
>JDR39-1 [organism=Juniperus deppeana var. robusta] [country=Mexico] [Isolate=JDR39-1]
TACTTAGACTGTTTCGATCAACAGTGTAGTAACTCTGTTTACATGTTCAGAAAAATGCTGGAATATGTGTTGAGATGTCTAGAAGATTGTTAATACGTATGTTTAGTTCAGAAGGTTTTGTTAAAGTGTGTTTACAGGTTTAGAAGATTTTTTGAAATTGCATGAGATGATGTTTTTTTTAACAATGTCCACAGGATCATGCGGTCTACGAGATGAACCGACCAATGACAAAGAGAACCCTATCAACAAACCACCAATTCTGACTATCTCCTACGTCTTTGGGGATGGTAGAATATGTTTCGAAGTGAGCTTCCCCGTTTGAAAGATTGTTTGCAACTGTGTTTACTTCGTCGGATGATTGGTACACAATCCGAAATGTGTTCCCTGGATTAGAAGATTGTTCAAAATTGGTGGTTTCTGTTCATTGGGAAATTGGTCAACTGGGTAAAATATTGTACTTACTTTTAAGGCTGTTTCAAAGCGTAAGGAAGCTAGCTAAAAGCTTACATCAATGCACAAAGTATTTGGTTGACCTAAAGATTGAAGCAATTCTTTTTGGTTCACCTAAAGTTATTTATTCAGTATCAATGATCTCAT--CAGATCATATTCTATGATCCATCATCTTTGAATCCTTCTTTCTCATTTCGATGATGGATCACAGTGTGTGATCTGAAATGCTAATGCTAAATAAATGTACACAATCTAATCCAAGAAAATTCGCTCCAACATATAAATTTTTGTGAAAATCTGATAATGTCACCTAAAGATTGTTG
>JDR39-2 [organism=Juniperus deppeana var. robusta] [country=Mexico] [Isolate=JDR39-2]
TACTTAGACTGTTTCGATCAACAGTGTAGTAACTCTGTTTACATGTTCAGAAAAATGCTGGAATATGTGTTGAGATGTCTAGAAGATTGTTAATACGTATGTTTAGTTCAGAAGGTTTTGTTAAAGTGTGTTTACAGGTTTAGAAGATTTTTTGAAATTGCATGAGATGATGTTTTTTTTAACAATGTCCACAGGATCATGCGGTCTACGAGATGAACCGACCAATGACAAAGAGAACCCTATCAACAAACCACCAATTCTGACTATCTCCTACGTCTTTGGGGATGGTAGAATATGTTTCGAAGTGAGCTTCCCCGTTTGAAAGATTGTTTGCAACTGTGTTTACTTCGTCGGATGATTGGTACACAATCCGAAATGTGTTCCCTGGATTAGAAGATTGTTCAAAATTGGTGGTTTCTGTTCATTGGGAAATTGGTCAACTGGGTAAAATATTGTACTTACTTTTAAGGCTGTTTCAAAGCGTAAGGAAGCTAGCTAAAAGCTTACATCAATGCACAAAGTATTTGGTTGACCTAAAGATTGAAGCAATTCTTTTTGGTTCACCTAAAGTTATTTATTCAGTATCAATGATCTCAT--CAGATCATATTCTATGATCCATCATCTTTGAATCCTTCTTTCTCATTTCGATGATGGATCACAGTGTGTGATTTGAAATGCTAATGCTAAATAAATGTACACAATCTAATCCAAGAAAATTCGCTCCAACATATAAATTTTTGTGAAAATCTGATAATGTCACCTAAAGATTGTTG
>JDR6-1 [organism=Juniperus deppeana var. robusta] [country=Mexico] [Isolate=JDR6-1]
TACTTAGACTGTTTCGATCAACAGTGTAGTAACTCTGTTTACATGTTCAGAAAAATGCTGGAATATGTGTTGAGATGTCTAGAAGATTGTTAATACGTATGTTTAGTTCAGAAGGTTTTGTTAAAGTGTGTTGACAGGTTTAGAAGATTTTTTGAAATTGCATGAGATGATGTTTTTTTTAACAATGTCCACAGGATCATGCGGTCTACGAGATGAACCGACCAATGACAAAGAGAACCCTATCAACAAACCACCAATTCTGACTATCTCCTACGTCTTTGGGGATGGTAGAATATGTTTCGAAGTGAGCTTCCCCGTTTGAAAGATTGTTTGCAACTGTGTTTACTTCGTCGGATGATTGGTACACAATCCGAAATGTGTTCCCTGGATTAGAAGATTGTTCAAAATTGGTGGTTTCTGTTCATTGGGAAATTGGTCAACTGGGTAAAATATTGTACTTACTTTTAAGGCTGTTTCAAAGCGTAAGGAAGCTAGCTAAAAGCTTACATCAATGCACAAAGTATTTGGTTGACCTAAAGATTGAAGCAATTCTTTTTGGTTCACCTAAAGTTATTTATTCAGTATCAATGATCTCAT--CAGATCATATTCTATGATCCATCATCTTTGAATCCTTCTTTCTCATTTCGATGATGGATCACAGTGTGTGATCTGAAATGCTAATGCTAAATAAATTTACACAATCTAATCCAAGAAAATTCGCTCCAACATATAAATTTTTGTGAAAATCTGATAATGTCACCTAAAGATTGTTG
>JDR6-2 [organism=Juniperus deppeana var. robusta] [country=Mexico] [Isolate=JDR6-2]
TACTTAGACTGTTTCGATCAACAGTGTAGTAACTCTGTTTACATGTTCAGAAAAATGCTGGAATATGTGTTGAGATGTCTAGAAGATTGTTAATACGTATGTTTAGTTCAGAAGGTTTTGTTAAAGTGTGTTGACAGGTTTAGAAGATTTTTTGAAATTGCATGAGATGATGTTTTTTTTAACAATGTCCACAGGATCATGCGGTCTACGAGATGAACCGACCAATGACAAAGAGAACCCTATCAACAAACCACCAATTCTGACTATCTCCTACGTCTTTGGGGATGGTAGAATATGTTTCGAAGTGAGCTTCCCCGTTTGAAAGATTGTTTGCAACTGTGTTTACTTCGTCGGATGATTGGTACACAATCCGAAATGTGTTCCCTGGATTAGAAGATTGTTCAAAATTGGTGGTTTCCGTTCATTGGGAAATTGGTCAACTGGGTAAAATATTGTACTTACTTTTAAGGCTGTTTCAAAGCGTAAGGAAGCTAGCTAAAAGCTTACATCAATGCACAAAGTATTTGGTTGACCTAAAGATTGAAGCAATTCTTTTTGGTTCACCTAAAGTTATTTATTCAGTATCAATGATCTCAT--CAGATCATATTCTATGATCCATTATCTTTCAATCTTTCTTTCTCATTTCGATGATGGATCACAGTGTGTGATCTGAAATGCTAATGTTAAATAAATGTACACAATCTAATCCAAGAAAATTCGCTCCAACATATAATTTTTTGTGAAAATCTGATAATGTCACCTAAAGATTGTTG
>JDR8-1 [organism=Juniperus deppeana var. robusta] [country=Mexico] [Isolate=JDR8-1]
TACTTAGACTGTTTCGATCAACAGTGTAGTAACTCTGTTTACATGTTCAGAAAAATGCTGGAATATGTGTTGAGATGTCTAGAAGATTGTTAATACGTATGTTTAGTTCAGAAGGTTTTGTTAAAGTGTGTTGACAGGTTTAGAAGATTTTTTGAAATTGCATGAGATGATGTTTTTTTTAACAATGTCCACAGGATCATGCGGTCTACGAGATGAACCGACCAATGACAAAGAGAACCCTATCAACAAACCACCAATTCTGACTATCTCCTACGTCTTTGGGGATGGTAGAATATGTTTCGAAGTGAGCTTCCCCGTTTGAAAGATTGTTTGCAACTGTGTTTACTTCGTCGGATGATTGGTACACAATCCGAAATGTGTTCCCTGGATTAGAAGATTGTTCAAAATTGGTGGTTTCCGTTCATTGGGAAATTGGTCAACTGGGTAAAATATTGTACTTACTTTTAAGGCTGTTTCAAAGCGTAAGGAAGCTAGCTAAAAGCTTACATCAATGCACAAAGTATTTGGTTGACCTAAAGATTGAAGCAATTCTTTTTGGTTCACCTAAAGTTATTTATTCAGTATCAATGATCTCAT--CAGATCATATTCTATGATCCATTATCTTTCAATCTTTCTTTCTCATTTCGATGATGGATCACAGTGTGTGATCTGAAATGCTAATGCTAAATAAATGTACACAATCTAATCCAAGAAAATTCGCTCCAACATATAATTTTTTGTGAAAATCTGATAATGTCACCTAAAGATTGTTG
>JDR8-2 [organism=Juniperus deppeana var. robusta] [country=Mexico] [Isolate=JDR8-2]
TACTTAGACTGTTTCGATCAACAGTGTAGTAACTCTGTTTACATGTTCAGAAAAATGCTGGAATATGTGTTGAGATGTCTAGAAGATTGTTAATACGTATGTTTAGTTCAGAAGGTTTTGTTAAAGTGTGTTGACAGGTTTAGAAGATTTTTTGAAATTGCATGAGATGATGTTTTTTTTAACAATGTCCACAGGATCATGCGGTCTACGAGATGAACCGACCAATGACAAAGAGAACCCTATCAACAAACCACCAATTCTGACTATCTCCTACGTCTTTGGGGATGGTAGAATATGTTTCGAAGTGAGCTTCCCCGTTTGAAAGATTGTTTGCAACTGTGTTTACTTCGTCGGATGATTGGTACACAATCCGAAATGTGTTCCCTGGATTAGAAGATTGTTCAAAATTGGTGGTTTCCGTTCATTGGGAAATTGGTCAACTGGGTAAAATATTGTACTTACTTTTAAGGCTGTTTCAAAGCGTAAGGAAGCTAGCTAAAAGCTTACATCAATGCACAAAGTATTTGGTTGACCTAAAGATTGAAGCAATTCTTTTTGGTTCACCTAAAGTTATTTATTCAGTATCAATGATCTCAT--CAGATCATATTCTATGATCCATTATCTTTCAATCTTTCTTTCTCATTTCGATGATGGATCACAGTGTGTGATCTGAAATGCTAATGCTAAATAAATGTACACAATCTAATCCAAGAAAATTCGCTCCAACATATAATTTTTTGTGAAAATCTGATAATGTCACCTAAAGATTGTTG
>JDR9-1 [organism=Juniperus deppeana var. robusta] [country=Mexico] [Isolate=JDR9-1]
TACTTAGACTGTTTCGATCAACAGTGTAGTAACTCTGTTTACATGTTCAGAAAAATGCTGGAATATGTGTTGAGATGTCTAGAAGATTGTTAATACGTATGTTTAGTTCAGAAGGTTTTGTTAAAGTGTGTTGACAGGTTTAGAAGATTTTTTGAAATTGCATGAGATGATGTTTTTTTTAACAATGTCCACAGGATCATGCGGTCTACGAGATGAACCGACCAATGACAAAGAGAACCCTATCAACAAACCACCAATTCTGACTATCTCCTACGTCTTTGGGGATGGTAGAATATGTTTCGAAGTGAGCTTCCCCGTTTGAAAGATTGTTTGCAACTGTGTTTACTTCGTCGGATGATTGGTACACAATCCGAAATGTGTTCCCTGGATTAGAAGATTGTTCAAAATTGGTGGTTTCCGTTCATTGGGAAATTGGTCAACTGGGTAAAATATTGTACTTACTTTTAAGGCTGTTTCAAAGCGTAAGGAAGCTAGCTAAAAGCTTACATCAATGCACAAAGTATTTGGTTGACCTAAAGATTGAAGCAATTCTTTTTGGTTCACCTAAAGTTATTTATTCAGTATCAATGATCTCAT--CAGATCATATTCTATGATCCATTATCTTTCAATCTTTCTTTCTCATTTCGATGATGGATCACAGTGTGTGATCTGAAATGCTAATGTTAAATAAATGTACACAATCTAATCCAAGAAAATTCGCTCCAACATATCATTTTTTGTGAAAATCTGATAATGTCACCTAAAGATTGTTG
>JDR9-2 [organism=Juniperus deppeana var. robusta] [country=Mexico] [Isolate=JDR9-2]
TACTTAGACTGTTTCGATCAACAGTGTAGTAACTCTGTTTACATGTTCAGAAAAATGCTGGAATATGTGTTGAGATGTCTAGAAGATTGTTAATACGTATGTTTAGTTCAGAAGGTTTTGTTAAAGTGTGTTGACAGGTTTAGAAGATTTTTTGAAATTGCATGAGATGATGTTTTTTTTAACAATGTCCACAGGATCATGCGGTCTACGAGATGAACCGACCAATGACAAAGAGAACCCTATCAACAAACCACCAATTCTGACTATCTCCTACGTCTTTGGGGATGGTAGAATATGTTTCGAAGTGAGCTTCCCCGTTTGAAAGATTGTTTGCAACTGTGTTTACTTCGTCGGATGATTGGTACACAATCCGAAATGTGTTCCCTGGATTAGAAGATTGTTCAAAATTGGTGGTTTCCGTTCATTGGGAAATTGGTCAACTGGGTAAAATATTGTACTTACTTTTAAGGCTGTTTCAAAGCGTAAGGAAGCTAGCTAAAAGCTTACATCAATGCACAAAGTATTTGGTTGACCTAAAGATTGAAGCAATTCTTTTTGGTTCACCTAAAGTTATTTATTCAGTATCAATGATCTCAT--CAGATCATATTCTATGATCTATTATCTTTCAATCTTTCTTTCTCATTTCGATGATGGATCACAGTGTGTGATCTGAAATGCTAATGCTAAATAAATGTACACAATCTAATCCAAGAAAATTCGCTCCAACATATAATTTTTTGTGAAAATCTGATAATGTCACCTAAAGATTGTTG
>JDZ10-1 [organism=Juniperus deppeana var. zacatecensis] [country=Mexico] [Isolate=JDZ10-1]
TACTTAGACTGTTTCGATCAACAGTGTAGTAACTCTGTTTACATGTTCAGAAAAATGCTGGAATATGTGTTGAGATGTCTAGAAGATTGTTAATACGTATGTTTAGTTCAGAAGGTTTTGTTAAAGTGTGTTGACAGGTTTAGAAGATTTTTTGAAATTGCATGAGATGATGTTTTTTTTAACAATGTCCACAGGATCATGCGGTCTACGAGATGAACCGACCAATGACAAAGAGAACCCTATCAACAAACCACCAATTCTGACTATCTCCTACGTCTTTGGGGATGGTAGAATATGTTTCGAAGTGAGCTTCCCCGTTTGAAAGATTGTTTGCAACTGTGTTTACTTCGTCGGATGATTGGTACACAATCCGAAATGTGTTCCCTGGATTAGAAGATTGTTCAAAATTGGTGGTTTCTGTTCATTGGGAAATTGGTCAACTGGGTAAAATATTGTACTTACTTTTAAGGCTGTTTCAAAGCGTAAGGAAGCTAGCTAAAAGCTTACATCAATGCACAAAGTATTTGGTTGACCTAAAGATTGAAGCAATTCTTTTTGGTTCACCTAAAGTTATTTATTCAGTATCAATGATCTCAT--CAGATCATATTCTATGATCCATCATCTTTGAATCCTTCTTTCTCATTTCGATGATGGATCACAGTGTGTGATCTGAAATGCTAATGCTAAATAAATGTACACAATCTAATCCAAAAAAATTCGCTCCAACATATAAATTTTTGTGAAAATCTGATAATGTCACCTAAAGATTGTTG
>JDZ10-2 [organism=Juniperus deppeana var. zacatecensis] [country=Mexico] [Isolate=JDZ10-2]
TACTTAGACTGTTTCGATCAACAGTGTAGTAACTCTGTTTACATGTTCAGAAAAATGCTGGAATATGTGTTGAGATGTCTAGAAGATTGTTAATACGTATGTTTAGTTCAGAAGGTTTTGTTAAAGTGTGTTTACAGGTTTAGAAGATTTTTTGAAATTGCATGAGATGATGTTTTTTTTAACAATGTCCACAGGATCATGCGGTCTACGAGATGAACCGACCAATGACAAAGAGAACCCTATCAACAAACCACCAATTCTGACTATCTCCTACGTCTTTGGGGATGGTAGAATATGTTTCGAAGTGAGCTTCCCCGTTTGAAAGATTGTTTGCAACTGTGTTTACTTCGTCGGATGATTGGTACACAATCCGAAATGTGTTCCCTGGATTAGAAGATTGTTCAAAATTGGTGGTTTCTGTTCATTGGGAAATTGGTCAACTGGGTAAAATATTGTACTTACTTTTAAGGCTGTTTCAAAGCGTAAGGAAGCTAGCTAAAAGCTTACATCAATGCACAAAGTATTTGGTTGACCTAAAGATTGAAGCAATTCTTTTTGGTTCACCTAAAGTTATTTATTCAGTATCAATGATCTCAT--CAGATCATATTCTATGATCCATCATCTTTCAATCCTTCTTTCTCATTTCGATGATGGATCACAGTGTGTGATCTGAAATGCTAATGCTAAATAAATGTACACAATCTAATCCAAGAAAATTCTCTCCAACATATAAATTTTTGTGAAAATCTGATAATGTCACCTAAAGATTGTTG
>JDZ15-1 [organism=Juniperus deppeana var. zacatecensis] [country=Mexico] [Isolate=JDZ15-1]
TACTTAGACTGTTTCGATCAACAGTGTAGTAACTCTGTTTACATGTTCAGAAAAATGCTGGAATATGTGTTGAGATGTCTAGAAGATTGTTAATACGTATGTTTAGTTCAGAAGGTTTTGTTAAAGTGTGTTGACAGGTTTAGAAGATTTTTTGAAATTGCATGAGATGATGTTTTTTTTAACAATGTCCACAGGATCATGCGGTCTACGAGATGAACCGACCAATGACAAAGAGAACCCTATCAACAAACCACCAATTCTGACTATCTCCTACGTCTTTGGGGATGGTAGAATATGTTTCGAAGTGAGCTTCCCCGTTTGAAAGATTGTTTGCAACTGTGTTTACTTCGTCGGATGATTGGTACACAATCCGAAATGTGTTCCCTGGATTAGAAGATTGTTCAAAATTGGTGGTTTCCGTTCATTGGGAAATTGGTCAACTGGGTAAAATATTGTACTTACTTTTAAGGCTGTTTCAAAGCGTAAGGAAGCTAGCTAAAAGCTTACATCAATGCACAAAGTATTTGGTTGACCTAAAGATTGAAGCAATTCTTTTTGGTTCACCTAAAGTTATTTATTCAGTATCAATGATCTCAT--CAGATCATATTCTATGATCCATTATCTTTCAATCTTTCTTTCTCATTTCGATGATGGATCACAGTGTGTGATCTGAAATGCTAATGCTAAATAAATGTACACAATCTAATCCAAGAAAATTCGCTCCAACATATAATTTTTTGTGAAAATCTGATAATGTCACCTAAAGATTGTTG
>JDZ15-2 [organism=Juniperus deppeana var. zacatecensis] [country=Mexico] [Isolate=JDZ15-2]
TACTTAGACTGTTTCGATCAACAGTGTAGTAACTCTGTTTACATGTTCAGAAAAATGCTGGAATATGTGTTGAGATGTCTAGAAGATTGTTAATACGTATGTTTAGTTCAGAAGGTTTTGTTAAAGTGTGTTGACAGGTTTAGAAGATTTTTTGAAATTGCATGAGATGATGTTTTTTTTAACAATGTCCAAAGGATCATGCGGTCTACGAGATGAACCGACCAATGACAAAGAGAACCCTATCAACAAACCACCAATTCTGACTATCTCCTACGTCTTTGGGGATGGTAGAATATGTTTCGAAGTGAGCTTCCCCGTTTGAAAGATTGTTTGCAACTGTGTTTACTTCGTCGGATGATTGGTACACAATCCGAAATGTGTTCCCTGGATTAGAAGATTGTTCAAAATTGGTGGTTTCCGTTCATTGGGAAATTGGTCAACTGGGTAAAATATTGTACTTACTTTTAAGGCTGTTTCAAAGCGTAAGGAAGCTAGCTAAAAGCTTACATCAATGCACAAAGTATTTGGTTGACCTAAAGATTGAAGCAATTCTTTTTGGTTCACCTAAAGTTATTTATTCAGTATCAATGATCTCAT--CAGATCATATTCTATGATCCATTATCTTTCAATCTTTCTTTCTCATTTCGATGATGGATCACAGTGTGTGATCTGAAATGCTAATGCTAAATAAATGTACACAATCTAATCCAAGAAAATTCGCTCCAACATATAATTTTTTGTGAAAATCTGATAATGTCACCTAAAGATTGTTG
>JDZ16-1 [organism=Juniperus deppeana var. zacatecensis] [country=Mexico] [Isolate=JDZ16-1]
TACTTAGACTGTTTCGATCAACAGTGTAGTAACTCTGTTTACATGTTCAGAAAAATGCTGGAATATGTGTTGAGATGTCTAGAAGATTGTTAATACGTATGTTTAGTTCAGAAGGTTTTGTTAAAGTGTGTTGACAGGTTTAGAAGATTTTTTGAAATTGCATGAGATGATGTTTTTTTTAACAATGTCCACAGGATCATGCGGTCTACGAGATGAACCGACCAATGACAAAGAGAACCCTATCAACAAACCACCAATTCTGACTATCTCCTACGTCTTTGGGGATGGTAGAATATGTTTCGAAGTGAGCTTCCCCGTTTGAAAGATTGTTTGCAACTGTGTTTACTTCGTCGGATGATTGGTACACAATCCGAAATGTGTTCCCTGGATTAGAAGATTGTTCAAAATTGGTGGTTTCTGTTCATTGGGAAATTGGTCAACTGGGTAAAATATTGTACTTACTTTTAAGGCTGTTTCAAAGCGTAAGGAAGCTAGCTAAAAGCTTACATCAATGCACAAAGTATTTGGTTGACCTAAAGATTGAAGCAATTCTTTTTGGTTCACCTAAAGTTATTTATTCAGTATCAATGATCTCAT--CAGATCATATTCTATGATCCATCATCTTTCAATCCTTCTTTCTCATTTCGATGATGGATCACAGTGTGTGATCTGAAATGCTAATGCTAAATAAATGTACACAATCTAATCCAAGAAAATTCTCTCCAACATATAAATTTTTGTGAAAATATGATAATGTCACCTAAAGATTGTTG
>JDZ16-2 [organism=Juniperus deppeana var. zacatecensis] [country=Mexico] [Isolate=JDZ16-2]
TACTTAGACTGTTTCGATCAACAGTGTAGTAACTCTGTTTACATGTTCAGAAAAATGCTGGAATATGTGTTGAGATGTCTAGAAGATTGTTAATACGTATGTTTAGTTCAGAAGGTTTTGTTAAAGTGTGTTGACAGGTTTAGAAGATTTTTTGAAATTGCATGAGATGATGTTTTTTTTAACAATGTCCACAGGATCATGCGGTCTACGAGATGAACCGACCAATGACAAAGAGAACCCTATCAACAAACCACCAATTCTGACTATCTCCTACGTCTTTGGGGATGGTAGAATATGTTTCGAAGTGAGCTTCCCCGTTTGAAAGATTGTTTGCAACTGTGTTTACTTCGTCGGATGATTGGTACACAATCCGAAATGTGTTCCCTGGATTAGAAGATTGTTCAAAATTGGTGGTTTCCGTTCATTGGGAAATTGGTCAACTGGGTAAAATATTGTACTTACTTTTAAGGCTGTTTCAAAGCGTAAGGAAGCTAGCTAAAAGCTTACATCAATGCACAAAGTATTTGGTTGACCTAAAGATTGAAGCAATTCTTTTTGGTTCACCTAAAGTTATTTATTCAGTATCAATGATCTCAT--CAGATCATATTCTATGATCCATTATCTTTCAATCTTTCTTTCTCATTTCGATGATGGATCACAGTGTGTGATCTGAAATGCTAATGCTAAATAAATGTACACAATCTAATCCAAGAAAATTCGCTCCAACATATAATTTTTTGTGAAAATCTGATAATGTCACCTAAAGATTGTTG
>JDZ17-1 [organism=Juniperus deppeana var. zacatecensis] [country=Mexico] [Isolate=JDZ17-1]
TACTTAGACTGTTTCGATCAACAGTGTAGTAACTCTGTTTACATGTTCAGAAAAATGCTGGAATATGTGTTGAGATGTCTAGAAGATTGTTAATACGTATGTTTAGTTCAGAAGGTTTTGTTAAAGTGTGTTGACAGGTTTAGAAGATTTTTTGAAATTGCATGAGATGATGTTTTTTTTAACAATGTCCACAGGATCATGCGGTCTACGAGATGAACCGACCAATGACAAAGAGAACCCTATCAACAAACCACCAATTCTGACTATCTCCTACGTCTTTGGGGATGGTAGAATATGTTTCGAAGTGAGCTTCCCCGTTTGAAAGATTGTTTGCAACTGTGTTTACTTCGTCGGATGATTGGTACACAATCCGAAATGTGTTCCCTGGATTAGAAGATTGTTCAAAATTGGTGGTTTCCGTTCATTGGGAAATTGGTCAACTGGGTAAAATATTGTACTTACTTTTAAGGCTGTTTCAAAGCGTAAGGAAGCTAGCTAAAAGCTTACATCAATGCACAAAGTATTTGGTTGACCTAAAGATTGAAGCAATTCTTTTTGGTTCACCTAAAGTTATTTATTCAGTATCAATGATCTCAT--CAGATCATATTCTATGATCCATCATCTTTCAATCCTTCTTTCTCATTTCGATGATGGATCACAGTGTGTGATCTGAAATGCTAATGCTAAATAAATGTACACAATCTAATCCAAGAAAATTCTCTCCAACATATAAATTTTTGTGAAAATCTGATAATGTCACCTAAAGATTGTTG
>JDZ17-2 [organism=Juniperus deppeana var. zacatecensis] [country=Mexico] [Isolate=JDZ17-2]
TACTTAGACTGTTTCGATCAACAGTGTAGTAACTCTGTTTACATGTTCAGAAAAATGCTGGAATATGTGTTGAGATGTCTAGAAGATTGTTAATACGTATGTTTAGTTCAGAAGGTTTTGTTAAAGTGTGTTGACAGGTTTAGAAGATTTTTTGAAATTGCATGAGATGATGTTTTTTTTAACAATGTCCACAGGATCATGCGGTCTACGAGATGAACCGACCAATGACAAAGAGAACCCTATCAACAAACCACCAATTCTGACTATCTCCTACGTCTTTGGGGATGGTAGAATATGTTTCGAAGTGAGCTTCCCCGTTTGAAAGATTGTTTGCAACTGTGTTTACTTCGTCGGATGATTGGTACACAATCCGAAATGTGTTCCCTGGATTAGAAGATTGTTCAAAATTGGTGGTTTCCGTTCATTGGGAAATTGGTCAACTGGGTAAAATATTGTACTTACTTTTAAGGCTGTTTCAAAGCGTAAGGAAGCTAGCTAAAAGCTTACATCAATGCACAAAGTATTTGGTTGACCTAAAGATTGAAGCAATTCTTTTTGGTTCACCTAAAGTTATTTATTCAGTATCAATGATCTCAT--CAGATCATATTCTATGATCCATTATCTTTCAATCTTTCTTTCTCATTTCGATGATGGATCACAGTGTGTGATCTGAAATGCTAATGCTAAATAAATGTACACAATCTAATCCAAGAAAATTCGCTCCAACATATAATTTTTTGTGAAAATCTGATAATGTCACCTAAAGATTGTTG
>JDZ2-1 [organism=Juniperus deppeana var. zacatecensis] [country=Mexico] [Isolate=JDZ2-1]
TACTTAGACTGTTTCGATCAACAGTGTAGTAACTCTGTTTACATGTTCAGAAAAATGCTGGAATATGTGTTGAGATGTCTAGAAGATTGTTAATACGTATGTTTAGTTCAGAAGGTTTTGTTAAAGTGTGTTGACAGGTTTAGAAGATTTTTTGAAATTGCATGAGATGATGTTTTTTTTAACAATGTCCACAGGATCATGCGGTCTACGAGATGAACCGACCAATGACAAAGAGAACCCTATCAACAAACCACCAATTCTGACTATCTCCTACGTCTTTGGGGATGGTAGAATATGTTTCGAAGTGAGCTTCCCCGTTTGAAAGATTGTTTGCAACTGTGTTTACTTCGTCGGATGATTGGTACACAATCCGAAATGTGTTCCCTGGATTAGAAGATTGTTCAAAATTGGTGGTTTCTGTTCATTGGGAAATTGGTCAACTGGGTAAAATATTGTACTTACTTTTAAGGCTGTTTCAAAGCGTAAGGAAGCTAGCTAAAAGCTTACATCAATGCACAAAGTATTTGGTTGACCTAAAGATTGAAGCAATTCTTTTTGGTTCACCTAAAGTTATTTATTCAGTATCAATGATCTCAT--CAGATCATATTCTATGATCCATCATCTTTGAATCCTTCTTTCTCATTTCGATGATGGATCACAGTGTGTGATCTGAAATGCTAATGCTAAATAAATGTACACAATCTAATCCAAGAAAATTCGCTCCAACATATAAATTTTTGTGAAAATCTGATAATGTCACCTAAAGATTGTTG
>JDZ2-2 [organism=Juniperus deppeana var. zacatecensis] [country=Mexico] [Isolate=JDZ2-2]
TACTTAGACTGTTTCGATCAACAGTGTAGTAACTCTGTTTACATGTTCAGAAAAATGCTGGAATATGTGTTGAGATGTCTAGAAGATTGTTAATACGTATGTTTAGTTCAGAAGGTTTTGTTAAAGTGTGTTGACAGGTTTAGAAGATTTTTTGAAATTGCATGAGATGATGTTTTTTTTAACAATGTCCACAGGATCATGCGGTCTACGAGATGAACCGACCAATGACAAAGAGAACCCTATCAACAAACCACCAATTCTGACTATCTCCTACGTCTTTGGGGATGGTAGAATATGTTTCGAAGTGAGCTTCCCCGTTTGAAAGATTGTTTGCAACTGTGTTTACTTCGTCGGATGATTGGTACACAATCCGAAATGTGTTCCCTGGATTAGAAGATTGTTCAAAATTGGTGGTTTCCGTTCATTGGGAAATTGGTCAACTGGGTAAAATATTGTACTTACTTTTAAGGCTGTTTCAAAGCGTAAGGAAGCTAGCTAAAAGCTTACATCAATGCACAAAGTATTTGGTTGACCTAAAGATTGAAGCAATTCTTTTTGGTTCACCTAAAGTTATTTATTCAGTATCAATGATCTCAT--CAGATCATATTCTATGATCCATCATCTTTCAATCTTTCTTTCTCATTTCGATGATGGATCACAGTGTGTGATCTGAAATGCTAATGCTAAATAAATGTACACAATCTAATCCAAGAAAATTCGCTCCAACATATAATTTTTTGTGAAAATCTGATAATGTCACCTAAAGATTGTTG
>JDZ3-1 [organism=Juniperus deppeana var. zacatecensis] [country=Mexico] [Isolate=JDZ5-1]
TACTTAGACTGTTTCGATCAACAGTGTAGTAACTCTGTTTACATGTTCAGAAAAATGCTGGAATATGTGTTGAGATGTCTAGAAGATTGTTAATACGTATGTTTAGTTCAGAAGGTTTTGTTAAAGTGTGTTGACAGGTTTAGAAGATTTTTTGAAATTGCATGAGATGATGTTTTTTTTAACAATGTCCACAGGATCATGCGGTCTACGAGATGAACCGACCAATGACAAAGAGAACCCTATCAACAAACCACCAATTCTGACTATCTCCTACGTCTTTGGGGATGGTAGAATATGTTTCGAAGTGAGCTTCCCCGTTTGAAAGATTGTTTGCAACTGTGTTTACTTCGTCGGATGATTGGTACACAATCCGAAATGTGTTCCCTGGATTAGAAGATTGTTCAAAATTGGTGGTTTCTGTTCATTGGGAAATTGGTCAACTGGGTAAAATATTGTACTTACTTTTAAGGCTGTTTCAAAGCGTAAGGAAGCTAGCTAAAAGCTTACATCAATGCACAAAGTATTTGGTTGACCTAAAGATTGAAGCAATTCTTTTTGGTTCACCTAAAGTTATTTATTCAGTATCAATGATCTCAT--CAGATCATATTCTATGATCCATCATCTTTCAATCCTTCTTTCTCATTTCGATGATGGATCACAGTGTGTGATCTGAAATGCTAATGTTAAATAAATGTACACAATCTAATCCAAGAAAATTCGCTCCAACATATAAATTTTTGTGAAAATCTGATAATGTCACCTAAAGATTGTTG
>JDZ3-2 [organism=Juniperus deppeana var. zacatecensis] [country=Mexico] [Isolate=JDZ3-2]
TACTTAGACTGTTTCGATCAACAGTGTAGTAACTCTGTTTACATGTTCAGAAAAATGCTGGAATATGTGTTGAGATGTCTAGAAGATTGTTAATACGTATGTTTAGTTCAGAAGGTTTTGTTAAAGTGTGTTGACAGGTTTAGAAGATTTTTTGAAATTGCATGAGATGATGTTTTTTTTAACAATGTCCACAGGATCATGCGGTCTACGAGATGAACCGACCAATGACAAAGAGAACCCTATCAACAAACCACCAATTCTGACTATCTCCTACGTCTTTGGGGATGGTAGAATATGTTTCGAAGTGAGCTTCCCCGTTTGAAAGATTGTTTGCAACTGTGTTTACTTCGTCGGATGATTGGTGCACAATCCGAAATGTGTTCCCTGGATTAGAAGATTGTTCAAAATTGGTGGTTTCCGTTCATTGGGAAATTGGTCAACTGGGTAAAATATTGTACTTACTTTTAAGGCTGTTTCAAAGCGTAAGGAAACTAGCTAAAAGCTTACATCAATGCACAAAGTATTTGGTTGACCTAAAGATTGAAGCAATTCTTTTTGGTTCACCTAAAGTTATTTATTCAGTATCAATGATCTCAT--CAGATCATATTCTATGATCCATCATCTTTCAATCTTTCTTTCTCATTTCGATGATGGATCACAGTGTGTGATCTGAAATGCTAATGCTAAATAAATGTACACAATCTAATCCAAGAAAATTCGCTCCAACATATAATTTTTTGTGAAAATCTGATAATGTCACCTAAAGATTGTTG
>JDZ5-1 [organism=Juniperus deppeana var. zacatecensis] [country=Mexico] [Isolate=JDZ5-1]
TACTTAGACTGTTTCGATCAACAGTGTAGTAACTCTGTTTACATGTTCAGAAAAATGCTGGAATATGTGTTGAGATGTCTAGAAGATTGTTAATACGTATGTTTAGTTCAGAAGGTTTTGTTAAAGTGTGTTGACAGGTTTAGAAGATTTTTTGAAATTGCATGAGATGATGTTTTTTTTAACAATGTCCACAGGATCATGCGGTCTACGAGATGAACCGACCAATGACAAAGAGAACCCTATCAACAAACCACCAATTCTGACTATCTCCTACGTCTTTGGGGATGGTAGAATATGTTTCGAAGTGAGCTTCCCCGTTTGAAAGATTGTTTGCAACTGTGTTTACTTCGTCGGATGATTGGTACACAATCCGAAATGTGTTCCCTGGATTAGAAGATTGTTCAAAATTGGTGGTTTCTGTTCATTGGGAAATTGGTCAACTGGGTAAAATATTGTACTTACTTTTAAGGCTGTTTCAAAGCGTAAGGAAGCTAGCTAAAAGCTTACATCAATGCACAAAGTATTTGGTTGACCTAAAGATTGAAGCAATTCTTTTTGGTTCACCTAAAGTTATTTATTCAGTATCAATGATCTCAT--CAGATCATATTCTATGATCCATCATCTTTCAATCTTTCTTTCTCATTTCGATGATGGATCACAGTGTGTGATCTGAAATGCTAATGCTAAATAAATGTACACAATCTAATCCAAGAAAATTCGCTCCAACATATAAATTTTTGTGAAAATCTGATAATGTCACCTAAAGATTGTTG
>JDZ5-2 [organism=Juniperus deppeana var. zacatecensis] [country=Mexico] [Isolate=JDZ5-2]
TACTTAGACTGTTTCGATCAACAGTGTAGTAACTCTGTTTACATGTTCAGAAAAATGCTGGAATATGTGTTGAGATGTCTAGAAGATTGTTAATACGTATGTTTAGTTCAGAAGGTTTTGTTAAAGTGTGTTGACAGGTTTAGAAGATTTTTTGAAATTGCATGAGATGATGTTTTTTTTAACAATGTCCACAGGATCATGCGGTCTACGAGATGAACCGACCAATGACAAAGAGAACCCTATCAACAAACCACCAATTCTGACTATCTCCTACGTCTTTGGGGATGGTAGAATATGTTTCGAAGTGAGTTTCCCCGTTTGAAAGATTGTTTGCAACTGTGTTTACTTCGTCGGATGATTGGTACACAATCCGAAATGTGTTCCCTGGATTAGAAGATTGTTCAAAATTGGTGGTTTCTGTTCATTGGGAAATTGGTCAACTGGGTAAAATATTGTACTTACTTTTAAGGCTGTTTCAAAGCGTAAGGAAGCTAGCTAAAAGCTTACATCAATGCACAAAGTATTTGGTTGACCTAAAGATTGAAGCAATTCTTTTTGGTTCACCTAAAGTTATTTATTCAGTATCAATGATCTCAT--CAGATCATATTCTATGATCCATCATCTTTCAATCCTTCTTTCTCATTTCGATGATCGATCACAGTGTGTGATCTGAAATGCTAATGCTAAATAAATGTACACAATCTAATCCAAGAAAATTCGCTCCAACATATAAATTTTTGTGAAAATCTGATAATGTCACCTAAAGATTGTTG
>JDZ8-1 [organism=Juniperus deppeana var. zacatecensis] [country=Mexico] [Isolate=JDZ8-1]
TACTTAGACTGTTTCGATCAACAGTGTAGTAACTCTGTTTACATGTTCAGAAAAATGCTGGAATATGTGTTGAGATGTCTAGAAGATTGTTAATACGTATGTTTAGTTCAGAAGGTTTTGTTAAAGTGTGTTGACAGGTTTAGAAGATTTTTTGAAATTGCATGAGATGATGTTTTTTTTAACAATGTCCACAGGATCATGCGGTCTACGAGATGAACCGACCAATGACAAAGAGAACCCTATCAACAAACCACCAATTCTGACTATCTCCTACGTCTTTGGGGATGGTAGAATATGTTTCGAAGTGAGTTTCCCCGTTTGAAAGATTGTTTGCAACTGTGTTTACTTCGTCGGATGATTGGTACACAATCCGAAATGTGTTCCCTGGATTAGAAGATTGTTCAAAATTGGTGGTTTCTGTTCATTGGGAAATTGGTCAACTGGGTAAAATATTGTACTTACTTTTAAGGCTGTTTCAAAGCGTAAGGAAGCTAGCTAAAAGCTTACATCAATGCACAAAGTATTTGGTTGACCTAAAGATTGAAGCAATTCTTTTTGGTTCACCTAAAGTTATTTATTCAGTATCAATGATCTCAT--CAGATCATATTCTATGATCCATCATCTTTCAATCCTTCTTTCTCATTTCGATGATCGATCACAGTGTGTGATCTGAAATGCTAATGCTAAATAAATGTACACAATCTAATCCAAGAAAATTCGCTCCAACATATAAATTTTTGTGAAAATCTGATAATGTCACCTAAAGATTGTTG
>JDZ8-2 [organism=Juniperus deppeana var. zacatecensis] [country=Mexico] [Isolate=JDZ8-2]
TACTTAGACTGTTTCGATCAACAGTGTAGTAACTCTGTTTACATGTTCAGAAAAATGCTGGAATATGTGTTGAGATGTCTAGAAGATTGTTAATACGTATGTTTAGTTCAGAAGGTTTTGTTAAAGTGTGTTGACAGGTTTAGAAGATTTTTTGAAATTGCATGAGATGATGTTTTTTTTAACAATGTCCACAGGATCATGCGGTCTACGAGATGAACCGACCAATGACAAAGAGAACCCTATCAACAAACCACCAATTCTGACTATCTCCTACGTCTTTGGGGATGGTAGAATATGTTTCGAAGTGAGTTTCCCCGTTTGAAAGATTGTTTGCAACTGTGTTTACTTCGTCGGATGATTGGTACACAATCCGAAATGTGTTCCCTGGATTAGAAGATTGTTCAAAATTGGTGGTTTCTGTTCATTGGGAAATTGGTCAACTGGGTAAAATATTGTACTTACTTTTAAGGCTGTTTCAAAGCGTAAGGAAGCTAGCTAAAAGCTTACATCAATGCACAAAGTATTTGGTTGACCTAAAGATTGAAGCAATTCTTTTTGGTTCACCTAAAGTTATTTATTCAGTATCAATGATCTCAT--CAGATCATATTCTATGATCCATCATCTTTCAATCCTTCTTTCTCATTTCGATGATCGATCACAGTGTGTGATCTGAAATGCTAATGCTAAATAAATGTACACAATCTAATCCAAGAAAATTCGCTCCAACATATAAATTTTTGTGAAAATCTGATAATGTCACCTAAAGATTGTTG
>JDZ9-1 [organism=Juniperus deppeana var. zacatecensis] [country=Mexico] [Isolate=JDZ9-1]
TACTTAGACTGTTTCGATCAACAGTGTAGTAACTCTGTTTACATGTTCAGAAAAATGCTGGAATATGTGTTGAGATGTCTAGAAGATTGTTAATACGTATGTTTAGTTCACAAGGTTTTGTTAAAGTGTGTTGACAGGTTTAGAAGATTTTTTGAAATTGCATGAGATGATGTTTTTTTTAACAATGTCCACAGGATCATGCGGTCTACGAGATGAACCGACCAATGACAAAGAGAACCCTATCAACAAACCACCAGTTCTGACTATCTCCTACGTCTTTGGGGATGGTAGAATATGTTTCGAAATGAGCTTCCCCGTTTGAAAGATTGTTTGCAACTGTGTTTACTTCGTCGGATGATTGGTACACAATCCGAAATGTGTTCCCTGGATTAGAAGATTGTTCAAAATTGGTGGTTTCCGTTCATTGGGAAATTGGTCAACTGGGTAAAATATTGTACTTACTTTTAAGGCTGTTTCAAAGCGTAAGGAAGCTAGCTAAAAGCTTACATCAATGCACAAAGTATTTGGTTGACCTAAAGATTGAAGCAATTCTTTTTGGTTCACCTAAAGTTATTTATTCAGTATCAATGATCTCAT--CAGATCATATTCTATGATCCATCATCTTTCAATCTTTCTTTCTCATTTCGATGATAGATCACAGTGTGTGATCTGAAATGCTAATGCTAAATAAATGTACACAATCTAATCCAAGAAAATTCGCTCCAACATATAATTTTTTGTGAAAATCTGATAATGTCACCTAAAGATTGTTG
>JDZ9-2 [organism=Juniperus deppeana var. zacatecensis] [country=Mexico] [Isolate=JDz9-2]
TACTTAGACTGTTTCGATCAACAGTGTAGTAACTCTGTTTACATGTTCAGAAAAATGCTGGAATATGTGTTGAGATGTCTAGAAGATTGTTAATACGTATGTTTAGTTCAGAAGGTTTTGTTAAAGTGTGTTGACAGGTTTAGAAGATTTTTTGAAATTGCATGAGATGATGTTTTTTTTAACAATGTCCACAGGATCATGCGGTCTACGAGATGAACCGACCAATGACAAAGAGAACCCTATCAACAAACCACCAGTTCTGACTATCTCCTACGTCTTTGGGGATGGTAGAATATGTTTCGAAGTGAGCTTCCCCGTTTGAAAGATTGTTTGCAACTGTGTTTACTTCGTCGGATGATTGGTACACAATCCGAAATGTGTTCCCTGGATTAGAAGATTGTTCAAAATTGGTGGTTTCTGTTCATTGGGAAATTGGTCAACTGGGTAAAATATTGTACTTACTTTTAAGGCTGTTTCAAAGCGTAAGGAAGCTAGCTAAAAGCTTACATCAATGCACAAAGTATTTGGTTGACCTAAAGATTGAAGCAATTCTTTTTGGTTCACCTAAAGTTATTTATTCAGTATCAATGATCTCAT--CAGATCATATTCTATGATCCATCATCTTTCAATCCTTCTTTTTCATTTCGATGATGGATCACAGTGTGTGATCTGAAATGCTAATGCTAAATAAATGTACACAATCTAATCCAAGAAAATTCGCTCCAACATATAAATTTTTGTGAAAATCTGATAATGTCACCTAAAGATTGTTG
>JF-1 [organism=Juniperus flaccida] [country=Mexico] [Isolate=JF-1]
TACTTAGACTGTTTCGATCAACAGTGTAGTAACTCTGTTTACATGTTCAGAAAAATGCTGGAATATGTGTTGAGATGTCTAGAAGATTGTTAATACGTATGTTTAGTTCAGAAGGTTTTGTTAAAGTGTGTTGACAGGTTTAGAAGATTTTTTGAAATTGCATGAGATGATGTTTTTTTTAACAATGTCCACAGGATCATGCGGTCTACGAGATGAACCGACCAATGACAAAGAGAACCCTATCAACAAACCACCAATTCTGACTATCTCCTACGTCTTTGGGGATGGTAGAATATGTTTCGAAGTGAGCTTCCCCGTTTGAAAGATTGTTTGCAACTGTGTTTACTTCGTCGGATGATTGGTACACAATCCGAAATGTGTTCCCTGGATTAGAAGATTGTTCAAAATTGGTGGTTTCTGTTCATTGGGAAATTGGTCAACTGGGTAAAATATTGTACTTACTTTTAAGGCTGTTTCAAAGCGTAAGGAAGCTAGCTAAAAGCTTACATCAATGCACAAAGTATTTGGTTGACCTAAAGATTGAAGCAATTCTTTTTGGTTCACCTAAAGTTATTTATTCAGTATCAATGATCTGAT--CAGATCATATTCTATGATCCATCATCTTTCAATCCTTCTTTCTCATTTCGATGATGGATCACAGTGTGTGATCTGAAATGCTAATGCTAAATAAATGTACACAATCTAATCCGAGAAAATTCGCTCCAACATATAAATTTTTGTGAAAATCTGATAATGTCACCTAAAGATTGTTG
>JF-2 [organism=Juniperus flaccida] [country=Mexico] [Isolate=JF-2]
TACTTAGACTGTTTCGATCAACAGTGTAGTAACTCTGTTTACATGTTCAGAAAAATGCTGGAATATGTGTTGAGATGTCTAGAAGATTGTTAATACGTATGTTTAGTTCAGAAGGTTTTGTTAAAGTGTGTTGACAGGTTTAGAAGATTTTTTGAAATTGCATGAGATGATGTTTTTTTTAACAATGTCCACAGGATCATGCGGTCTACGAGATGAACCGACCAATGACAAAGAGAACCCTATCAACAAACCACCAATTCTGACTATCTCCTACGTCTTTGGGGATGGTAGAATATGTTTCGAAGTGAGCTTCCCCGTTTGAAAGATTGTTTGCAACTGTGTTTACTTCGTCGGATGATTGGTACACAATCCGAAATGTGTTCCCTGGATTAGAAGATTGTTCAAAATTGGTGGTTTCTGTTCATTGGGAAATTGGTCAACTGGGTAAAATATTGTACTTACTTTTAAGGCTGTTTCAAAGCGTAAGGAAGCTAGCTAAAAGCTTACATCAATGCACAAAGTATTTGGTTGACCTAAAGATTGAAGCAATTCTTTTTGGTTCACCTAAAGTTATTTATTCAGTATCAATGATCTGAT--CAGATCATATTCTATGATCCATCATCTTTCAATCCTTCTTTCTCATTTCGATGATGGATCACAGTGTGTGATCTGAAATGCTAATGCTAAATAAATGTACACAATCTAATCCGAGAAAATTCGCTCCAACATATAAATTTTTGTGAAAATCTGATAATGTCACCTAAAGATTGTTG
