# Supplementary material for: Incipient speciation, high genetic diversity, and ecological divergence in the alligator bark juniper suggest complex demographic changes during the Pleistocene
Source: PeerJ. 2022 Jul 26;10:e13802. doi: 10.7717/peerj.13802 (PMC9336613; doi:10.7717/peerj.13802)
Supplement: Supplemental Information 3 [file peerj-10-13802-s003.txt]

>JD-1 [organism=Juniperus durangensis] [country=Mexico] [Isolate=JD-1]
CAACAACAGAGCCAGAATCTCAGCAGGAAGCGAAGCGGCATCTTCAGCGAGGAAGATTAT
GAGGTCGAGTCTCGGGGACTCAAGAGGCTCAATCTCGTCCAATCCCCTGCAGGTTCGGAA
AATCCCGGTGATTCT-AACCTCAGTCTCGCCCAATCTCCTGTAAGTTGTGAAAATCTCAG
CGATTTTAATCT-AAATGTTAGCTTGCCGGGGTCAAACAGCCCGGGATCGAGTCTCCGCC
GCCAATCTGCATTCAAAAGCTACGAATCTCAGAAAACCCCTGAAGATTCTTCTTCACCTT
CACCTTGGAGCTCATCATCAGGCTCGCCGTCGGGACTTTGCAGCTCAGATCCGCCGACCT
TGCTCAGCCTTTCGCTTCCCGGAAGCGCATCTTCCAGCGAGAACAACGGCGGAGAATTTC
AGGAACAGAACTGTAGCTCTTCTCCTGTTAGATCGCAGGCCATTCAGCAGCCCTCTGTTC
CACTGAACGGCGGCTACTTGAAAGCAGAGGATGCCATTTCTGTGATGTCCACCGCTGTTA
AAATGGCAGTCGCGCAGGCGCTCCCGATGATGTTTCAGTCCGCTGCAGGCGAAGGTACGA
GCTCTGA
>JD-2 [organism=Juniperus durangensis] [country=Mexico] [Isolate=JD-2]
CAACAACAGAGCCAGAATCTCAGCAGGAAGCGAAGCGGCATCTTCAGCGAGGAAGATTAT
GAGGTCGAGTCTCGGGGACTCAAGAGGCTCAATCTCGTCCAATCCCCTGCAGGTTCGGAA
AATCCCGGTGATTCT-AACCTCAGTCTCGCCCAATCTCCTGTAAGTTGTGAAAATCTCAG
CGATTTTAATCT-AAATGTTAGCTTGCCGGGGTCAAACAGCCCGGGATCGAGTCTCCGCC
GCCAATCTGCATTCAAAAGCTACGAATCTCAGAAAACCCCTGAAGATTCTTCTTCACCTT
CACCTTGGAGCTCATCATCAGGCTCGCCGTCGGGACTTTGCAGCTCAGATCCGCCGACCT
TGCTCAGCCTTTCGCTTCCCGGAAGCGCATCTTCCAGCGAGAACAACGGCGGAGAATTTC
AGGAACAGAACTGTAGCTCTTCTCCTGTTAGATCGCAGGCCATTCAGCAGCCCTCTGTTC
CACTGAACGGCGGCTACTTGAAAGCAGAGGATGCCATTTCTGTGATGTCCACCGCTGTTA
AAATGGCAGTCGCGCAGGCGCTCCCGATGATGTTTCAGTCCGCTGCAGGCGAAGGTACGA
GCTCTGA
>JDD1-1 [organism=Juniperus deppeana var. deppeana] [country=Mexico] [Isolate=JDD1-1]
CAACAACAGAGCCAGAATCTCAGCAGGAAGCGAAGCGGCATCTTCAGCGAGGAAGATTAT
GAGGTCGAGTCTCGGGGACTCAAGAGGCTCAATCTCGTCCAATCCCCTGCAGGTTCGGAA
AATCCCGGTGATTCT-AACCTCAGTCTTGCCCAATCTCCTGTAAGTTGTGAAAATCTCAG
CGATTTTAATCT-AAATGTTAGCTTGCCGGGGTCAAACAGCCCGGGATCGAGTCTCCGCC
GCCAATCTGCATTCAAAAGCTACGAATCTCAGAAAACCCCTGAAGATTCTTCTTCACCTT
CACCTTGGAGCTCATCATCAGGCTCGCCTTCGGGACTTTGCAGCTCAGATCCGCCGACCT
TGCTCAGCCTTTCGCTTCCCGGAAGCGCATCTTCCAGCGAGAACAACGGCGGAGAATTTC
AGGAACAGAACTGTAGCTCTTCTCCTGTTAGATCGCAGGCCATTCAGCAGCCCTCTGTTC
CACTGAACGGCGGCTACTTGAAAGCAGAGGATGCCATTTCTATGATGTCCGCCGCTGTTA
AAATGGCAGTCGCGCAGGCGCTTCCGATGATGTTTCAGTCCGCTGCAGGCCAAGGTACGA
GCTCTGA
>JDD1-2 [organism=Juniperus deppeana var. deppeana] [country=Mexico] [Isolate=JDD1-2]
CAACAACAGAGCCAGAATCTCAGCAGGAAGCGAAGCGGCATCTTCAGCGAGGAAGATTAT
GAGGTCGAGTCTCGGGGACTCAAGAGGCTCAATCTCGTCCAATCCCCTGCAGGTTCGGAA
AATCCCGGTGATTCT-AACCTCAGTCTTGCCCAATCTCCTGTAAGTTGTGAAAATCTCAG
CGATTTTAATCT-AAATGTTAGCTTGCCGGGGTCAAACAGCCCGGGATCGAGTCTCCGCC
GCCAATCTGCATTCAAAAGCTACGAATCTCAGAAAACCCCTGAAGATTCTTCTTCACCTT
CACCTTGGAGCTCATCATCAGGCTCGCCTTCGGGACTTTGCAGCTCAGATCCGCCGACCT
TGCTCAGCCTTTCGCTTCCCGGAAGCGCATCTTCCAGCGAGAACAACGGCGGAGAATTTC
AGGAACAGAACTGTAGCTCTTCTCCTGTTAGATCGCAGGCCATTCAGCAGCCCTCTGTTC
CACTGAACGGCGGCTACTTGAAAGCAGAGGATGCCATTTCTATGATGTCCGCCGCTGTTA
AAATGGCAGTCGCGCAGGCGCTTCCGATGATGTTTCAGTCCGCTGCAGGCCAAGGTACGA
GCTCTGA
>JDD11-1 [organism=Juniperus deppeana var. deppeana] [country=Mexico] [Isolate=JDD11-1]
CAACAACAGAGCCAGAATCTCAGCAGGAAGCGAAGCGGCATCTTCAGCGAGGAAGATTAT
GAGGTCGAGTCTCGGGGACTCAAGAGGCTCAATCTCGTCCAATCCCCTGCAGGTTCGGAA
AATCCCGGTGATTCT-AACCTCAGTCTTGCCCAATCTCCTGTAAGTTGTGAAAATCTCAG
CGATTTTAATCT-AAATGTTAGCTTGCCGGGGTCAAACAGCCCGGGATCGAGTCTCCGCC
GCCAATCTGCATTCAAAAGCTACGAATCTCAGAAAACCCCTGAAGATTCTTCTTCACCTT
CACCTTGGAGCTCATCATCAGGCTCGCCTTCGGGACTTTGCAGCTCAGATCCGCCGACCT
TGCTCAGCCTTTCGCTTCCCGGAAGCGCATCTTCCAGCGAGAACAACGGCGGAGAATTTC
AGGAACAGAACTGTAGCTCTTCTCCTGTTAGATCGCAGGCCATTCAGCAGCCCTCTGTTC
CACTGAACGGCGACTACTTGAAAGCAGAGGATGCCATTTCTATGATGTCCGCCGCTGTTA
AAATGGCAGTCGCGCAGGCGCTTCCGATGATGTTTCAGTCCGCTGCAGGCGAAGGTACGA
GCTCTGA
>JDD11-2 [organism=Juniperus deppeana var. deppeana] [country=Mexico] [Isolate=JDD11-2]
CAACAACAGAGCCAGAATCTCAGCAGGAAGCGAAGCGGCATCTTCAGCGAGGAAGATTAT
GAGGTCGAGTCTCGGGGACTCAAGAGGCTCAATCTCGTCCAATCCCCTGCAGGTTCGGAA
AATCCCGGTGATTCT-AACCTCAGTCTTGCCCAATCTCCTGTAAGTTGTGAAAATCTCAG
CGATTTTAATCT-AAATGTTAGCTTGCCGGGGTTAAACAGCCCGGGATCGAGTCTCCACC
GCCAATCTGCATTCAAAAGCTACGAATCTCAGAAAACCCCTGAAGATTCTTCTTCACCTT
CACCTTGGAGCTCATCATCAGGCTCGCCTTCGGGACTTTGCAGCTCAGATCCGCCGACCT
TGCTCAGCCTTTCGCTTCCCGGAAGCGCATCTTCCAGCGAGAACAACGGCGGAGAATTTC
AGGAACAGAACTGTAGCTCTTCTCCTGTTAGATCGCAGGCCATTCAGCAGCCCTCTGTTC
CACTGAACGGCGGCTACTTGAAAGCAGAGGATGCCATTTCTATGATGTCCGCCGCTGTTA
AAATGGCAGTCGCGCAGGCGCTTCCGATGATGTTTCAGTCCGCTGCAGGCGAAGGTACGA
GCTCTGA
>JDD12-1 [organism=Juniperus deppeana var. deppeana] [country=Mexico] [Isolate=JDD12-1]
CAACAACAGAGCCAGAATCTCAGCAGGAAGCGAAGCGGCATCTTCAGCGAGGAAGATTAT
GAGGTCGAGTCTCGGGGACTCAAGAGGCTCAATCTCGTCCAATCCCCTGCAGGTTCGGAA
AATCCCGGTGATTCT-AACCTCAGTCTTGCCCAATCTCCTGTAAGTTGTGAAAATCTCAG
CGATTTTAATCT-AAATGTTAGCTTGCCGGGGTCAAACAGCCCGGGATCGAGTCTCCGCC
GCCAATCTGCATTCAAAAGCTACGAATCTCAGAAAACCCCTGAAGATTCTTCTTCACCTT
CACCTTGGAGCTCATCATCAGGCTCGCCTTCGGGACTTTGCAGCTCAGATCCGCCGACCT
TGCTCAGCCTTTCGCTTCCCGGAAGCGCATCTTCCAGCGAGAACAACGGCGGAGAATTTC
AGGAACAGAACTGTAGCTCTTCTCCTGTTAGATCGCAGGCCATTCAGCAGCCCTCTGTTC
CACTGAACGGCGGCTACTTGAAAGCAGAGGATGCCATTTCTATGATGTCCGCCGCTGTTA
AAATGGCAGTCGCGCAGGCGCTTCCGATGATGTTTCAGTCCGCTGCAGGCGAAGGTACGA
GCTCTGA
>JDD12-2 [organism=Juniperus deppeana var. deppeana] [country=Mexico] [Isolate=JDD12-2]
CAACAACAGAGCCAGAATCTCAGCAGGAAGCGAAGCGGCATCTTCAGCGAGGAAGATTAT
GAGGTCGAGTCTCGGGGACTCAAGAGGCTCAATCTCGTCCAATCCCCTGCAGGTTCGGAA
AATCCCGGTGATTCT-AACCTCAGTCTTGCCCAATCTCCTGTAAGTTGTGAAAATCTCAG
CGATTTTAATCT-AAATGTTAGCTTGCCGGGGTCAAACAGCCCGGGATCGAGTCTCCGCC
GCCAATCTGCATTCAAAAGCTACGAATCTCAGAAAACCCCTGAAGATTCTTCTTCACCTT
CACCATGGAGCTCATCATCAGGCTCGCCTTCGGGACTTTGCAGCTCAGATCCGCCGACCT
TGCTCAGCCTTTCGCTTCCCGGAAGCGCATCTTCCAGCGAGAACAACGGCGGAGAATTTC
AGGAACAGAACTGTAGCTCTTCTCCTGTTAGATCGCAGGCCATTCAGCAGCCCTCTGTTC
CACTGAACGGCGGCTACTTGAAAGCAGAGGATGCCATTTCTATGATGTCCGCCGCTGTTA
AAATGGCAGTCGCGCAGGCGCTTCCGATGATGTTTCAGTCCGCTGCAGGCGAAGGTACGA
GCTCTGA
>JDD13-1 [organism=Juniperus deppeana var. deppeana] [country=Mexico] [Isolate=JDD13-1]
CAACAACAGAGCCAGAATCTCAGCAGGAAGCGAAGCGGCATCTTCAGCGAGGAAGATTAT
GAGGTCGAGTCTCGGGGACTCAAGAGGCTCAATCTCGTCCAATCCCCTGCAGGTTCGGAA
AATCCCGGTGATTCT-AACCTCAGTCTTGCCCAATCTCCTGTAAGTTGTGAAAATCTCAG
CGATTTTAATCT-AAATGTTAGCTTGCCGGGGTCAAACAGCCCGGGATCGAGTCTCCACC
GCCAATCTGCATTCAAAAGCTACGAATCTCAGAAAACCCCTGAAGATTCTTCTTCACCTT
CACCTTGGAGCTCATCATCAGGCTCGCCTTCGGGACTTTGCAGCTCAGATCCGCCGACCT
TGCTCAGCCTTTCGCTTCCCGGAAGCGCATCTTCCAGCGAGAACAACGGCGGAGAATTTC
AGGAACAGAACTGTAGCTCTTCTCCTGTTAGATCGCAGGCCATTCAGCAGCCCTCTGTTC
CACTGAACGGCGGCTACTTGAAAGCAGAGGATGCCATTTCTATGATGTCCGCCGCTGTTA
AAATGGCAGTCGCGCAGGCGCTTCCGATGATGTTTCAGTCCGCTGCAGGCGAAGGTACGA
GCTCTGA
>JDD13-2 [organism=Juniperus deppeana var. deppeana] [country=Mexico] [Isolate=JDD13-2]
CAACAACAGAGCCAGAATCTCAGCAGGAAGCGAAGCGGCATCTTCAGCGAGGAAGATTAT
GAGGTCGAGTCTCGGGGACTCAAGAGGCTCAATCTCGTCCAATCCCCTGCAGGTTCGGAA
AATCCCGGTGATTCT-AACCTCAGTCTTGCCCAATCTCCTGTAAGTTGTGAAAATCTCAG
CGATTTTAATCT-AAATGTTAGCTTGCCGGGGTCAAACAGCCCGGGATCGAGTCTCCGCC
GCCAATCTGCATTCAAAAGCTACGAATCTCAGAAAACCCCTGAAGATTCTTCTTCACCTT
CACCATGGAGCTCATCATCAGGCTCGCCTTCGGGACTTTGCAGCTCAGATCCGCCGACCT
TGCTCAGCCTTTCGCTTCCCGGAAGCGCATCTTCCAGCGAGAACAACGGCGGAGAATTTC
AGGAACAGAACTGTAGCTCTTCTCCTGTTAGATCGCAGGCCATTCAGCAGCCCTCTGTTC
CACTGAACGGCGGCTACTTGAAAGCAGAGGATGCCATTTCTATGATGTCCGCCGCTGTTA
AAATGGCAGTCGCGCAGGCGCTTCCGATGATGTTTCAGTCCGCTGCAGGCGAAGGTACGA
GCTCTGA
>JDD16-1 [organism=Juniperus deppeana var. deppeana] [country=USA] [Isolate=JDD16-1]
CAACAACAGAGCCAGAATCTCAGCAGGAAGCGAAGCGGCATCTTCAGCGAGGAAGATTAT
GAGGTCGAGTCTCGGGGACTCAAGAGGCTCAATCTCGTCCAATCCCCTGCAGGTTCGGAA
AATCCCGGTGATTCT-AACCTCAGTCTTGCCCAATCTCCTGTAAGTTGTGAAAATCTCAG
CGATTTTAATCT-AAATGTTAGCTTGCCGGGGTCAAACAGCCCGGGATCGAGTCTCCGCC
GCCAATCTGCATTCAAAAGCTACGAATCTCAGAAAACCCCTGAAGATTCTTCTTCACCTT
CACCTTGGAGCTCATCATCAGGCTCGCCTTCGGGACTTTGCAGCTCAGATCCGCCGACCT
TGCTCAGCCTTTCGCTTCCCGGAAGCGCATCTTCCAGCGAGAACAACGGCGGAGAATTTC
AGGAACAGAACTGTAGCTCTTCTCCTGTTAGATCGCAGGCCATTCAGCAGCCCTCTGTTC
CACTGAACGGCGGCTACTTGAAAGCAGAGGATGCCATTTCTATGATGTCCGCCGCTGTTA
AAATGGCAGTCGCGCAGGCGCTTCCGATGATGTTTCAGTCCGCTGCAGGCGAAGGTACGA
GCTCTGA
>JDD16-2 [organism=Juniperus deppeana var. deppeana] [country=USA] [Isolate=JDD16-2]
CAACAACAGAGCCAGAATCTCAGCAGGAAGCGAAGCGGCATCTTCAGCGAGGAAGATTAT
AAGGTCGAGTCTCGGGGACTCAAGAGGCTCAATCTCGTCCAATCCCCTGCAGGTTCGGAA
AATCCCGGTGATTCT-AACCTCAGTCTTGCCCAATCTCCTGTAAGTTGTGAAAATCTCAG
CGATTTTAATCT-AAATGTTAGCTTGCCGGGGTCAAACAGCCCGGGATCGAGTCTCCGCC
GCCAATCTGCATTCAAAAGCTACGAATCTCAGAAAACCCCTGAAGATTCTTCTTCACCTT
CACCTTGGAGCTCATCATCAGGCTCGCCTTCGGGACTTTGCAGCTCAGATCCGCCGACCT
TGCTCAGCCTTTCGCTTCCCGGAAGCGCATCTTCCAGCGAGAACAACGGCGGAGAATTTC
AGGAACAGAACTGTAGCTCTTCTCCTGTTAGATCGCAGGCCATTCAGCAGCCCTCTGTTC
CACTGAACGGCGGCTACTTGAAAGCAGAGGATGCCATTTCTATGATGTCCGCCGCTGTTA
AAATGGCAGTCGCGCAGGCGCTTCCGATGATGTTTCAGTCCGCTGCAGGCGAAGGTACGA
GCTCTGA
>JDD17-1 [organism=Juniperus deppeana var. deppeana] [country=USA] [Isolate=JDD17-1]
CAACAACAGAGCCAGAATCTCAGCAGGAAGCGAAGCGGCATCTTCAGCGAGGAAGATTAT
GAGGTCGAGTCTCGGGGACTCAAGAGGCTCAATCTCGTCCAATCCCCTGCAGGTTCGGAA
AATCCCGGTGATTCT-AACCTCAGTCTTGCCCAATCTCCTGTAAGTTGTGAAAATCTCAG
CGATTTTAATCT-AAATGTTAGCTTGCCGGGGTCAAACAGCCCGGGATCGAGTCTCCGCC
GCCAATCTGCATTCAAAAGCTACGAATCTCAGAAAACCCCTGAAGATTCTTCTTCACCTT
CACCTTGGAGCTCATCATCAGGCTCGCCTTCGGGACTTTGCAGCTCAGATCCGCCGACCT
TGCTCAGCCTTTCGCTTCCCGGAAGCGCATCTTCCAGCGAGAACAACGGCGGAGAATTTC
AGGAACAGAACTGTAGCTCTTCTCCTGTTAGATCGCAGGCCATTCAGCAGCCCTCTGTTC
CACTGAACGGCGGCTACTTGAAAGCAGAGGATGCCATTTCTATGATGTCCGCCGCTGTTA
AAATGGCAGTCGCGCAGGCGCTTCCGATGATGTTTCAGTCCGCTGCAGGCGAAGGTACGA
GCTCTGA
>JDD17-2 [organism=Juniperus deppeana var. deppeana] [country=USA] [Isolate=JDD7-2]
CAACAACAGAGCCAGAATCTCAGCAGGAAGCGAAGCGGCATCTTCAGCGAGGAAGATTAT
GAGGTCGAGTCTCGGGGACTCAAGAGGCTCAATCTCGTCCAATCCCCTGCAGGTTCGGAA
AATCCCGGTGATTCT-AACCTCAGTCTTGCCCAATCTCCTGTAAGTTGTGAAAATCTCAG
CGATTTTAATCT-AAATGTTAGCTTGCCGGGGTTAAACAGCCCGGGATCGAGTCTCCACC
GCCAATCTGCATTCAAAAGCTACGAATCTCAGAAAACCCCTGAAGATTCTTCTTCACCTT
CACCTTGGAGCTCATCATCAGGCTCGCCTTCGGGACTTTGCAGCTCAGATCCGCCGACCT
TGCTCAGCCTTTCGCTTCCCGGAAGCGCATCTTCCAGCGAGAACAACGGCGGAGAATTTC
AGGAACAGAACTGTAGCTCTTCTCCTGTTAGATCGCAGGCCATTCAGCAGCCCTCTGTTC
CACTGAACGGCGGCTACTTGAAAGCAGAGGATGCCATTTCTATGATGTCCGCCGCTGTTA
AAATGGCAGTCGCGCAGGCGCTTCCGATGATGTTTCAGTCCGCTGCAGGCGAAGGTACGA
GCTCTGA
>JDD18-1 [organism=Juniperus deppeana var. deppeana] [country=USA] [Isolate=JDD18-1]
CAACAACAGAGCCAGAATCTCAGCAGGAAGCGAAGCGGCATCTTCAGCGAGGAAGATTAT
GAGGTCGAGTCTCGGGGACTCAAGAGGCTCAATCTCGTCCAATCCCCTGCAGGTTCGGAA
AATCCCGGTGATTCT-AACCTCAGTCTTGCCCAATCTCCTGTAAGTTGTGAAAATCTCAG
CGATTTTAATCT-AAATGTTAGCTTGCCGGGGTCAAACAGCCCGGGATCGAGTCTCCGCC
GCCAATCTGCATTCAAAAGCTACGAATCTCAGAAAACCCCTGAAGATTCTTCTTCACCTT
CACCTTGGAGCTCATCATCAGGCTCGCCTTCGGGACTTTGCAGCTCAGATCCGCCGACCT
TGCTCAGCCTTTCGCTTCCCGGAAGCGCATCTTCCAGCGAGAACAACGGCGGAGAATTTC
AGGAACAGAACTGTAGCTCTTCTCCTGTTAGATCGCAGGCCATTCAGCAGCCCTCTGTTC
CACTGAACGGCGGCTACTTGAAAGCAGAGGATGCCATTTCTATGATGTCCGCCGCTGTTA
AAATGGCAGTCGCGCAGGCGCTTCCGATGATGTTTCAGTCCGCTGCAGGCGAAGGTACGA
GCTCTGA
>JDD18-2 [organism=Juniperus deppeana var. deppeana] [country=USA] [Isolate=JDD18-2]
CAACAACAGAGCCAGAATCTCAGCAGGAAGCGAAGCGGCATCTTCAGCGAGGAAGATTAT
GAGGTCGAGTCTCGGGGACTCAAGAGGCTCAATCTCGTCCAATCCCCTGCAGGTTCGGAA
AATCCCGGTGATTCT-AACCTCAGTCTTGCCCAATCTCCTGTAAGTTGTGAAAATCTCAG
CGATTTTAATCT-AAATGTTAGCTTGCCGGGGTCAAACAGCCCGGGATCGAGTCTCCGCC
GCCAATCTGCATTCAAAAGCTACGAATCTCAGAAAACCCCTGAAGATTCTTCTTCACCTT
CACCTTGGAGCTCATCATCAGGCTCGCCTTCGGGACTTTGCAGCTCAGATCCGCCGACCT
TGCTCAGCCTTTCGCTTCCCGGAAGCGCATCTTCCAGCGAGAACAACGGCGGAGAATTTC
AGGAACAGAACTGTAGCTCTTCTCCTGTTAGATCGCAGGCCATTCAGCAGCCCTCTGTTC
CACTGAACGGCGACTACTTGAAAGCAGAGGATGCCATTTCTATGATGTCCGCCGCTGTTA
AAATGGCAGTCGCGCAGGCGCTTCCGATGATGTTTCAGTCCGCTGCAGGCGAAGGTACGA
GCTCTGA
>JDD19-1 [organism=Juniperus deppeana var. deppeana] [country=USA] [Isolate=JDD19-1]
CAACAACAGAGCCAGAATCTCAGCAGGAAGCGAAGCGGCATCTTCAGCGAGGAAGATTAT
GAGGTCGAGTCTCGGGGACTCAAGAGGCTCAATCTCGTCCAATCCCCTGCAGGTTCGGAA
AATCCCGGTGATTCT-AACCTCAGTCTTGCCCAATCTCCTGTAAGTTGTGAAAATCTCAG
CGATTTTAATCT-AAATGTTAGCTTGCCGGGGTCAAACAGCCCGGGATCGAGTCTCCGCC
GCCAATCTGCATTCAAAAGCTACGAATCTCAGAAAACCCCTGAAGATTCTTCTTCACCTT
CACCTTGGAGCTCATCATCAGGCTCGCCTTCGGGACTTTGCAGCTCAGATCCGCCGACCT
TGCTCAGCCTTTCGCTTCCCGGAAGCGCATCTTCCAGCGAGAACAACGGCGGAGAATTTC
AGGAACAGAACTGTAGCTCTTCTCCTGTTAGATCGCAGGCCATTCAGCAGCCCTCTGTTC
CACTGAACGGCGGCTACTTGAAAGCAGAGGATGCCATTTCTATGATGTCCGCCGCTGTTA
AAATGGCAGTCGCGCAGGCGCTTCCGATGATGTTTCAGTCCGCTGCAGGCGAAGGTACGA
GCTCTGA
>JDD19-2 [organism=Juniperus deppeana var. deppeana] [country=USA] [Isolate=JDD19-2]
CAACAACAGAGCCAGAATCTCAGCAGGAAGCGAAGCGGCATCTTCAGCGAGGAAGATTAT
GAGGTCGAGTCTCGGGGACTCAAGAGGCTCAATCTCGTCCAATCCCCTGCAGGTTCGGAA
AATCCCGGTGATTCT-AACCTCAGTCTTGCCCAATCTCCTGTAAGTTGTGAAAATCTCAG
CGATTTTAATCT-AAATGTTAGCTTGCCGGGGTCAAACAGCCCGGGATCGAGTCTCCGCC
GCCAATCTGCATTCAAAAGCTACGAATCTCAGAAAACCCCTGAAGATTCTTCTTCACCTT
CACCTTGGAGCTCATCATCAGGCTCGCCTTCGGGACTTTGCAGCTCAGATCCGCCGACCT
TGCTCAGCCTTTCGCTTCCCGGAAGCGCATCTTCCAGCGAGAACAACGGCGGAGAATTTC
AGGAACAGAACTGTAGCTCTTCTCCTGTTAGATCGCAGGCCATTCAGCAGCCCTCTGTTC
CACTGAACGGCGACTACTTGAAAGCAGAGGATGCCATTTCTATGATGTCCGCCGCTGTTA
AAATGGCAGTCGCGCAGGCGCTTCCGATGATGTTTCAGTCCGCTGCAGGCGAAGGTACGA
GCTCTGA
>JDD2-1 [organism=Juniperus deppeana var. deppeana] [country=Mexico] [Isolate=JDD2-1]
CAACAACAGAGCCAGAATCTCAGCAGGAAGCGAAGCGGCATCTTCAGCGAGGAAGATTAT
GAGGTCGAGTCTCGGGGACTCAAGAGGCTCAATCTCGTCCAATCCCCTGCAGGTTCGGAA
AATCCCGGTGATTCT-AACCTCAGTCTTGCCCAATCTCCTGTAAGTTGTGAAAATCTCAG
CGATTTTAATCT-AAATGTTAGCTTGCCGGGGTCAAACAGCCCGGGATCGAGTCTCCGCC
GCCAATCTGCATTCAAAAGCTACGAATCTCAGAAAACCCCTGAAGATTCTTCTTCACCTT
CACCTTGGAGCTCATCATCAGGCTCGCCTTCGGGACTTTGCAGCTCAGATCCGCCGACCT
TGCTCAGCCTTTCGCTTCCCGGAAGCGCATCTTCCAGCGAGAACAACGGCGGAGAATTTC
AGGAACAGAACTGTAGCTCTTCTCCTGTTAGATCGCAGGCCATTCAGCAGCCCTCTGTTC
CACTGAACGGCGGCTACTTGAAAGCAGAGGATGCCATTTCTATGATGTCCGCCGCTGTTA
AAATGGCAGTCGCGCAGGCGCTTCCGATGATGTTTCAGTCCGCTGCAGGCGAAGGTACGA
GCTCTGA
>JDD2-2 [organism=Juniperus deppeana var. deppeana] [country=Mexico] [Isolate=JDD2-2]
CAACAACAGAGCCAGAATCTCAGCAGGAAGCGAAGCGGCATCTTCAGCGAGGAAGATTAT
AAGGTCGAGTCTCGGGGACTCAAGAGGCTCAATCTCGTCCAATCCCCTGCAGGTTCGGAA
AATCCCGGTGATTCT-AACCTCAGTCTTGCCCAATCTCCTGTAAGTTGTGAAAATCTCAG
CGATTTTAATCT-AAATGTTAGCTTGCCGGGGTCAAACAGCCCGGGATCGAGTCTCCGCC
GCCAATCTGCATTCAAAAGCTACGAATCTCAGAAAACCCCTGAAGATTCTTCTTCACCTT
CACCTTGGAGCTCATCATCAGGCTCGCCTTCGGGACTTTGCAGCTCAGATCCGCCGACCT
TGCTCAGCCTTTCGCTTCCCGGAAGCGCATCTTCCAGCGAGAACAACGGCGGAGAATTTC
AGGAACAGAACTGTAGCTCTTCTCCTGTTAGATCGCAGGCCATTCAGCAGCCCTCTGTTC
CACTGAACGGCGGCTACTTGAAAGCAGAGGATGCCATTTCTATGATGTCCGCCGCTGTTA
AAATGGCAGTCGCGCAGGCGCTTCCGATGATGTTTCAGTCCGCTGCAGGCGAAGGTACGA
GCTCTGA
>JDD22-1  [organism=Juniperus deppeana var. deppeana] [country=USA] [Isolate=JDD22-1]
CAACAACAGAGCCAGAATCTCAGCAGGAAGCGAAGCGGCATCTTCAGCGAGGAAGATTAT
GAGGTCGAGTCTCGGGGACTCAAGAGGCTCAATCTCGTCCAATCCCCTGCAGGTTCGGAA
AATCCCGGTGATTCT-AACCTCAGTCTTGCCCAATCTCCTGTAAGTTGTGAAAATCTCAG
CGATTTTAATCT-AAATGTTAGCTTGCCGGGGTCAAACAGCCCGGGATCGAGTCTCCGCC
GCCAATCTGCATTCAAAAGCTACGAATCTCAGAAAACCCCTGAAGATTCTTCTTCACCTT
CACCTTGGAGCTCATCATCAGGCTCGCCTTCGGGACTTTGCAGCTCAGATCCGCCGACCT
TGCTCAGCCTTTCGCTTCCCGGAAGCGCATCTTCCAGCGAGAACAACGGCGGAGAATTTC
AGGAACAGAACTGTAGCTCTTCTCCTGTTAGATCGCAGGCCATTCAGCAGCCCTCTGTTC
CACTGAACGGCGGCTACTTGAAAGCAGAGGATGCCATTTCTATGATGTCCGCCGCTGTTA
AAATGGCAGTCGCGCAGGCGCTTCCGATGATGTTTCAGTCCGCTGCAGGCGAAGGTACGA
GCTCTGA
>JDD22-2 [organism=Juniperus deppeana var. deppeana] [country=USA] [Isolate=JDD22-2]
CAACAACAGAGCCAGAATCTCAGCAGGAAGCGAAGCGGCATCTTCAGCGAGGAAGATTAT
GAGGTCGAGTCTCGGGGACTCAAGAGGCTCAATCTCGTCCAATCCCCTGCAGGTTCGGAA
AATCCCGGTGATTCT-AACCTCAGTCTTGCCCAATCTCCTGTAAGTTGTGAAAATCTCAG
CGATTTTAATCT-AAATGTTAGCTTGCCGGGGTTAAACAGCCCGGGATCGAGTCTCCACC
GCCAATCTGCATTCAAAAGCTACGAATCTCAGAAAACCCCTGAAGATTCTTCTTCACCTT
CACCTTGGAGCTCATCATCAGGCTCGCCTTCGGGACTTTGCAGCTCAGATCCGCCGACCT
TGCTCAGCCTTTCGCTTCCCGGAAGCGCATCTTCCAGCGAGAACAACGGCGGAGAATTTC
AGGAACAGAACTGTAGCTCTTCTCCTGTTAGATCGCAGGCCATTCAGCAGCCCTCTGTTC
CACTGAACGGCGGCTACTTGAAAGCAGAGGATGCCATTTCTATGATGTCCGCCGCTGTTA
AAATGGCAGTCGCGCAGGCGCTTCCGATGATGTTTCAGTCCGCTGCAGGCGAAGGTACGA
GCTCTGA
>JDD23-1 [organism=Juniperus deppeana var. deppeana] [country=USA] [Isolate=JDD23-1]
CAACAACAGAGCCAGAATCTCAGCAGGAAGCGAAGCGGCATCTTCAGCGAGGAAGATTAT
GAGGTCGAGTCTCGGGGACTCAAGAGGCTCAATCTCGTCCAATCCCCTGCAGGTTCGGAA
AATCCCGGTGATTCT-AACCTCAGTCTTGCCCAATCTCCTGTAAGTTGTGAAAATCTCAG
CGATTTTAATCT-AAATGTTAGCTTGCCGGGGTCAAACAGCCCGGGATCGAGTCTCCGCC
GCCAATCTGCATTCAAAAGCTACGAATCTCAGAAAACCCCTGAAGATTCTTCTTCACCTT
CACCTTGGAGCTCATCATCAGGCTCGCCTTCGGGACTTTGCAGCTCAGATCCGCCGACCT
TGCTCAGCCTTTCGCTTCCCGGAAGCGCATCTTCCAGCGAGAACAACGGCGGAGAATTTC
AGGAACAGAACTGTAGCTCTTCTCCTGTTAGATCGCAGGCCATTCAGCAGCCCTCTGTTC
CACTGAACGGCGGCTACTTGAAAGCAGAGGATGCCATTTCTATGATGTCCGCCGCTGTTA
AAATGGCAGTCGCGCAGGCGCTTCCGATGATGTTTCAGTCCGCTGCAGGCGAAGGTACGA
GCTCTGA
>JDD23-2 [organism=Juniperus deppeana var. deppeana] [country=USA] [Isolate=JDD23-2]
CAACAACAGAGCCAGAATCTCAGCAGGAAGCGAAGCGGCATCTTCAGCGAGGAAGATTAT
GAGGTCGAGTCTCGGGGACTCAAGAGGCTCAATCTCGTCCAATCCCCTGCAGGTTCGGAA
AATCCCGGTGATTCT-AACCTCAGTCTTGCCCAATCTCCTGTAAGTTGTGAAAATCTCAG
CGATTTTAATCT-AAATGTTAGCTTGCCGGGGTCAAACAGCCCGGGATCGAGTCTCCGCC
GCCAATCTGCATTCAAAAGCTACGAATCTCAGAAAACCCCTGAAGATTCTTCTTCTCCTT
CACCTTGGAGCTCATCATCAGGCTCGCCTTCGGGACTTTGCAGCTCAGATCCGCCGACCT
TGCTCAGCCTTTCGCTTCCCGGAAGCGCATCTTCCAGCGAGAACAACGGCGGAGAATTTC
AGGAACAGAACTGTAGCTCTTCTCCTGTTAGATCGCAGGCCATTCAGCAGCCCTCTGTTC
CACTGAACGGCGACTACTTGAAAGCAGAGGATGCCATTTCTATGATGTCCGCCGCTGTTA
AAATGGCAGTCGCGCAGGCGCTTCCGATGATGTTTCAGTCCGCTGCAGGCGAAGGTACGA
GCTCTGA
>JDD24-1 [organism=Juniperus deppeana var. deppeana] [country=USA] [Isolate=JDD24-1]
CAACAACAGAGCCAGAATCTCAGCAGGAAGCGAAGCGGCATCTTCAGCGAGGAAGATTAT
GAGGTCGAGTCTCGGGGACTCAAGAGGCTCAATCTCGTCCAATCCCCTGCAGGTTCGGAA
AATCCCGGTGATTCT-AACCTCAGTCTTGCCCAATCTCCTGTAAGTTGTGAAAATCTCAG
CGATTTTAATCT-AAATGTTAGCTTGCCGGGGTCAAACAGCCCGGGATCGAGTCTCCGCC
GCCAATCTGCATTCAAAAGCTACGAATCTCAGAAAACCCCTGAAGATTCTTCTTCACCTT
CACCTTGGAGCTCATCATCAGGCTCGCCTTCGGGACTTTGCAGCTCAGATCCGCCGACCT
TGCTCAGCCTTTCGCTTCCCGGAAGCGCATCTTCCAGCGAGAACAACGGCGGAGAATTTC
AGGAACAGAACTGTAGCTCTTCTCCTGTTAGATCGCAGGCCATTCAGCAGCCCTCTGTTC
CACTGAACGGCGGCTACTTGAAAGCAGAGGATGCCATTTCTATGATGTCCGCCGCTGTTA
AAATGGCAGTCGCGCAGGCGCTTCCGATGATGTTTCAGTCCGCTGCAGGCGAAGGTACGA
GCTCTGA
>JDD24-2 [organism=Juniperus deppeana var. deppeana] [country=USA] [Isolate=JDD24-2]
CAACAACAGAGCCAGAATCTCAGCAGGAAGCGAAGCGGCATCTTCAGCGAGGAAGATTAT
GAGGTCGAGTCTCGGGGACTCAAGAGGCTCAATCTCGTCCAATCCCCTGCAGGTTCGGAA
AATCCCGGTGATTCT-AACCTCAGTCTTGCCCAATCTCCTGTAAGTTGTGAAAATCTCAG
CGATTTTAATCT-AAATGTTAGCTTGCCGGGGTCAAACAGCCCGGGATCGAGTCTCCGCC
GCCAATCTGCATTCAAAAGCTACGAATCTCAGAAAACCCCTGAAGATTCTTCTTCACCTT
CACCTTGGAGCTCATCATCAGGCTCGCCTTCGGGACTTTGCAGCTCAGATCCGCCGACCT
TGCTCAGCCTTTCGCTTCCCGGAAGCGCATCTTCCAGCGAGAACAACGGCGGAGAATTTC
AGGAACAGAACTGTAGCTCTTCTCCTGTTAGATCGCAGGCCATTCAGCAGCCCTCTGTTC
CACTGAACGGCGACTACTTGAAAGCAGAGGATGCCATTTCTATGATGTCCGCCGCTGTTA
AAATGGCAGTCGCGCAGGCGCTTCCGATGATGTTTCAGTCCGCTGCAGGCGAAGGTACGA
GCTCTGA
>JDD29-1 [organism=Juniperus deppeana var. deppeana] [country=USA] [Isolate=JDD29-1]
CAACAACAGAGCCAGAATCTCAGCAGGAAGCGAAGCGGCATCTTCAGCGAGGAAGATTAT
GAGGTCGAGTCTCGGGGACTCAAGAGGCTCAATCTCGTCCAATCCCCTGCAGGTTCGGAA
AATCCCGGTGATTCT-AACCTCAGTCTTGCCCAATCTCCTGTAAGTTGTGAAAATCTCAG
CGATTTTAATCT-AAATGTTAGCTTGCCGGGGTCAAACAGCCCGGGATCGAGTCTCCGCC
GCCAATCTGCATTCAAAAGCTACGAATCTCAGAAAACCCCTGAAGATTCTTCTTCACCTT
CACCTTGGAGCTCATCATCAGGCTCGCCTTCGGGACTTTGCAGCTCAGATCCGCCGACCT
TGCTCAGCCTTTCGCTTCCCGGAAGCGCATCTTCCAGCGAGAACAACGGCGGAGAATTTC
AGGAACAGAACTGTAGCTCTTCTCCTGTTAGATCGCAGGCCATTCAGCAGCCCTCTGTTC
CACTGAACGGCGGCTACTTGAAAGCAGAGGATGCCATTTCTATGATGTCCGCCGCTGTTA
AAATGGCAGTCGCGCAGGCGCTTCCGATGATGTTTCAGTCCGCTGCAGGCGAAGGTACGA
GCTCTGA
>JDD29-2 [organism=Juniperus deppeana var. deppeana] [country=USA] [Isolate=JDD29-2]
CAACAACAGAGCCAGAATCTCAGCAGGAAGCGAAGCGGCATCTTCAGCGAGGAAGATTAT
GAGGTCGAGTCTCGGGGACTCAAGAGGCTCAATCTCGTCCAATCCCCTGCAGGTTCGGAA
AATCCCGGTGATTCT-AACCTCAGTCTTGCCCAATCTCCTGTAAGTTGTGAAAATCTCAG
CGATTTTAATCT-AAATGTTAGCTTGCCGGGGTCAAACAGCCCGGGATCGAGTCTCCGCC
GCCAATCTGCATTCAAAAGCTACGAATCTCAGAAAACCCCTGAAGATTCTTCTTCACCTT
CACCTTGGAGCTCATCATCAGGCTCGCCTTCGGGACTTTGCAGCTCAGATCCGCCGACCT
TGCTCAGCCTTTCGCTTCCCGGAAGCGCATCTTCCAGCGAGAACAACGGCGGAGAATTTC
AGGAACAGAACTGTAGCTCTTCTCCTGTTAGATCGCAGGCCATTCAGCAGCCCTCTGTTC
CACTGAACGGCGGCTACTTGAAAGCAGAGGATGCCATTTCTATGATGTCCGCCGCTGTTA
AAATGGCAGTCGCGCAGGCGCTTCCGATGATGTTTCAGTCCGCTGCAGGCGAAGGTACGA
GCTCTGA
>JDD3-1 [organism=Juniperus deppeana var. deppeana] [country=Mexico] [Isolate=JDD3-1]
CAACAACAGAGCCAGAATCTCAGCAGGAAGCGAAGCGGCATCTTCAGCGAGGAAGATTAT
GAGGTCGAGTCTCGGGGACTCAAGAGGCTCAATCTCGTCCAATCCCCTGCAGGTTCGGAA
AATCCCGGTGATTCT-AACCTCAGTCTTGCCCAATCTCCTGTAAGTTGTGAAAATCTCAG
CGATTTTAATCT-AAATGTTAGCTTGCCGGGGTCAAACAGCCCGGGATCGAGTCTCCGCC
GCCAATCTGCATTCAAAAGCTACGAATCTCAGAAAACCCCTGAAGATTCTTCTTCACCTT
CACCTTGGAGCTTATCATCAGGCTCGCCTTCGGGACTTTGTAGCTCAGATCCGCCGACCT
TGCTCAGCCTTTCGCTTCCCGGAAGCGCATCTTCCAGCGAGAACAACGGCGGAGAATTTC
AGGAACAGAACTGTAGCTCTTCTCCTGTTAGATCGCAGGCCATTCAGCAGCCCTCTGTTC
CACTGAACGGCGGCTACTTGAAAGCAGAGGATGCCATTTCTATGATGTCCGCCGCTGTTA
AAATGGCAGTCGCGCAGGCGCTTCCGATGATGTTTCAGTCCGCTGCAGGCGAAGGTACGA
GCTCTGA
>JDD3-2 [organism=Juniperus deppeana var. deppeana] [country=Mexico] [Isolate=JDD3-2]
CAACAACAGAGCCAGAATCTCAGCAGGAAGCGAAGCGGCATCTTCAGCGAGGAAGATTAT
GAGGTCGAGTCTCGGGGACTCAAGAGGCTCAATCTCGTCCAATCCCCTGCAGGTTCGGAA
AATCCCGGTGATTCT-AACCTCAGTCTTGCCCAATCTCCTGTAAGTTGTGAAAATCTCAG
CGATTTTAATCT-AAATGTTAGCTTGCCGGGGTCAAACAGCCCGGGATCGAGTCTCCCCC
GCCAATCTGCATTCAAAAGCTACGAATCTCAGAAAACCCCTGAAGATTCTTCTTCACCTT
CACCTTGGAGCTCATCATCAGGCTCGCCTTCGGGACTTTGCAGCTCAGATCCGCCGACCT
TGCTCAGCCTTTCGCTTCCCGGAAGCGCATCTTCCAGCGAGAACAACGGCGGAGAATTTC
AGGAACAGAACTGTAGCTCTTCTCCTGTTAGATCGCAGGCCATTCAGCAGCCCTCTGTTC
CACTGAACGGCGGCTACTTGAAAGCAGAGGATGCCATTTCTATGATGTCCGCCGCTGTTA
AAATGGCAGTCGCGCAGGCGCTTCCGATGATGTTTCAGTCCGCTGCAGGCCAAGGTACGA
GCTCTGA
>JDD30-1 [organism=Juniperus deppeana var. deppeana] [country=Mexico] [Isolate=JDD30-1]
CAACAACAGAGCCAGAATCTCAGCAGGAAGCGAAGCGGCATCTTCAGCGAGGAAGATTAT
GAGGTCGAGTCTCGGGGACTCAAGAGGCTCAATCTCGTCCAATCCCCTGCAGGTTCGGAA
AATCCCGGTGATTCT-AACCTCAGTCTTGCCCAATCTCCTGTAAGTTGTGAAAATCTCAG
CGATTTTAATCT-AAATGTTAGCTTGCCGGGGTCAAACAGCCCGGGATCGAGTCTCCGCC
GCCAATCTGCATTCAAAAGCTACGAATCTCAGAAAACCCCTGAAGATTCTTCTTCACCTT
CACCTTGGAGCTCATCATCAGGCTCGCCTTCGGGACTTTGCAGCTCAGATCCGCCGACCT
TGCTCAGCCTTTCGCTTCCCGGAAGCGCATCTTCCAGCGAGAACAACGGCGGAGAATTTC
AGGAACAGAACTGTAGCTCTTCTCCTGTTAGATCGCAGGCCATTCAGCAGCCCTCTGTTC
CACTGAACGGCGGCTACTTGAAAGCAGAGGATGCCATTTCTATGATGTCCGCCGCTGTTA
AAATGGCAGTCGCGCAGGCGCTTCCGATGATGTTTCAGTCCGCTGCAGGCGAAGGTACGA
GCTCTGA
>JDD30-2 [organism=Juniperus deppeana var. deppeana] [country=Mexico] [Isolate=JDD30-2]
CAACAACAGAGCCAGAATCTCAGCAGGAAGCGAAGCGGCATCTTCAGCGAGGAAGATTAT
GAGGTCGAGTCTCGGGGACTCAAGAGGCTCAATCTCGTCCAATCCCCTGCAGGTTCGGAA
AATCCCGGTGATTCT-AACCTCAGTCTTGCCCAATCTCCTGTAAGTTGTGAAAATCTCAG
CGATTTTAATCT-AAATGTTAGCTTGCCGGGGTCAAACAGCCCGGGATCGAGTCTCCGCC
GCCAATCTGCATTCAAAAGCTACGAATCTCAGAAAACCCCTGAAGATTCTTCTTCACCTT
CACCTTGGAGCTCATCATCAGGCTCGCCTTCGGGACTTTGCAGCTCAGATCCGCCGACCT
TGCTCAGCCTTTCGCTTCCCGGAAGCGCATCTTCCAGCGAGAACAACGGCGGAGAATTTC
AGGAACAGAACTGTAGCTCTTCTCCTGTTAGATCGCAGGCCATTCAGCAGCCCTCTGTTC
CACTGAACGGCGACTACTTGAAAGCAGAGGATGCCATTTCTATGATGTCCGCCGCTGTTA
AAATGGCAGTCGCGCAGGCGCTTCCGATGATGTTTCAGTCCGCTGCAGGCGAAGGTACGA
GCTCTGA
>JDD31-1 [organism=Juniperus deppeana var. deppeana] [country=Mexico] [Isolate=JDD31-1]
CAACAACAGAGCCAGAATCTCAGCAGGAAGCGAAGCGGCATCTTCAGCGAGGAAGATTAT
GAGGTCGAGTCTCGGGGACTCAAGAGGCTCAATCTCGTCCAATCCCCTGCAGGTTCGGAA
AATCCCGGTGATTCT-AACCTCAGTCTTGCCCAATCTCCTGTAAGTTGTGAAAATCTCAG
CGATTTTAATCT-AAATGTTAGCTTGCCGGGGTCAAACAGCCCGGGATCGAGTCTCCGCC
GCCAATCTGCATTCAAAAGCTACGAATCTCAGAAAACCCCTGAAGATTCTTCTTCACCTT
CACCTTGGAGCTCATCATCAGGCTCGCCTTCGGGACTTTGCAGCTCAGATCCGCCGACCT
TGCTCAGCCTTTCGCTTCCCGGAAGCGCATCTTCCAGCGAGAACAACGGCGGAGAATTTC
AGGAACAGAACTGTAGCTCTTCTCCTGTTAGATCGCAGGCCATTCAGCAGCCCTCTGTTC
CACTGAACGGCGGCTACTTGAAAGCAGAGGATGCCATTTCTATGATGTCCGCCGCTGTTA
AAATGGCAGTCGCGCAGGCGCTTCCGATGATGTTTCAGTCCGCTGCAGGCGAAGGTACGA
GCTCTGA
>JDD31-2 [organism=Juniperus deppeana var. deppeana] [country=Mexico] [Isolate=JDD31-2]
CAACAACAGAGCCAGAATCTCAGCAGGAAGCGAAGCGGCATCTTCAGCGAGGAAGATTAT
GAGGTCGAGTCTCGGGGACTCAAGAGGCTCAATCTCGTCCAATCCCCTGCAGGTTCGGAA
AATCCCGGTGATTCT-AACCTCAGTCTTGCCCAATCTCCTGTAAGTTGTGAAAATCTCAG
CGATTTTAATCT-AAATGTTAGCTTGCCGGGGTCAAACAGCCCGGGATCGAGTCTCCGCC
GCCAATCTGCATTCAAAAGCTACGAATCTCAGAAAACCCCTGAAGATTCTTCTTCACCTT
CACCTTGGAGCTCATCATCAGGCTCGCCTTCGGGACTTTGCAGCTCAGATCCGCCGACCT
TGCTCAGCCTTTCGCTTCCCGGAAGCGCATCTTCCAGCGAGAACAACGGCGGAGAATTTC
AGGAACAGAACTGTAGCTCTTCTCCTGTTAGATCGCAGGCCATTCAGCAGCCCTCTGTTC
CACTGAACGGCGACTACTTGAAAGCAGAGGATGCCATTTCTATGATGTCCGCCGCTGTTA
AAATGGCAGTCGCGCAGGCGCTTCCGATGATGTTTCAGTCCGCTGCAGGCGAAGGTACGA
GCTCTGA
>JDD32-1 [organism=Juniperus deppeana var. deppeana] [country=Mexico] [Isolate=JDD32-1]
CAACAACAGAGCCAGAATCTCAGCAGGAAGCGAAGCGGCATCTTCAGCGAGGAAGATTAT
GAGGTCGAGTCTCGGGGACTCAAGAGGCTCAATCTCGTCCAATCCCCTGCAGGTTCGGAA
AATCCCGGTGATTCT-AACCTCAGTCTTGCCCAATCTCCTGTAAGTTGTGAAAATCTCAG
CGATTTTAATCT-AAATGTTAGCTTGCCGGGGTCAAACAGCCCGGGATCGAGTCTCCGCC
GCCAATCTGCATTCAAAAGCTACGAATCTCAGAAAACCCCTGAAGATTCTTCTTCACCTT
CACCTTGGAGCTCATCATCAGGCTCGCCTTCGGGACTTTGCAGCTCAGATCCGCCGACCT
TGCTCAGCCTTTCGCTTCCCGGAAGCGCATCTTCCAGCGAGAACAACGGCGGAGAATTTC
AGGAACAGAACTGTAGCTCTTCTCCTGTTAGATCGCAGGCCATTCAGCAGCCCTCTGTTC
CACTGAACGGCGGCTACTTGAAAGCAGAGGATGCCATTTCTATGATGTCCGCCGCTGTTA
AAATGGCAGTCGCGCAGGCGCTTCCGATGATGTTTCAGTCCGCTGCAGGCGAAGGTACGA
GCTCTGA
>JDD32-2 [organism=Juniperus deppeana var. deppeana] [country=Mexico] [Isolate=JDD32-2]
CAACAACAGAGCCAGAATCTCAGCAGGAAGCGAAGCGGCATCTTCAGCGAGGAAGATTAT
GAGGTCGAGTCTCGGGGACTCAAGAGGCTCAATCTCGTCCAATCCCCTGCAGGTTCGGAA
AATCCCGGTGATTCT-AACCTCAGTCTTGCCCAATCTCCTGTAAGTTGTGAAAATCTCAG
CGATTTTAATCT-AAATGTTAGCTTGCCGGGGTCAAACAGCCCGGGATCGAGTCTCCGCC
GCCAATCTGCATTCAAAAGCTACGAATCTCAGAAAACCCCTGAAGATTCTTCTTCACCTT
CACCTTGGAGCTCATCATCAGGCTCGCCTTCGGGACTTTGCAGCTCAGATCCGCCGACCT
TGCTCAGCCTTTCGCTTCCCGGAAGCGCATCTTCCAGCGAGAACAACGGCGGAGAATTTC
AGGAACAGAACTGTAGCTCTTCTCCTGTTAGATCGCAGGCCATTCAGCAGCCCTCTGTTC
CACTGAACGGCGACTACTTGAAAGCAGAGGATGCCATTTCTATGATGTCCGCCGCTGTTA
AAATGGCAGTCGCGCAGGCGCTTCCGATGATGTTTCAGTCCGCTGCAGGCGAAGGTACGA
GCTCTGA
>JDD34-1 [organism=Juniperus deppeana var. deppeana] [country=Mexico] [Isolate=JDD34-1]
CAACAACAGAGCCAGAATCTCAGCAGGAAGCGAAGCGGCATCTTCAGCGAGGAAGATTAT
GAGGTCGAGTCTCGGGGACTCAAGAGGCTCAATCTCGTCCAATCCCCTGCAGGTTCGGAA
AATCCCGGTGATTCT-AACCTCAGTCTTGCCCAATCTCCTGTAAGTTGTGAAAATCTCAG
CGATTTTAATCT-AAATGTTAGCTTGCCGGGGTCAAACAGCCCGGGATCGAGTCTCCGCC
GCCAATCTGCATTCAAAAGCTACGAATCTCAGAAAACCCCTGAAGATTCTTCTTCACCTT
CACCTTGGAGCTCATCATCAGGCTCGCCTTCGGGACTTTGCAGCTCAGATCCGCCGACCT
TGCTCAGCCTTTCGCTTCCCGGAAGCGCATCTTCCAGCGAGAACAACGGCGGAGAATTTC
AGGAACAGAACTGTAGCTCTTCTCCTGTTAGATCGCAGGCCATTCAGCAGCCCTCTGTTC
CACTGAACGGCGGCTACTTGAAAGCAGAGGATGCCATTTCTATGATGTCCGCCGCTGTTA
AAATGGCAGTCGCGCAGGCGCTTCCGATGATGTTTCAGTCCGCTGCAGGCGAAGGTACGA
GCTCTGA
>JDD34-2 [organism=Juniperus deppeana var. deppeana] [country=Mexico] [Isolate=JDD34-2]
CAACAACAGAGCCAGAATCTCAGCAGGAAGCGAAGCGGCATCTTCAGCGAGGAAGATTAT
GAGGTCGAGTCTCGGGGACTCAAGAGGCTCAATCTCGTCCAATCCCCTGCAGGTTCGGAA
AATCCCGGTGATTCT-AACCTCAGTCTTGCCCAATCTCCTGTAAGTTGTGAAAATCTCAG
CGATTTTAATCT-AAATGTTAGCTTGCCGGGGTCAAACAGCCCGGGATCGAGTCTCCGCC
GCCAATCTGCATTCAAAAGCTACGAATCTCAGAAAACCCCTGAAGATTCTTCTTCACCTT
CACCTTGGAGCTCATCATCAGGCTCGCCTTCGGGACTTTGCAGCTCAGATCCGCCGACCT
TGCTCAGCCTTTCGCTTCCCGGAAGCGCATCTTCCAGCGAGAACAACGGCGGAGAATTTC
AGGAACAGAACTGTAGCTCTTCTCCTGTTAGATCGCAGGCCATTCAGCAGCCCTCTGTTC
CACTGAACGGCGGCTACTTGAAAGCAGAGGATGCCATTTCTATGATGTCCGCCGCTGTTA
AAATGGCAGTCGCGCAGGCGCTTCCGATGATGTTTCAGTCCGCTGCAGGCGAAGGTACGA
GCTCTGA
>JDD35-1 [organism=Juniperus deppeana var. deppeana] [country=Mexico] [Isolate=JDD35-1]
CAACAACAGAGCCAGAATCTCAGCAGGAAGCGAAGCGGCATCTTCAGCGAGGAAGATTAT
GAGGTCGAGTCTCGGGGACTCAAGAGGCTCAATCTCGTCCAATCCCCTGCAGGTTCGGAA
AATCCCGGTGATTCT-AACCTCAGTCTTGCCCAATCTCCTGTAAGTTGTGAAAATCTCAG
CGATTTTAATCT-AAATGTTAGCTTGCCGGGGTCAAACAGCCCGGGATCGAGTCTCCGCC
GCCAATCTGCATTCAAAAGCTACGAATCTCAGAAAACCCCTGAAGATTCTTCTTCACCTT
CACCTTGGAGCTCATCATCAGGCTCGCCTTCGGGACTTTGCAGCTCAGATCCGCCGACCT
TGCTCAGCCTTTCGCTTCCCGGAAGCGCATCTTCCAGCGAGAACAACGGCGGAGAATTTC
AGGAACAGAACTGTAGCTCTTCTCCTGTTAGATCGCAGGCCATTCAGCAGCCCTCTGTTC
CACTGAACGGCGGCTACTTGAAAGCAGAGGATGCCATTTCTATGATGTCCGCCGCTGTTA
AAATGGCAGTCGCGCAGGCGCTTCCGATGATGTTTCAGTCCGCTGCAGGCGAAGGTACGA
GCTCTGA
>JDD35-2 [organism=Juniperus deppeana var. deppeana] [country=Mexico] [Isolate=JDD35-2]
CAACAACAGAGCCAGAATCTCAGCAGGAAGCGAAGCGGCATCTTCAGCGAGGAAGATTAT
GAGGTCGAGTCTCGGGGACTCAAGAGGCTCAATCTCGTCCAATCCCCTGCAGGTTCGGAA
AATCCCGGTGATTCT-AACCTCAGTCTTGCCCAATCTCCTGTAAGTTGTGAAAATCTCAG
CGATTTTAATCT-AAATGTTAGCTTGCCGGGGTCAAACAGCCCGGGATCGAGTCTCCGCC
GCCAATCTGCATTCAAAAGCTACGAATCTCAGAAAACCCCTGAAGATTCTTCTTCACCTT
CACCTTGGAGCTCATCATCAGGCTCGCCTTCGGGACTTTGCAGCTCAGATCCGCCGACCT
TGCTCAGCCTTTCGCTTCCCGGAAGCGCATCTTCCAGCGAGAACAACGGCGGAGAATTTC
AGGAACAGAACTGTAGCTCTTCTCCTGTTAGATCGCAGGCCATTCAGCAGCCCTCTGTTC
CACTGAACGGCGGCTACTTGAAAGCAGAGGATGCCATTTCTATGATGTCCGCCGCTGTTA
AAATGGCAGTCGCGCAGGCGCTTCCGATGATGTTTCAGTCCGCTGCAGGCGAAGGTACGA
GCTCTGA
>JDD36-1 [organism=Juniperus deppeana var. deppeana] [country=Mexico] [Isolate=JDD36-1]
CAACAACAGAGCCAGAATCTCAGCAGGAAGCGAAGCGGCATCTTCAGCGAGGAAGATTAT
GAGGTCGAGTCTCGGGGACTCAAGAGGCTCAATCTCGTCCAATCCCCTGCAGGTTCGGAA
AATCCCGGTGATTCT-AACCTCAGTCTTGCCCAATCTCCTGTAAGTTGTGAAAATCTCAG
CGATTTTAATCT-AAATGTTAGCTTGCCGGGGTCAAACAGCCCGGGATCGAGTCTCCGCC
GCCAATCTGCATTCAAAAGCTACGAATCTCAGAAAACCCCTGAAGATTCTTCTTCACCTT
CACCTTGGAGCTCATCATCAGGCTCGCCTTCGGGACTTTGCAGCTCAGATCCGCCGACCT
TGCTCAGCCTTTCGCTTCCCGGAAGCGCATCTTCCAGCGAGAACAACGGCGGAGAATTTC
AGGAACAGAACTGTAGCTCTTCTCCTGTTAGATCGCAGGCCATTCAGCAGCCCTCTGTTC
CACTGAACGGCGGCTACTTGAAAGCAGAGGATGCCATTTCTATGATGTCCGCCGCTGTTA
AAATGGCAGTCGCGCAGGCGCTTCCGATGATGTTTCAGTCCGCTGCAGGCGAAGGTACGA
GCTCTGA
>JDD36-2 [organism=Juniperus deppeana var. deppeana] [country=Mexico] [Isolate=JDD36-2]
CAACAACAGAGCCAGAATCTCAGCAGGAAGCGAAGCGGCATCTTCAGCGAGGAAGATTAT
GAGGTCGAGTCTCGGGGACTCAAGAGGCTCAATCTCGTCCAATCCCCTGCAGGTTCGGAA
AATCCCGGTGATTCT-AACCTCAGTCTTGCCCAATCTCCTGTAAGTTGTGAAAATCTCAG
CGATTTTAATCT-AAATGTTAGCTTGCCGGGGTCAAACAGCCCGGGATCGAGTCTCCGCC
GCCAATCTGCATTCAAAAGCTACGAATCTCAGAAAACCCCTGAAGATTCTTCTTCACCTT
CACCTTGGAGCTCATCATCAGGCTCGCCTTCGGGACTTTGCAGCTCAGATCCGCCGACCT
TGCTCAGCCTTTCGCTTCCCGGAAGCGCATCTTCCAGCGAGAACAACGGCGGAGAATTTC
AGGAACAGAACTGTAGCTCTTCTCCTGTTAGATCGCAGGCCATTCAGCAGCCCTCTGTTC
CACTGAACGGCGGCTACTTGAAAGCAGAGGATGCCATTTCTATGATGTCCGCCGCTGTTA
AAATGGCAGTCGCGCAGGCGCTTCCGATGATGTTTCAGTCCGCTGCAGGCGAAGGTACGA
GCTCTGA
>JDD37-1 [organism=Juniperus deppeana var. deppeana] [country=Mexico] [Isolate=JDD37-1]
CAACAACAGAGCCAGAATCTCAGCAGGAAGCGAAGCGGCATCTTCAGCGAGGAAGATTAT
GAGGTCGAGTCTCGGGGACTCAAGAGGCTCAATCTCGTCCAATCCCCTGCAGGTTCGGAA
AATCCCGGTGATTCT-AACCTCAGTCTTGCCCAATCTCCTGTAAGTTGTGAAAATCTCAG
CGATTTTAATCT-AAATGTTAGCTTGCCGGGGTCAAACAGCCCGGGATCGAGTCTCCGCC
GCCAATCTGCATTCAAAAGCTACGAATCTCAGAAAACCCCTGAAGATTCTTCTTCACCTT
CACCTTGGAGCTCATCATCAGGCTCGCCTTCGGGACTTTGCAGCTCAGATCCGCCGACCT
TGCTCAGCCTTTCGCTTCCCGGAAGCGCATCTTCCAGCGAGAACAACGGCGGAGAATTTC
AGGAACAGAACTGTAGCTCTTCTCCTGTTAGATCGCAGGCCATTCAGCAGCCCTCTGTTC
CACTGAACGGCGGCTACTTGAAAGCAGAGGATGCCATTTCTATGATGTCCGCCGCTGTTA
AAATGGCAGTCGCGCAGGCGCTTCCGATGATGTTTCAGTCCGCTGCAGGCCAAGGTACGA
GCTCTGA
>JDD37-2 [organism=Juniperus deppeana var. deppeana] [country=Mexico] [Isolate=JDD37-2]
CAACAACAGAGCCAGAATCTCAGCAGGAAGCGAAGCGGCATCTTCAGCGAGGAAGATTAT
GAGGTCGAGTCTCGGGGACTCAAGAGGCTCAATCTCGTCCAATCCCCTGCAGGTTCGGAA
AATCCCGGTGATTCT-AACCTCAGTCTTGCCCAATCTCCTGTAAGTTGTGAAAATCTCAG
CGATTTTAATCT-AAATGTTAGCTTGCCGGGGTCAAACAGCCCGGGATCGAGTCTCCGCC
GCCAATCTGCATTCAAAAGCTACGAATCTCAGAAAACCCCTGAAGATTCTTCTTCACCTT
CACCTTGGAGCTCATCATCAGGCTCGCCTTCGGGACTTTGCAGCTCAGATCCGCCGACCT
TGCTCAGCCTTTCGCTTCCCGGAAGCGCATCTTCCAGCGAGAACAACGGCGGAGAATTTC
AGGAACAGAACTGTAGCTCTTCTCCTGTTAGATCGCAGGCCATTCAGCAGCCCTCTGTTC
CACTGAACGGCGGCTACTTGAAAGCAGAGGATGCCATTTCTATGATGTCCGCCGCTGTTA
AAATGGCAGTCGCGCAGGCGCTTCCGATGATGTTTCAGTCCGCTGCAGGCCAAGGTACGA
GCTCTGA
>JDD39-1 [organism=Juniperus deppeana var. deppeana] [country=Mexico] [Isolate=JDD39-1]
CAACAACAGAGCCAGAATCTCAGCAGGAAGCGAAGCGGCATCTTCAGCGAGGAAGATTAT
GAGGTCGAGTCTCGGGGACTCAAGAGGCTCAATCTCGTCCAATCCCCTGCAGGTTCGGAA
AATCCCGGTGATTCT-AACCTCAGTCTTGCCCAATCTCCTGTAAGTTGTGAAAATCTCAG
CGATTTTAATCT-AAATGTTAGCTTGCCGGGGTCAAACAGCCCGGGATCGAGTCTCCGCC
GCCAATCTGCATTCAAAAGCTACGAATCTCAGAAAACCCCTGAAGATTCTTCTTCACCTT
CACCTTGGAGCTCATCATCAGGCTCGCCTTCGGGACTTTGCAGCTCAGATCCGCCGACCT
TGCTCAGCCTTTCGCTTCCCGGAAGCGCATCTTCCAGCGAGAACAACGGCGGAGAATTTC
AGGAACAGAACTGTAGCTCTTCTCCTGTTAGATCGCAGGCCATTCAGCAGCCCTCTGTTC
CACTGAACGGCGGCTACTTGAAAGCAGAGGATGCCATTTCTATGATGTCCGCCGCTGTTA
AAATGGCAGTCGCGCAGGCGCTTCCGATGATGTTTCAGTCCGCTGCAGGCGAAGGTACGA
GCTCTGA
>JDD39-2 [organism=Juniperus deppeana var. deppeana] [country=Mexico] [Isolate=JDD39-2]
CAACAACAGAGCCAGAATCTCAGCAGGAAGCGAAGCGGCATCTTCAGCGAGGAAGATTAT
GAGGTCGAGTCTCGGGGACTCAAGAGGCTCAATCTCGTCCAATCCCCTGCAGGTTCGGAA
AATCCCGGTGATTCT-AACCTCAGTCTTGCCCAATCTCCTGTAAGTTGTGAAAATCTCAG
CGATTTTAATCT-AAATGTTAGCTTGCCGGGGTCAAACAGCCCGGGATCGAGTCTCCGCC
GCCAATCTGCATTCAAAAGCTACGAATCTCAGAAAACCCCTGAAGATTCTTCTTCACCTT
CACCTTGGAGCTTATCATCAGGCTCGCCTTCGGGACTTTGCAGCTCAGATCCGCCGACCT
TGCTCAGCCTTTCGCTTCCCGGAAGCGCATCTTCCAGCGAGAACAACGGCGGAGAATTTC
AGGAACAGAACTGTAGCTCTTCTCCTGTTAGATCGCAGGCCATTCAGCAGCCCTCTGTTC
CACTGAACGGCGGCTACTTGAAAGCAGAGGATGCCATTTCTATGATGTCCGCCGCTGTTA
AAATGGCAGTCGCGCAGGCGCTTCCGATGATGTTTCAGTCCGCTGCAGGCGAAGGTACGA
GCTCTGA
>JDD4-1 [organism=Juniperus deppeana var. deppeana] [country=Mexico] [Isolate=JDD4-1]
CAACAACAGAGCCAGAATCTCAGCAGGAAGCGAAGCGGCATCTTCAGCGAGGAAGATTAT
GAGGTCGAGTCTCGGGGACTCAAGAGGCTCAATCTCGTCCAATCCCCTGCAGGTTCGGAA
AATCCCGGTGATTCT-AACCTCAGTCTTGCCCAATCTCCTGTAAGTTGTGAAAATCTCAG
CGATTTTAATCT-AAATGTTAGCTTGCCGGGGTCAAACAGCCCGGGATCGAGTCTCCGCC
GCCAATCTGCATTCAAAAGCTACGAATCTCAGAAAACCCCTGAAGATTCTTCTTCACCTT
CACCTTGGAGCTCATCATCAGGCTCGCCTTCGGGACTTTGCAGCTCAGATCCGCCGACCT
TGCTCAGCCTTTCGCTTCCCGGAAGCGCATCTTCCAGCGAGAACAACGGCGGAGAATTTC
AGGAACAGAACTGTAGCTCTTCTCCTGTTAGATCGCAGGCCATTCAGCAGCCCTCTGTTC
CACTGAACGGCGGCTACTTGAAAGCAGAGGATGCCATTTCTATGATGTCCGCCGCTGTTA
AAATGGCAGTCGCGCAGGCGCTTCCGATGATGTTTCAGTCCGCTGCAGGCGAAGGTACGA
GCTCTGA
>JDD4-2 [organism=Juniperus deppeana var. deppeana] [country=Mexico] [Isolate=JDD4-2]
CAACAACAGAGCCAGAATCTCAGCAGGAAGCGAAGCGGCATCTTCAGCGAGGAAGATTAT
GAGGTCGAGTCTCGGGGACTCAAGAGGCTCAATCTCGTCCAATCCCCTGCAGGTTCGGAA
AATCCCGGTGATTCT-AACCTCAGTCTTGCCCAATCTCCTGTAAGTTGTGAAAATCTCAG
CGATTTTAATCT-AAATGTTAGCTTGCCGGGGTCAAACAGCCCGGGATCGAGTCTCCGCC
GCCAATCTGCATTCAAAAGCTACGAATCTCAGAAAACCCCTGAAGATTCTTCTTCACCTT
CACCTTGGAGCTCATCATCAGGCTCGCCTTCGGGACTTTGCAGCTCAGATCCGCCGACCT
TGCTCAGCCTTTCGCTTCCCGGAAGCGCATCTTCCAGCGAGAACAACGGCGGAGAATTTC
AGGAACAGAACTGTAGCTCTTCTCCTGTTAGATCGCAGGCCATTCAGCAGCCCTCTGTTC
CACTGAACGGCGGCTACTTGAAAGCAGAGGATGCCATTTCTATGATGTCCGCCGCTGTTA
AAATGGCAGTCGCGCAGGCGCTTCCGATGATGTTTCAGTCCGCTGCAGGCGAAGGTACGA
GCTCTGA
>JDD40-1 [organism=Juniperus deppeana var. deppeana] [country=Mexico] [Isolate=JDD40-1]
CAACAACAGAGCCAGAATCTCAGCAGGAAGCGAAGCGGCATCTTCAGCGAGGAAGATTAT
GAGGTCGAGTCTCGGGGACTCAAGAGGCTCAATCTCGTCCAATCCCCTGCAGGTTCGGAA
AATCCCGGTGATTCT-AACCTCAGTCTTGCCCAATCTCCTGTAAGTTGTGAAAATCTCAG
CGATTTTAATCT-AAATGTTAGCTTGCCGGGGTCAAACAGCCCGGGATCGAGTCTCCGCC
GCCAATCTGCATTCAAAAGCTACGAATCTCAGAAAACCCCTGAAGATTCTTCTTCACCTT
CACCTTGGAGCTCATCATCAGGCTCGCCTTCGGGACTTTGCAGCTCAGATCCGCCGACCT
TGCTCAGCCTTTCGCTTCCCGGAAGCGCATCTTCCAGCGAGAACAACGGCGGAGAATTTC
AGGAACAGAACTGTAGCTCTTCTCCTGTTAGATCGCAGGCCATTCAGCAGCCCTCTGTTC
CACTGAACGGCGGCTACTTGAAAGCAGAGGATGCCATTTCTATGATGTCCGCCGCTGTTA
AAATGGCAGTCGCGCAGGCGCTTCCGATGATGTTTCAGTCCGCTGCAGGCGAAGGTACGA
GCTCTGA
>JDD40-2 [organism=Juniperus deppeana var. deppeana] [country=Mexico] [Isolate=JDD42-2]
CAACAACAGAGCCAGAATCTCAGCAGGAAGCGAAGCGGCATCTTCAGCGAGGAAGATTAT
GAGGTCGAGTCTCGGGGACTCAAGAGGCTCAATCTCGTCCAATCCCCTGCAGGTTCGGAA
AATCCCGGTGATTCT-AACCTCAGTCTTGCCCAATCTCCTGTAAGTTGTGAAAATCTCAG
CGATTTTAATCT-AAATGTTAGCTTGCCGGGGTCAAACAGCCCGGGATCGAGTCTCCGCC
GCCAATCTGCATTCAAAAGCTACGAATCTCAGAAAACCCCTGAAGATTCTTCTTCACCTT
CACCTTGGAGCTCATCATCAGGCTCGCCTTCGGGACTTTGCAGCTCAGATCCGCCGACCT
TGCTCAGCCTTTCGCTTCCCGGAAGCGCATCTTCCAGCGAGAACAACGGCGGAGAATTTC
AGGAACAGAACTGTAGCTCTTCTCCTGTTAGATCGCAGGCCATTCAGCAGCCCTCTGTTC
CACTGAACGGCGGCTACTTGAAAGCAGAGGATGCCATTTCTATGATGTCCGCCGCTGTTA
AAATGGCAGTCGCGCAGGCGCTTCCGATGATGTTTCAGTCCGCTGCAGGCGAAGGTACGA
GCTCTGA
>JDD41-1 [organism=Juniperus deppeana var. deppeana] [country=Mexico] [Isolate=JDD41-1]
CAACAACAGAGCCAGAATCTCAGCAGGAAGCGAAGCGGCATCTTCAGCGAGGAAGATTAT
GAGGTCGAGTCTCGGGGACTCAAGAGGCTCAATCTCGTCCAATCCCCTGCAGGTTCGGAA
AATCCCGGTGATTCT-AACCTCAGTCTTGCCCAATCTCCTGTAAGTTGTGAAAATCTCAG
CGATTTTAATCT-AAATGTTAGCTTGCCGGGGTCAAACAGCCCGGGATCGAGTCTCCGCC
GCCAATCTGCATTCAAAAGCTACGAATCTCAGAAAACCCCTGAAGATTCTTCTTCACCTT
CACCTTGGAGCTCATCATCAGGCTCGCCTTCGGGACTTTGCAGCTCAGATCCGCCGACCT
TGCTCAGCCTTTCGCTTCCCGGAAGCGCATCTTCCAGCGAGAACAACGGCGGAGAATTTC
AGGAACAGAACTGTAGCTCTTCTCCTGTTAGATCGCAGGCCATTCAGCAGCCCTCTGTTC
CACTGAACGGCGGCTACTTGAAAGCAGAGGATGCCATTTCTATGATGTCCGCCGCTGTTA
AAATGGCAGTCGCGCAGGCGCTTCCGATGATGTTTCAGTCCGCTGCAGGCGAAGGTACGA
GCTCTGA
>JDD41-2 [organism=Juniperus deppeana var. deppeana] [country=Mexico] [Isolate=JDD41-2]
CAACAACAGAGCCAGAATCTCAGCAGGAAGCGAAGCGGCATCTTCAGCGAGGAAGATTAT
GAGGTCGAGTCTCGGGGACTCAAGAGGCTCAATCTCGTCCAATCCCCTGCAGGTTCGGAA
AATCCCGGTGATTCT-AACCTCAGTCTTGCCCAATCTCCTGTAAGTTGTGAAAATCTCAG
CGATTTTAATCT-AAATGTTAGCTTGCCGGGGTCAAACAGCCCGGGATCGAGTCTCCGCC
GCCAATCTGCATTCAAAAGCTACGAATCTCAGAAAACCCCTGAAGATTCTTCTTCACCTT
CACCTTGGAGCTCATCATCAGGCTCGCCTTCGGGACTTTGCAGCTCAGATCCGCCGACCT
TGCTCAGCCTTTCGCTTCCCGGAAGCGCATCTTCCAGCGAGAACAACGGCGGAGAATTTC
AGGAACAGAACTGTAGCTCTTCTCCTGTTAGATCGCAGGCCATTCAGCAGCCCTCTGTTC
CACTGAACGGCGACTACTTGAAAGCAGAGGATGCCATTTCTATGATGTCCGCCGCTGTTA
AAATGGCAGTCGCGCAGGCGCTTCCGATGATGTTTCAGTCCGCTGCAGGCGAAGGTACGA
GCTCTGA
>JDD42-1 [organism=Juniperus deppeana var. deppeana] [country=Mexico] [Isolate=JDD42-1]
CAACAACAGAGCCAGAATCTCAGCAGGAAGCGAAGCGGCATCTTCAGCGAGGAAGATTAT
GAGGTCGAGTCTCGGGGACTCAAGAGGCTCAATCTCGTCCAATCCCCTGCAGGTTCGGAA
AATCCCGGTGATTCT-AACCTCAGTCTTGCCCAATCTCCTGTAAGTTGTGAAAATCTCAG
CGATTTTAATCT-AAATGTTAGCTTGCCGGGGTCAAACAGCCCGGGATCGAGTCTCCGCC
GCCAATCTGCATTCAAAAGCTACGAATCTCAGAAAACCCCTGAAGATTCTTCTTCACCTT
CACCTTGGAGCTCATCATCAGGCTCGCCTTCGGGACTTTGCAGCTCAGATCCGCCGACCT
TGCTCAGCCTTTCGCTTCCCGGAAGCGCATCTTCCAGCGAGAACAACGGCGGAGAATTTC
AGGAACAGAACTGTAGCTCTTCTCCTGTTAGATCGCAGGCCATTCAGCAGCCCTCTGTTC
CACTGAACGGCGGCTACTTGAAAGCAGAGGATGCCATTTCTATGATGTCCGCCGCTGTTA
AAATGGCAGTCGCGCAGGCGCTTCCGATGATGTTTCAGTCCGCTGCAGGCGAAGGTACGA
GCTCTGA
>JDD42-2 [organism=Juniperus deppeana var. deppeana] [country=Mexico] [Isolate=JDD42-2]
CAACAACAGAGCCAGAATCTCAGCAGGAAGCGAAGCGGCATCTTCAGCGAGGAAGATTAT
GAGGTCGAGTCTCGGGGACTCAAGAGGCTCAATCTCGTCCAATCCCCTGCAGGTTCGGAA
AATCCCGGTGATTCT-AACCTCAGTCTTGCCCAATCTCCTGTAAGTTGTGAAAATCTCAG
CGATTTTAATCT-AAATGTTAGCTTGCCGGGGTCAAACAGCCCGGGATCGAGTCTCCGCC
GCCAATCTGCATTCAAAAGCTACGAATCTCAGAAAACCCCTGAAGATTCTTCTTCACCTT
CACCTTGGAGCTCATCATCAGGCTCGCCTTCGGGACTTTGCAGCTCAGATCCGCCGACCT
TGCTCAGCCTTTCGCTTCCCGGAAGCGCATCTTCCAGCGAGAACAACGGCGGAGAATTTC
AGGAACAGAACTGTAGCTCTTCTCCTGTTAGATCGCAGGCCATTCAGCAGCCCTCTGTTC
CACTGAACGGCGACTACTTGAAAGCAGAGGATGCCATTTCTATGATGTCCGCCGCTGTTA
AAATGGCAGTCGCGCAGGCGCTTCCGATGATGTTTCAGTCCGCTGCAGGCGAAGGTACGA
GCTCTGA
>JDD44-1 [organism=Juniperus deppeana var. deppeana] [country=Mexico] [Isolate=JDD44-1]
CAACAACAGAGCCAGAATCTCAGCAGGAAGCGAAGCGGCATCTTCAGCGAGGAAGATTAT
GAGGTCGAGTCTCGGGGACTCAAGAGGCTCAATCTCGTCCAATCCCCTGCAGGTTCGGAA
AATCCCGGTGATTCT-AACCTCAGTCTTGCCCAATCTCCTGTAAGTTGTGAAAATCTCAG
CGATTTTAATCT-AAATGTTAGCTTGCCGGGGTCAAACAGCCCGGGATCGAGTCTCCGCC
GCCAATCTGCATTCAAAAGCTACGAATCTCAGAAAACCCCTGAAGATTCTTCTTCACCTT
CACCTTGGAGCTCATCATCAGGCTCGCCTTCGGGACTTTGCAGCTCAGATCCGCCGACCT
TGCTCAGCCTTTCGCTTCCCGGAAGCGCATCTTCCAGCGAGAACAACGGCGGAGAATTTC
AGGAACAGAACTGTAGCTCTTCTCCTGTTAGATCGCAGGCCATTCAGCAGCCCTCTGTTC
CACTGAACGGCGGCTACTTGAAAGCAGAGGATGCCATTTCTATGATGTCCGCCGCTGTTA
AAATGGCAGTCGCGCAGGCGCTTCCGATGATGTTTCAGTCCGCTGCAGGCGAAGGTACGA
GCTCTGA
>JDD44-2 [organism=Juniperus deppeana var. deppeana] [country=Mexico] [Isolate=JDD44-2]
CAACAACAGAGCCAGAATCTCAGCAGGAAGCGAAGCGGCATCTTCAGCGAGGAAGATTAT
GAGGTCGAGTCTCGGGGACTCAAGAGGCTCAATCTCGTCCAATCCCCTGCAGGTTCGGAA
AATCCCGGTGATTCT-AACCTCAGTCTTGCCCAATCTCCTGTAAGTTGTGAAAATCTCAG
CGATTTTAATCT-AAATGTTAGCTTGCCGGGGTCAAACAGCCCGGGATCGAGTCTCCGCC
GCCAATCTGCATTCAAAAGCTACGAATCTCAGAAAACCCCTGAAGATTCTTCTTCACCTT
CACCTTGGAGCTTATCATCAGGCTCGCCTTCGGGACTTTGCAGCTCAGATCCGCCGACCT
TGCTCAGCCTTTCGCTTCCCGGAAGCGCATCTTCCAGCGAGAACAACGGCGGAGAATTTC
AGGAACAGAACTGTAGCTCTTCTCCTGTTAGATCGCAGGCCATTCAGCAGCCCTCTGTTC
CACTGAACGGCGGCTACTTGAAAGCAGAGGATGCCATTTCTATGATGTCCGCCGCTGTTA
AAATGGCAGTCGCGCAGGCGCTTCCGATGATGTTTCAGTCCGCTGCAGGCGAAGGTACGA
GCTCTGA
>JDD45-1 [organism=Juniperus deppeana var. deppeana] [country=Mexico] [Isolate=JDD45-1]
CAACAACAGAGCCAGAATCTCAGCAGGAAGCGAAGTGGCATCTTCAGCGAGGAAGATTAT
GAGGTCGAGTCTCGGGGACTCAAGAGGCTCAATCTCGTCCAATCCCCTGCAGGTTCGGAA
AATCCCGGTGATTCT-AACCTCAGTCTTGCCCAATCTCCTGTAAGTTGTGAAAATCTCAG
CGATTTTAATCT-AAATGTTAGCTTGCCGGGGTCAAACAGCCCGGGATCGAGTCTCCGCC
GCCAATCTGCATTCAAAAGCTACGAATCTCAGAAAACCCCTGAAGATTCTTCTTCACCTT
CACCTTGGAGCTCATCATCAGGCTCGCCTTCGGGACTTTGCAGCTCAGATCCGCCGACCT
TGCTCAGCCTTTCGCTTCCCGGAAGCGCATCTTCCAGCGAGAACAACGGCGGAGAATTTC
AGGAACAGAACTGTAGCTCTTCTCCTGTTAGATCGCAGGCCATTCAGCAGCCCTCTGTTC
CACTGAACGGCGGCTACTTGAAAGCAGAGGATGCCATTTCTATGATGTCCGCCGCTGTTA
AAATGGCAGTCGCGCAGGCGCTTCCGATGATGTTTCAGTCCGCTGCAGGCGAAGGTACGA
GCTCTGA
>JDD45-2 [organism=Juniperus deppeana var. deppeana] [country=Mexico] [Isolate=JDD45-2]
CAACAACAGAGCCAGAATCTCAGCAGGAAGCGAAGTGGCATCTTCAGCGAGGAAGATTAT
GAGGTCGAGTCTCGGGGACTCAAGAGGCTCAATCTCGTCCAATCCCCTGCAGGTTCGGAA
AATCCCGGTGATTCT-AACCTCAGTCTTGCCCAATCTCCTGTAAGTTGTGAAAATCTCAG
CGATTTTAATCT-AAATGTTAGCTTGCCGGGGTCAAACAGCCCGGGATCGAGTCTCCGCC
GCCAATCTGCATTCAAAAGCTACGAATCTCAGAAAACCCCTGAAGATTCTTCTTCACCTT
CACCTTGGAGCTCATCATCAGGCTCGCCTTCGGGACTTTGCAGCTCAGATCCGCCGACCT
TGCTCAGCCTTTCGCTTCCCGGAAGCGCATCTTCCAGCGAGAACAACGGCGGAGAATTTC
AGGAACAGAACTGTAGCTCTTCTCCTGTTAGATCGCAGGCCATTCAGCAGCCCTCTGTTC
CACTGAACGGCGGCTACTTGAAAGCAGAGGATGCCATTTCTATGATGTCCGCCGCTGTTA
AAATGGCAGTCGCGCAGGCGCTTCCGATGATGTTTCAGTCCGCTGCAGGCGAAGGTACGA
GCTCTGA
>JDD47-1 [organism=Juniperus deppeana var. deppeana] [country=Mexico] [Isolate=JDD47-1]
CAACAACAGAGCCAGAATCTCAGCAGGAAGCGAAGCGGCATCTTCAGCGAGGAAGATTAT
GAGGTCGAGTCTCGGGGACTCAAGAGGCTCAATCTCGTCCAATCCCCTGCAGGTTCGGAA
AATCCCGGTGATTCT-AACCTCAGTCTTGCCCAATCTCCTGTAAGTTGTGAAAATCTCAG
CGATTTTAATCT-AAATGTTAGCTTGCCGGGGTCAAACAGCCCGGGATCGAGTCTCCGCC
GCCAATCTGCATTCAAAAGCTACGAATCTCAGAAAACCCCTGAAGATTCTTCTTCACCTT
CACCTTGGAGCTCATCATCAGGCTCGCCTTCGGGACTTTGCAGCTCAGATCCGCCGACCT
TGCTCAGCCTTTCGCTTCCCGGAAGCGCATCTTCCAGCGAGAACAACGGCGGAGAATTTC
AGGAACAGAACTGTAGCTCTTCTCCTGTTAGATCGCAGGCCATTCAGCAGCCCTCTGTTC
CACTGAACGGCGGCTACTTGAAAGCAGAGGATGCCATTTCTATGATGTCCGCCGCTGTTA
AAATGGCAGTCGCGCAGGCGCTTCCGATGATGTTTCAGTCCGCTGCAGGCGAAGGTACGA
GCTCTGA
>JDD47-2 [organism=Juniperus deppeana var. deppeana] [country=Mexico] [Isolate=JDD47-2]
CAACAACAGAGCCAGAATCTCAGCAGGAAGCGAAGCGGCATCTTCAGCGAGGAAGATTAT
GAGGTCGAGTCTCGGGGACTCAAGAGGCTCAATCTCGTCCAATCCCCTGCAGGTTCGGAA
AATCCCGGTGATTCT-AACCTCAGTCTTGCCCAATCTCCTGTAAGTTGTGAAAATCTCAG
CGATTTTAATCT-AAATGTTAGCTTGCCGGGGTCAAACAGCCCGGGATCGAGTCTCCGCC
GCCAATCTGCATTCAAAAGCTACGAATCTCAGAAAACCCCTGAAGATTCTTCTTCACCTT
CACCTTGGAGCTCATCATCAGGCTCGCCTTCGGGACTTTGCAGCTCAGATCCGCCGACCT
TGCTCAGCCTTTCGCTTCCCGGAAGCGCATCTTCCAGCGAGAACAACGGCGGAGAATTTC
AGGAACAGAACTGTAGCTCTTCTCCTGTTAGATCGCAGGCCATTCAGCAGCCCTCTGTTC
CACTGAACGGCGGCTACTTGAAAGCAGAGGATGCCATTTCTATGATGTCCGCCGCTGTTA
AAATGGCAGTCGCGCAGGCGCTTCCGATGATGTTTCAGTCCGCTGCAGGCGAAGGTACGA
GCTCTGA
>JDD5-1 [organism=Juniperus deppeana var. deppeana] [country=Mexico] [Isolate=JDD5-1]
CAACAACAGAGCCAGAATCTCAGCAGGAAGCGAAGCGGCATCTTCAGCGAGGAAGATTAT
GAGGTCGAGTCTCGGGGACTCAAGAGGCTCAATCTCGTCCAATCCCCTGCAGGTTCGGAA
AATCCCGGTGATTCT-AACCTCAGTCTTGCCCAATCTCCTGTAAGTTGTGAAAATCTCAG
CGATTTTAATCT-AAATGTTAGCTTGCCGGGGTCAAACAGCCCGGGATCGAGTCTCCGCC
GCCAATCTGCATTCAAAAGCTACGAATCTCAGAAAACCCCTGAAGATTCTTCTTCACCTT
CACCTTGGAGCTCATCATCAGGCTCGCCTTCGGGACTTTGCAGCTCAGATCCGCCGACCT
TGCTCAGCCTTTCGCTTCCCGGAAGCGCATCTTCCAGCGAGAACAACGGCGGAGAATTTC
AGGAACAGAACTGTAGCTCTTCTCCTGTTAGATCGCAGGCCATTCAGCAGCCCTCTGTTC
CACTGAACGGCGGCTACTTGAAAGCAGAGGATGCCATTTCTATGATGTCCGCCGCTGTTA
AAATGGCAGTCGCGCAGGCGCTTCCGATGATGTTTCAGTCCGCTGCAGGCGAAGGTACGA
GCTCTGA
>JDD5-2 [organism=Juniperus deppeana var. deppeana] [country=Mexico] [Isolate=JDD5-2]
CAACAACAGAGCCAGAATCTCAGCAGGAAGCGAAGCGGCATCTTCAGCGAGGAAGATTAT
GAGGTCGAGTCTCGGGGACTCAAGAGGCTCAATCTCGTCCAATCCCCTGCAGGTTCGGAA
AATCCCGGTGATTCT-AACCTCAGTCTTGCCCAATCTCCTGTAAGTTGTGAAAATCTCAG
CGATTTTAATCT-AAATGTTAGCTTGCCGGGGTCAAACAGCCCGGGATCGAGTCTCCGCC
GCCAATCTGCATTCAAAAGCTACGAATCTCAGAAAACCCCTGAAGATTCTTCTTCACCTT
CACCTTGGAGCTCATCATCAGGCTCGCCTTCGGGACTTTGCAGCTCAGATCCGCCGACCT
TGCTCAGCCTTTCGCTTCCCGGAAGCGCATCTTCCAGCGAGAACAACGGCGGAGAATTTC
AGGAACAGAACTGTAGCTCTTCTCCTGTTAGATCGCAGGCCATTCAGCAGCCCTCTGTTC
CACTGAACGGCGGCTACTTGAAAGCAGAGGATGCCATTTCTATGATGTCCGCCGCTGTTA
AAATGGCAGTCGCGCAGGCGCTTCCGATGATGTTTCAGTCCGCTGCAGGCCAAGGTACGA
GCTCTGA
>JDD50-1 [organism=Juniperus deppeana var. deppeana] [country=Mexico] [Isolate=JDD50-1]
CAACAACAGAGCCAGAATCTCAGCAGGAAGCGAAGCGGCATCTTCAGCGAGGAAGATTAT
GAGGTCGAGTCTCGGGGACTCAAGAGGCTCAATCTCGTCCAATCCCCTGCAGGTTCGGAA
AATCCCGGTGATTCT-AACCTCAGTCTTGCCCAATCTCCTGTAAGTTGTGAAAATCTCAG
CGATTTTAATCT-AAATGTTAGCTTGCCGGGGTCAAACAGCCCGGGATCGAGTCTCCGCC
GCCAATCTGCATTCAAAAGCTACGAATCTCAGAAAACCCCTGAAGATTCTTCTTCACCTT
CACCTTGGAGCTCATCATCAGGCTCGCCTTCGGGACTTTGCAGCTCAGATCCGCCGACCT
TGCTCAGCCTTTCGCTTCCCGGAAGCGCATCTTCCAGCGAGAACAACGGCGGAGAATTTC
AGGAACAGAACTGTAGCTCTTCTCCTGTTAGATCGCAGGCCATTCAGCAGCCCTCTGTTC
CACTGAACGGCGGCTACTTGAAAGCAGAGGATGCCATTTCTATGATGTCCGCCGCTGTTA
AAATGGCAGTCGCGCAGGCGCTTCCGATGATGTTTCAGTCCGCTGCAGGCCAAGGTACGA
GCTCTGA
>JDD50-2 [organism=Juniperus deppeana var. deppeana] [country=Mexico] [Isolate=JDD50-2]
CAACAACAGAGCCAGAATCTCAGCAGGAAGCGAAGCGGCATCTTCAGCGAGGAAGATTAT
GAGGTCGAGTCTCGGGGACTCAAGAGGCTCAATCTCGTCCAATCCCCTGCAGGTTCGGAA
AATCCCGGTGATTCT-AACCTCAGTCTTGCCCAATCTCCTGTAAGTTGTGAAAATCTCAG
CGATTTTAATCT-AAATGTTAGCTTGCCGGGGTCAAACAGCCCGGGATCGAGTCTCCGCC
GCCAATCTGCATTCAAAAGCTACGAATCTCAGAAAACCCCTGAAGATTCTTCTTCACCTT
CACCTTGGAGCTCATCATCAGGCTCGCCTTCGGGACTTTGCAGCTCAGATCCGCCGACCT
TGCTCAGCCTTTCGCTTCCCGGAAGCGCATCTTCCAGCGAGAACAACGGCGGAGAATTTC
AGGAACAGAACTGTAGCTCTTCTCCTGTTAGATCGCAGGCCATTCAGCAGCCCTCTGTTC
CACTGAACGGCGGCTACTTGAAAGCAGAGGATGCCATTTCTATGATGTCCGCCGCTGTTA
AAATGGCAGTCGCGCAGGCGCTTCCGATGATGTTTCAGTCCGCTGCAGGCCAAGGTACGA
GCTCTGA
>JDD7-1 [organism=Juniperus deppeana var. deppeana] [country=Mexico] [Isolate=JDD7-1]
CAACAACAGAGCCAGAATCTCAGCAGGAAGCGAAGCGGCATCTTCAGCGAGGAAGATTAT
GAGGTCGAGTCTCGGGGACTCAAGAGGCTCAATCTCGTCCAATCCCCTGCAGGTTCGGAA
AATCCCGGTGATTCT-AACCTCAGTCTTGCCCAATCTCCTGTAAGTTGTGAAAATCTCAG
CGATTTTAATCT-AAATGTTAGCTTGCCGGGGTCAAACAGCCCGGGATCGAGTCTCCGCC
GCCAATCTGCATTCAAAAGCTACGAATCTCAGAAAACCCCTGAAGATTCTTCTTCACCTT
CACCTTGGAGCTCATCATCAGGCTCGCCTTCGGGACTTTGCAGCTCAGATCCGCCGACCT
TGCTCAGCCTTTCGCTTCCCGGAAGCGCATCTTCCAGCGAGAACAACGGCGGAGAATTTC
AGGAACAGAACTGTAGCTCTTCTCCTGTTAGATCGCAGGCCATTCAGCAGCCCTCTGTTC
CACTGAACGGCGGCTACTTGAAAGCAGAGGATGCCATTTCTATGATGTCCGCCGCTGTTA
AAATGGCAGTCGCGCAGGCGCTTCCGATGATGTTTCAGTCCGCTGCAGGCGAAGGTACGA
GCTCTGA
>JDD7-2 [organism=Juniperus deppeana var. deppeana] [country=Mexico] [Isolate=JDD7-2]
CAACAACAGAGCCAGAATCTCAGCAGGAAGCGAAGCGGCATCTTCAGCGAGGAAGATTAT
GAGGTCGAGTCTCGGGGACTCAAGAGGCTCAATCTCGTCCAATCCCCTGCAGGTTCGGAA
AATCCCGGTGATTCT-AACCTCAGTCTTGCCCAATCTCCTGTAAGTTGTGAAAATCTCAG
CGATTTTAATCT-AAATGTTAGCTTGCCGGGGTCAAACAGCCCGGGATCGAGTCTCCGCC
GCCAATCTGCATTCAAAAGCTACGAATCTCAGAAAACCCCTGAAGATTCTTCTTCACCTT
CACCTTGGAGCTCATCATCAGGCTCGCCTTCGGGACTTTGCAGCTCAGATCCGCCGACCT
TGCTCAGCCTTTCGCTTCCCGGAAGCGCATCTTCCAGCGAGAACAACGGCGGAGAATTTC
AGGAACAGAACTGTAGCTCTTCTCCTGTTAGATCGCAGGCCATTCAGCAGCCCTCTGTTC
CACTGAACGGCGGCTACTTGAAAGCAGAGGATGCCATTTCTATGATGTCCGCCGCTGTTA
AAATGGCAGTCGCGCAGGCGCTTCCGATGATGTTTCAGTCCGCTGCAGGCGAAGGTACGA
GCTCTGA
>JDD8-1 [organism=Juniperus deppeana var. deppeana] [country=Mexico] [Isolate=JDD8-1]
CAACAACAGAGCCAGAATCTCAGCAGGAAGCGAAGCGGCATCTTCAGCGAGGAAGATTAT
GAGGTCGAGTCTCGGGGACTCAAGAGGCTCAATCTCGTCCAATCCCCTGCAGGTTCGGAA
AATCCCGGTGATTCT-AACCTCAGTCTTGCCCAATCTCCTGTAAGTTGTGAAAATCTCAG
CGATTTTAATCT-AAATGTTAGCTTGCCGGGGTCAAACAGCCCGGGATCGAGTCTCCGCC
GCCAATCTGCATTCAAAAGCTACGAATCTCAGAAAACCCCTGAAGATTCTTCTTCACCTT
CACCTTGGAGCTCATCATCAGGCTCGCCTTCGGGACTTTGCAGCTCAGATCCGCCGACCT
TGCTCAGCCTTTCGCTTCCCGGAAGCGCATCTTCCAGCGAGAACAACGGCGGAGAATTTC
AGGAACAGAACTGTAGCTCTTCTCCTGTTAGATCGCAGGCCATTCAGCAGCCCTCTGTTC
CACTGAACGGCGGCTACTTGAAAGCAGAGGATGCCATTTCTATGATGTCCGCCGCTGTTA
AAATGGCAGTCGCGCAGGCGCTTCCGATGATGTTTCAGTCCGCTGCAGGCGAAGGTACGA
GCTCTGA
>JDD8-2 [organism=Juniperus deppeana var. deppeana] [country=Mexico] [Isolate=JDD8-2]
CAACAACAGAGCCAGAATCTCAGCAGGAAGCGAAGTGGCATCTTCAGCGAGGAAGATTAT
GAGGTCGAGTCTCGGGGACTCAAGAGGCTCAATCTCGTCCAATCCCCTGCAGGTTCGGAA
AATCCCGGTGATTCT-AACCTCAGTCTTGCCCAATCTCCTGTAAGTTGTGAAAATCTCAG
CGATTTTAATCT-AAATGTTAGCTTGCCGGGGTCAAACAGCCCGGGATCGAGTCTCCGCC
GCCAATCTGCATTCAAAAGCTACGAATCTCAGAAAACCCCTGAAGATTCTTCTTCACCTT
CACCTTGGAGCTCATCATCAGGCTCGCCTTCGGGACTTTGCAGCTCAGATCCGCCGACCT
TGCTCAGCCTTTCGCTTCCCGGAAGCGCATCTTCCAGCGAGAACAACGGCGGAGAATTTC
AGGAACAGAACTGTAGCTCTTCTCCTGTTAGATCGCAGGCCATTCAGCAGCCCTCTGTTC
CACTGAACGGCGGCTACTTGAAAGCAGAGGATGCCATTTCTATGATGTCCGCCGCTGTTA
AAATGGCAGTCGCGCAGGCGCTTCCGATGATGTTTCAGTCCGCTGCAGGCGAAGGTACGA
GCTCTGA
>JDD9-1 [organism=Juniperus deppeana var. deppeana] [country=Mexico] [Isolate=JDD9-1]
CAACAACAGAGCCAGAATCTCAGCAGGAAGCGAAGCGGCATCTTCAGCGAGGAAGATTAT
GAGGTCGAGTCTCGGGGACTCAAGAGGCTCAATCTCGTCCAATCCCCTGCAGGTTCGGAA
AATCCCGGTGATTCT-AACCTCAGTCTTGCCCAATCTCCTGTAAGTTGTGAAAATCTCAG
CGATTTTAATCT-AAATGTTAGCTTGCCGGGGTCAAACAGCCCGGGATCGAGTCTCCGCC
GCCAATCTGCATTCAAAAGCTACGAATCTCAGAAAACCCCTGAAGATTCTTCTTCACCTT
CACCTTGGAGCTCATCATCAGGCTCGCCTTCGGGACTTTGCAGCTCAGATCCGCCGACCT
TGCTCAGCCTTTCGCTTCCCGGAAGCGCATCTTCCAGCGAGAACAACGGCGGAGAATTTC
AGGAACAGAACTGTAGCTCTTCTCCTGTTAGATCGCAGGCCATTCAGCAGCCCTCTGTTC
CACTGAACGGCGACTACTTGAAAGCAGAGGATGCCATTTCTATGATGTCCGCCGCTGTTA
AAATGGCAGTCGCGCAGGCGCTTCCGATGATGTTTCAGTCCGCTGCAGGCGAAGGTACGA
GCTCTGA
>JDD9-2 [organism=Juniperus deppeana var. deppeana] [country=Mexico] [Isolate=JDD9-2]
CAACAACAGAGCCAGAATCTCAGCAGGAAGCGAAGTGGCATCTTCAGCGAGGAAGATTAT
GAGGTCGAGTCTCGGGGACTCAAGAGGCTCAATCTCGTCCAATCCCCTGCAGGTTCGGAA
AATCCCGGTGATTCT-AACCTCAGTCTTGCCCAATCTCCTGTAAGTTGTGAAAATCTCAG
CGATTTTAATCT-AAATGTTAGCTTGCCGGGGTCAAACAGCCCGGGATCGAGTCTCCGCC
GCCAATCTGCATTCAAAAGCTACGAATCTCAGAAAACCCCTGAAGATTCTTCTTCACCTT
CACCTTGGAGCTCATCATCAGGCTCGCCTTCGGGACTTTGCAGCTCAGATCCGCCGACCT
TGCTCAGCCTTTCGCTTCCCGGAAGCGCATCTTCCAGCGAGAACAACGGCGGAGAATTTC
AGGAACAGAACTGTAGCTCTTCTCCTGTTAGATCGCAGGCCATTCAGCAGCCCTCTGTTC
CACTGAACGGCGGCTACTTGAAAGCAGAGGATGCCATTTCTATGATGTCCGCCGCTGTTA
AAATGGCAGTCGCGCAGGCGCTTCCGATGATGTTTCAGTCCGCTGCAGGCGAAGGTACGA
GCTCTGA
>JDG1-1 [organism=Juniperus deppeana var. gamboana] [country=Mexico] [Isolate=JDG1-1]
CAACAACAGAGCCAGAATCTCAGCAGGAAGCGAAGCGGCATCTTCAGCGAGGAAGATTAT
GAGGTCGAGTCTCGGGGACTCAAGAGGCTCAATCTCGTCCAATCCCCTGCAGGTTCGGAA
AATCCCGGTGATTCT-AACCTCAGTCTTGCCCAATCTCCTGTAAGTTGTGAAAATCTCAG
CGATTTTAATCT-AAATGTTAGCTTGCCGGGGTCAAACAGCCCGGGATCGAGTCTCCGCC
GCCAATCTGCATTCAAAAGCTACGAATCTCAGAAAACCCCTGAAGATTCTTCTTCACCTT
CACCTTGGAGCTCATCATCAGGCTCGCCTTCGGGACTTTGCAGCTCAGATCCGCCGACCT
TGCTCAGCCTTTCGCTTCCCGGAAGCGCATCTTCCAGCGAGAACAACGGCGGAGAATTTC
AGGAACAGAACTGTAGCTCTTCTCCTGTTAGATCGCAGGCCATTCAGCAGCCCTCTGTTC
CACTGAACGGCGGCTACTTGAAAGCAGAGGATGCCATTTCTATGATGTCCGCCGCTGTTA
AAATGGCAGTCGCGCAGGCGCTTCCGATGATGTTTCAGTCCGCTGCAGGCCAAGGTACGA
GCTCTGA
>JDG1-2 [organism=Juniperus deppeana var. gamboana] [country=Mexico] [Isolate=JDG1-2]
CAACAACAGAGCCAGAATCTCAGCAGGAAGCGAAGCGGCATCTTCAGCGAGGAAGATTAT
GAGGTCGAGTCTCGGGGACTCAAGAGGCTCAATCTCGTCCAATCCCCTGCAGGTTCGGAA
AATCCCGGTGATTCT-AACCTCAGTCTTGCCCAATCTCCTGTAAGTTGTGAAAATCTCAG
CGATTTTAATCT-AAATGTTAGCTTGCCGGGGTCAAACAGCCCGGGATCGAGTCTCCGCC
GCCAATCTGCATTCAAAAGCTACGAATCTCAGAAAACCCCTGAAGATTCTTCTTCACCTT
CACCTTGGAGCTCATCATCAGGCTCGCCTTCGGGACTTTGCAGCTCAGATCCGCCGACCT
TGCTCAGCCTTTCGCTTCCCGGAAGCGCATCTTCCAGCGAGAACAACGGCGGAGAATTTC
AGGAACAGAACTGTAGCTCTTCTCCTGTTAGATCGCAGGCCATTCAGCAGCCCTCTGTTC
CACTGAACGGCGGCTACTTGAAAGCAGAGGATGCCATTTCTATGATGTCCGCCGCTGTTA
AAATGGCAGTCGCGCAGGCGCTTCCGATGATGTTTCAGTCCGCTGCAGGCCAAGGTACGA
GCTCTGA
>JDG10-1 [organism=Juniperus deppeana var. gamboana] [country=Mexico] [Isolate=JDG10-1]
CAACAACAGAGCCAGAATCTCAGCAGGAAGCGAAGCGGCATCTTCAGCGAGGAAGATTAT
GAGGTCGAGTCTCGGGGACTCAAGAGGCTCAATCTCGTCCAATCCCCTGCAGGTTCGGAA
AATCCCGGTGATTCT-AACCTCAGTCTTGCCCAATCTCCTGTAAGTTGTGAAAATCTCAG
CGATTTTAATCT-AAATGTTAGCTTGCCGGGGTCAAACAGCCCGGGATCGAGTCTCCGCC
GCCAATCTGCATTCAAAAGCTACGAATCTCAGAAAACCCCTGAAGATTCTTCTTCACCTT
CACCTTGGAGCTCATCATCAGGCTCGCCTTCGGGACTTTGCAGCTCAGATCCGCCGACCT
TGCTCAGCCTTTCGCTTCCCGGAAGCGCATCTTCCAGCGAGAACAACGGCGGAGAATTTC
AGGAACAGAACTGTAGCTCTTCTCCTGTTAGATCGCAGGCCATTCAGCAGCCCTCTGTTC
CACTGAACGGCGACTACTTGAAAGCAGAGGATGCCATTTCTATGATGTCCGCCGCTGTTA
AAATGGCAGTCGCGCAGGCGCTTCCGATGATGTTTCAGTCCGCTGCAGGCGAAGGTACGA
GCTCTGA
>JDG10-2 [organism=Juniperus deppeana var. gamboana] [country=Mexico] [Isolate=JDG10-2]
CAACAACAGAGCCAGAATCTCAGCAGGAAGCGAAGCGGCATCTTCAGCGAGGAAGATTAT
GAAGTCGAGTCTCGGGGACTCAAGAGGCTCAATCTCGTCCAATCCCCTGCAGGTTCGGAA
AATCCCGGTGATTCT-AACCTCAGTCTTGCCCAATCTCCTGTAAGTTGTGAAAATCTCAG
CGATTTTAATCT-AAATGTTAGCTTGCCGGGGTCAAACAGCCCGGGATCGAGTCTCCGCC
GCCAATCTGCATTCAAAAGCTACGAATCTCAGAAAACCCCTGAAGATTCTTCTTCACCTT
CACCTTGGAGCTCATCATCAGGCTCGCCTTCGGGACTTTGCAGCTCAGATCCGCCGACCT
TGCTCAGCCTTTCGCTTCCCGGAAGCGCATCTTCCAGCGAGAACAACGGCGGAGAATTTC
AGGAACAGAACTGTAGCTCTTCTCCTGTTAGATCGCAGGCCATTCAGCAGCCCTCTGTTC
CACTGAACGGCGGCTACTTGAAAGCAGAGGATGCCATTTCTATGATGTCCGCCGCTGTTA
AAATGGCAGTCGCGCAGGCGCTTCCGATGATGTTTCAGTCCGCTGCAGGCGAAGGTACGA
GCTCTGA
>JDG11-1 [organism=Juniperus deppeana var. gamboana] [country=Mexico] [Isolate=JDG11-1]
CAACAACAGAGCCAGAATCTCAGCAGGAAGCGAAGCGGCATCTTCAGCGAGGAAGATTAT
GAGGTCGAGTCTCGGGGACTCAAGAGGCTCAATCTCGTCCAATCCCCTGCAGGTTCGGAA
AATCCCGGTGATTCT-AACCTCAGTCTTGCCCAATCTCCTGTAAGTTGTGAAAATCTCAG
CGATTTTAATCT-AAATGTTAGCTTGCCGGGGTCAAACAGCCCGGGATCGAGTCTCCGCC
GCCAATCTGCATTCAAAAGCTACGAATCTCAGAAAACCCCTGAAGATTCTTCTTCACCTT
CACCTTGGAGCTCATCATCAGGCTCGCCTTCGGGACTTTGCAGCTCAGATCCGCGGACCT
TGCTCAGCCTTTCGCTTCCCGGAAGCGCATCTTCCAGCGAGAACAACGGCGGAGAATTTC
AGGAACAGAACTGTAGCTCTTCTCCTGTTAGATCGCAGGCCATTCAGCAGCCCTCTGTTC
CACTGAACGGCGGCTACTTGAAAGCAGAGGATGCCATTTCTATGATGTCCGCCGCTGTTA
AAATGGCAGTCGCGCAGGCGCTTCCGATGATGTTTCAGTCCGCTGCAGGCGAAGGTACGA
GCTCTGA
>JDG11-2 [organism=Juniperus deppeana var. gamboana] [country=Mexico] [Isolate=JDG11-2]
CAACAACAGAGCCAGAATCTCAGCAGGAAGCGAAGCGGCATCTTCAGCGAGGAAGATTAT
GAAGTCGAGTCTCGGGGACTCAAGAGGCTCAATCTCGTCCAATCCCCTGCAGGTTCGGAA
AATCCCGGTGATTCT-AACCTCAGTCTTGCCCAATCTCCTGTAAGTTGTGAAAATCTCAG
CGATTTTAATCT-AAATGTTAGCTTGCCGGGGTCAAACAGCCCGGGATCGAGTCTCCGCC
GCCAATCTGCATTCAAAAGCTACGAATCTCAGAAAACCCCTGAAGATTCTTCTTCACCTT
CACCTTGGAGCTCATCATCAGGCTCGCCTTCGGGACTTTGCAGCTCAGATCCGCGGACCT
TGCTCAGCCTTTCGCTTCCCGGAAGCGCATCTTCCAGCGAGAACAACGGCGGAGAATTTC
AGGAACAGAACTGTAGCTCTTCTCCTGTTAGATCGCAGGCCATTCAGCAGCCCTCTGTTC
CACTGAACGGCGGCTACTTGAAAGCAGAGGATGCCATTTCTATGATGTCCGCCGCTGTTA
AAATGGCAGTCGCGCAGGCGCTTCCGATGATGTTTCAGTCCGCTGCAGGCGAAGGTACGA
GCTCTGA
>JDG12-1 [organism=Juniperus deppeana var. gamboana] [country=Mexico] [Isolate=JDG12-1]
CAACAACAGAGCCAGAATCTCAGCAGGAAGCGAAGCGGCATCTTCAGCGAGGAAGATTAT
GAGGTCGAGTCTCGGGGACTCAAGAGGCTCAATCTCGTCCAATCCCCTGCAGGTTCGGAA
AATCCCGGTGATTCT-AACCTCAGTCTTGCCCAATCTCCTGTAAGTTGTGAAAATCTCAG
CGATTTTAATCT-AAATGTTAGCTTGCCGGGGTCAAACAGCCCGGGATCGAGTCTCCGCC
GCCAATCTGCATTCAAAAGCTACGAATCTCAGAAAACCCCTGAAGATTCTTCTTCACCTT
CACCTTGGAGCTCATCATCAGGCTCGCCTTCGGGACTTTGCAGCTCAGATCCGCCGACCT
TGCTCAGCCTTTCGCTTCCCGGAAGCGCATCTTCCAGCGAGAACAACGGCGGAGAATTTC
AGGAACAGAACTGTAGCTCTTCTCCTGTTAGATCGCAGGCCATTCAGCAGCCCTCTGTTC
CACTGAACGGCGACTACTTGAAAGCAGAGGATGCCATTTCTATGATGTCCGCCGCTGTTA
AAATGGCAGTCGCGCAGGCGCTTCCGATGATGTTTCAGTCCGCTGCAGGCGAAGGTACGA
GCTCTGA
>JDG12-2 [organism=Juniperus deppeana var. gamboana] [country=Mexico] [Isolate=JDG12-2]
CAACAACAGAGCCAGAATCTCAGCAGGAAGCGAAGCGGCATCTTCAGCGAGGAAGATTAT
GAGGTCGAGTCTCGGGGACTCAAGAGGCTCAATCTCGTCCAATCCCCTGCAGGTTCGGAA
AATCCCGGTGATTCT-AACCTCAGTCTTGCCCAATCTCCTGTAAGTTGTGAAAATCTCAG
CGATTTTAATCT-AAATGTTAGCTTGCCGGGGTCAAACAGCCCGGGATCGAGTCTCCGCC
GCCAATCTGCATTCAAAAGCTACGAATCTCAGAAAACCCCTGAAGATTCTTCTTCACCTT
CACCTTGGAGCTCATCATCAGGCTCGCCTTCGGGACTTTGCAGCTCAGATCCGCCGACCT
TGCTCAGCCTTTCGCTTCCCGGAAGCGCATCTTCCAGCGAGAACAACGGCGGAGAATTTC
AGGAACAGAACTGTAGCTCTTCTCCTGTTAGATCGCAGGCCATTCAGCAGCCCTCTGTTC
CACTGAACGGCGACTACTTGAAAGCAGAGGATGCCATTTCTATGATGTCCGCCGCTGTTA
AAATGGCAGTCGCGCAGGCGCTTCCGATGATGTTTCAGTCCGCTGCAGGCGAAGGTACGA
GCTCTGA
>JDG13-1 [organism=Juniperus deppeana var. gamboana] [country=Mexico] [Isolate=JDG1-1]
CAACAACAGAGCCAGAATCTCAGCAGGAAGCGAAGCGGCATCTTCAGCGAGGAAGATTAT
GAAGTCGAGTCTCGGGGACTCAAGAGGCTCAATCTCGTCCAATCCCCTGCAGGTTCGGAA
AATCCCGGTGATTCT-AACCTCAGTCTTGCCCAATCTCCTGTAAGTTGTGAAAATCTCAG
CGATTTTAATCT-AAATGTTAGCTTGCCGGGGTCAAACAGCCCGGGATCGAGTCTCCGCC
GCCAATCTGCATTCAAAAGCTACGAATCTCAGAAAACCCCTGAAGATTCTTCTTCACCTT
CACCTTGGAGCTCATCATCAGGCTCGCCTTCGGGACTTTGCAGCTCAGATCCGCGGACCT
TGCTCAGCCTTTCGCTTCCCGGAAGCGCATCTTCCAGCGAGAACAACGGCGGAGAATTTC
AGGAACAGAACTGTAGCTCTTCTCCTGTTAGATCGCAGGCCATTCAGCAGCCCTCTGTTC
CACTGAACGGCGGCTACTTGAAAGCAGAGGATGCCATTTCTATGATGTCCGCCGCTGTTA
AAATGGCAGTCGCGCAGGCGCTTCCGATGATGTTTCAGTCCGCTGCAGGCGAAGGTACGA
GCTCTGA
>JDG13-2 [organism=Juniperus deppeana var. gamboana] [country=Mexico] [Isolate=JDG13-2]
CAACAACAGAGCCAGAATCTCAGCAGGAAGCGAAGCGGCATCTTCAGCGAGGAAGATTAT
GAAGTCGAGTCTCGGGGACTCAAGAGGCTCAATCTCGTCCAATCCCCTGCAGGTTCGGAA
AATCCCGGTGATTCT-AACCTCAGTCTTGCCCAATCTCCTGTAAGTTGTGAAAATCTCAG
CGATTTTAATCT-AAATGTTAGCTTGCCGGGGTCAAACAGCCCGGGATCGAGTCTCCGCC
GCCAATCTGCATTCAAAAGCTACGAATCTCAGAAAACCCCTGAAGATTCTTCTTCACCTT
CACCTTGGAGCTCATCATCAGGCTCGCCTTCGGGACTTTGCAGCTCAGATCCGCGGACCT
TGCTCAGCCTTTCGCTTCCCGGAAGCGCATCTTCCAGCGAGAACAACGGCGGAGAATTTC
AGGAACAGAACTGTAGCTCTTCTCCTGTTAGATCGCAGGCCATTCAGCAGCCCTCTGTTC
CACTGAACGGCGGCTACTTGAAAGCAGAGGATGCCATTTCTATGATGTCCGCCGCTGTTA
AAATGGCAGTCGCGCAGGCGCTTCCGATGATGTTTCAGTCCGCTGCAGGCGAAGGTACGA
GCTCTGA
>JDG14-1 [organism=Juniperus deppeana var. gamboana] [country=Mexico] [Isolate=JDG14-1]
CAACAACAGAGCCAGAATCTCAGCAGGAAGCGAAGCGGCATCTTCAGCGAGGAAGATTAT
GAGGTCGAGTCTCGGGGACTCAAGAGGCTCAATCTCGTCCAATCCCCTGCAGGTTCGGAA
AATCCCGGTGATTCT-AACCTCAGTCTTGCCCAATCTCCTGTAAGTTGTGAAAATCTCAG
CGATTTTAATCT-AAATGTTAGCTTGCCGGGGTCAAACAGCCCGGGATCGAGTCTCCGCC
GCCAATCTGCATTCAAAAGCTACGAATCTCAGAAAACCCCTGAAGATTCTTCTTCACCTT
CACCTTGGAGCTCATCATCAGGCTCGCCTTCGGGACTTTGCAGCTCAGATCCGCCGACCT
TGCTCAGCCTTTCGCTTCCCGGAAGCGCATCTTCCAGCGAGAACAACGGCGGAGAATTTC
AGGAACAGAACTGTAGCTCTTCTCCTGTTAGATCGCAGGCCATTCAGCAGCCCTCTGTTC
CACTGAACGGCGGCTACTTGAAAGCAGAGGATGCCATTTCTATGATGTCCGCCGCTGTTA
AAATGGCAGTCGCGCAGGCGCTTCCGATGATGTTTCAGTCCGCTGCAGGCGAAGGTACGA
GCTCTGA
>JDG14-2 [organism=Juniperus deppeana var. gamboana] [country=Mexico] [Isolate=JDG14-2]
CAACAACAGAGCCAGAATCTCAGCAGGAAGCGAAGCGGCATCTTCAGCGAGGAAGATTAT
GAGGTCGAGTCTCGGGGACTCAAGAGGCTCAATCTCGTCCAATCCCCTGCAGGTTCGGAA
AATCCCGGTGATTCT-AACCTCAGTCTTGCCCAATCTCCTGTAAGTTGTGAAAATCTCAG
CGATTTTAATCT-AAATGTTAGCTTGCCGGGGTCAAACAGCCCGGGATCGAGTCTCCGCC
GCCAATCTGCATTCAAAAGCTACGAATCTCAGAAAACCCCTGAAGATTCTTCTTCACCTT
CACCTTGGAGCTCATCATCAGGCTCGCCTTCGGGACTTTGCAGCTCAGATCCGCCGACCT
TGCTCAGCCTTTCGCTTCCCGGAAGCGCATCTTCCAGCGAGAACAACGGCGGAGAATTTC
AGGAACAGAACTGTAGCTCTTCTCCTGTTAGATCGCAGGCCATTCAGCAGCCCTCTGTTC
CACTGAACGGCGGCTACTTGAAAGCAGAGGATGCCATTTCTATGATGTCCGCCGCTGTTA
AAATGGCAGTCGCGCAGGCGCTTCCGATGATGTTTCAGTCCGCTGCAGGCGAAGGTACGA
GCTCTGA
>JDG2-1 [organism=Juniperus deppeana var. gamboana] [country=Mexico] [Isolate=JDG2-1]
CAACAACAGAGCCAGAATCTCAGCAGGAAGCGAAGCGGCATCTTCAGCGAGGAAGATTAT
GAAGTCGAGTCTCGGGGACTCAAGAGGCTCAATCTCGTCCAATCCCCTGCAGGTTCGGAA
AATCCCGGTGATTCT-AACCTCAGTCTTGCCCAATCTCCTGTAAGTTGTGAAAATCTCAG
CGATTTTAATCT-AAATGTTAGCTTGCCGGGGTCAAACAGCCCGGGATCGAGTCTCCGCC
GCCAATCTGCATTCAAAAGCTACGAATCTCAGAAAACCCCTGAAGATTCTTCTTCACCTT
CACCTTGGAGCTCATCATCAGGCTCGCCTTCGGGACTTTGCAGCTCAGATCCGCGGACCT
TGCTCAGCCTTTCGCTTCCCGGAAGCGCATCTTCCAGCGAGAACAACGGCGGAGAATTTC
AGGAACAGAACTGTAGCTCTTCTCCTGTTAGATCGCAGGCCATTCAGCAGCCCTCTGTTC
CACTGAACGGCGGCTACTTGAAAGCAGAGGATGCCATTTCTATGATGTCCGCCGCTGTTA
AAATGGCAGTCGCGCAGGCGCTTCCGATGATGTTTCAGTCCGCTGCAGGCGAAGGTACGA
GCTCTGA
>JDG2-2 [organism=Juniperus deppeana var. gamboana] [country=Mexico] [Isolate=JDG2-2]
CAACAACAGAGCCAGAATCTCAGCAGGAAGCGAAGCGGCATCTTCAGCGAGGAAGATTAT
GAAGTCGAGTCTCGGGGACTCAAGAGGCTCAATCTCGTCCAATCCCCTGCAGGTTCGGAA
AATCCCGGTGATTCT-AACCTCAGTCTTGCCCAATCTCCTGTAAGTTGTGAAAATCTCAG
CGATTTTAATCT-AAATGTTAGCTTGCCGGGGTCAAACAGCCCGGGATCGAGTCTCCGCC
GCCAATCTGCATTCAAAAGCTACGAATCTCAGAAAACCCCTGAAGATTCTTCTTCACCTT
CACCTTGGAGCTCATCATCAGGCTCGCCTTCGGGACTTTGCAGCTCAGATCCGCGGACCT
TGCTCAGCCTTTCGCTTCCCGGAAGCGCATCTTCCAGCGAGAACAACGGCGGAGAATTTC
AGGAACAGAACTGTAGCTCTTCTCCTGTTAGATCGCAGGCCATTCAGCAGCCCTCTGTTC
CACTGAACGGCGGCTACTTGAAAGCAGAGGATGCCATTTCTATGATGTCCGCCGCTGTTA
AAATGGCAGTCGCGCAGGCGCTTCCGATGATGTTTCAGTCCGCTGCAGGCGAAGGTACGA
GCTCTGA
>JDG3-1 [organism=Juniperus deppeana var. gamboana] [country=Mexico] [Isolate=JDG3-1]
CAACAACAGAGCCAGAATCTCAGCAGGAAGCGAAGCGGCATCTTCAGCGAGGAAGATTAT
GAGGTCGAGTCTCGGGGACTCAAGAGGCTCAATCTCGTCCAATCCCCTGCAGGTTCGGAA
AATCCCGGTGATTCT-AACCTCAGTCTTGCCCAATCTCCTGTAAGTTGTGAAAATCTCAG
CGATTTTAATCT-AAATGTTAGCTTGCCGGGGTCAAACAGCCCGGGATCGAGTCTCCGCC
GCCAATCTGCATTCAAAAGCTACGAATCTCAGAAAACCCCTGAAGATTCTTCTTCACCTT
CACCTTGGAGCTCATCATCAGGCTCGCCTTCGGGACTTTGCAGCTCAGATCCGCCGACCT
TGCTCAGCCTTTCGCTTCCCGGAAGCGCATCTTCCAGCGAGAACAACGGCGGAGAATTTC
AGGAACAGAACTGTAGCTCTTCTCCTGTTAGATCGCAGGCCATTCAGCAGCCCTCTGTTC
CACTGAACGGCGACTACTTGAAAGCAGAGGATGCCATTTCTATGATGTCCGCCGCTGTTA
AAATGGCAGTCGCGCAGGCGCTTCCGATGATGTTTCAGTCCGCTGCAGGCGAAGGTACGA
GCTCTGA
>JDG3-2 [organism=Juniperus deppeana var. gamboana] [country=Mexico] [Isolate=JDG3-2]
CAACAACAGAGCCAGAATCTCAGCAGGAAGCGAAGTGGCATCTTCAGCGAGGAAGATTAT
GAGGTCGAGTCTCGGGGACTCAAGAGGCTCAATCTCGTCCAATCCCCTGCAGGTTCGGAA
AATCCCGGTGATTCT-AACCTCAGTCTTGCCCAATCTCCTGTAAGTTGTGAAAATCTCAG
CGATTTTAATCT-AAATGTTAGCTTGCCGGGGTCAAACAGCCCGGGATCGAGTCTCCGCC
GCCAATCTGCATTCAAAAGCTACGAATCTCAGAAAACCCCTGAAGATTCTTCTTCACCTT
CACCTTGGAGCTCATCATCAGGCTCGCCTTCGGGACTTTGCAGCTCAGATCCGCCGACCT
TGCTCAGCCTTTCGCTTCCCGGAAGCGCATCTTCCAGCGAGAACAACGGCGGAGAATTTC
AGGAACAGAACTGTAGCTCTTCTCCTGTTAGATCGCAGGCCATTCAGCAGCCCTCTGTTC
CACTGAACGGCGGCTACTTGAAAGCAGAGGATGCCATTTCTATGATGTCCGCCGCTGTTA
AAATGGCAGTCGCGCAGGCGCTTCCGATGATGTTTCAGTCCGCTGCAGGCGAAGGTACGA
GCTCTGA
>JDG4-1 [organism=Juniperus deppeana var. gamboana] [country=Mexico] [Isolate=JDG4-1]
CAACAACAGAGCCAGAATCTCAGCAGGAAGCGAAGCGGCATCTTCAGCGAGGAAGATTAT
GAGGTCGAGTCTCGGGGACTCAAGAGGCTCAATCTCGTCCAATCCCCTGCAGGTTCGGAA
AATCCCGGTGATTCT-AACCTCAGTCTTGCCCAATCTCCTGTAAGTTGTGAAAATCTCAG
CGATTTTAATCT-AAATGTTAGCTTGCCGGGGTCAAACAGCCCGGGATCGAGTCTCCGCC
GCCAATCTGCATTCAAAAGCTACGAATCTCAGAAAACCCCTGAAGATTCTTCTTCACCTT
CACCTTGGAGCTCATCATCAGGCTCGCCTTCGGGACTTTGCAGCTCAGATCCGCCGACCT
TGCTCAGCCTTTCGCTTCCCGGAAGCGCATCTTCCAGCGAGAACAACGGCGGAGAATTTC
AGGAACAGAACTGTAGCTCTTCTCCTGTTAGATCGCAGGCCATTCAGCAGCCCTCTGTTC
CACTGAACGGCGACTACTTGAAAGCAGAGGATGCCATTTCTATGATGTCCGCCGCTGTTA
AAATGGCAGTCGCGCAGGCGCTTCCGATGATGTTTCAGTCCGCTGCAGGCGAAGGTACGA
GCTCTGA
>JDG4-2 [organism=Juniperus deppeana var. gamboana] [country=Mexico] [Isolate=JDG4-2]
CAACAACAGAGCCAGAATCTCAGCAGGAAGCGAAGCGGCATCTTCAGCGAGGAAGATTAT
GAAGTCGAGTCTCGGGGACTCAAGAGGCTCAATCTCGTCCAATCCCCTGCAGGTTCGGAA
AATCCCGGTGATTCT-AACCTCAGTCTTGCCCAATCTCCTGTAAGTTGTGAAAATCTCAG
CGATTTTAATCT-AAATGTTAGCTTGCCGGGGTCAAACAGCCCGGGATCGAGTCTCCGCC
GCCAATCTGCATTCAAAAGCTACGAATCTCAGAAAACCCCTGAAGATTCTTCTTCACCTT
CACCTTGGAGCTCATCATCAGGCTCGCCTTCGGGACTTTGCAGCTCAGATCCGCGGACCT
TGCTCAGCCTTTCGCTTCCCGGAAGCGCATCTTCCAGCGAGAACAACGGCGGAGAATTTC
AGGAACAGAACTGTAGCTCTTCTCCTGTTAGATCGCAGGCCATTCAGCAGCCCTCTGTTC
CACTGAACGGCGGCTACTTGAAAGCAGAGGATGCCATTTCTATGATGTCCGCCGCTGTTA
AAATGGCAGTCGCGCAGGCGCTTCCGATGATGTTTCAGTCCGCTGCAGGCGAAGGTACGA
GCTCTGA
>JDG5-1 [organism=Juniperus deppeana var. gamboana] [country=Mexico] [Isolate=JDG5-1]
CAACAACAGAGCCAGAATCTCAGCAGGAAGCGAAGCGGCATCTTCAGCGAGGAAGATTAT
GAGGTCGAGTCTCGGGGACTCAAGAGGCTCAATCTCGTCCAATCCCCTGCAGGTTCGGAA
AATCCCGGTGATTCT-AACCTCAGTCTTGCCCAATCTCCTGTAAGTTGTGAAAATCTCAG
CGATTTTAATCT-AAATGTTAGCTTGCCGGGGTCAAACAGCCCGGGATCGAGTCTCCGCC
GCCAATCTGCATTCAAAAGCTACGAATCTCAGAAAACCCCTGAAGATTCTTCTTCACCTT
CACCTTGGAGCTCATCATCAGGCTCGCCTTCGGGACTTTGCAGCTCAGATCCGCCGACCT
TGCTCAGCCTTTCGCTTCCCGGAAGCGCATCTTCCAGCGAGAACAACGGCGGAGAATTTC
AGGAACAGAACTGTAGCTCTTCTCCTGTTAGATCGCAGGCCATTCAGCAGCCCTCTGTTC
CACTGAACGGCGACTACTTGAAAGCAGAGGATGCCATTTCTATGATGTCCGCCGCTGTTA
AAATGGCAGTCGCGCAGGCGCTTCCGATGATGTTTCAGTCCGCTGCAGGCGAAGGTACGA
GCTCTGA
>JDG5-2 [organism=Juniperus deppeana var. gamboana] [country=Mexico] [Isolate=JDG5-2]
CAACAACAGAGCCAGAATCTCAGCAGGAAGCGAAGTGGCATCTTCAGCGAGGAAGATTAT
GAGGTCGAGTCTCGGGGACTCAAGAGGCTCAATCTCGTCCAATCCCCTGCAGGTTCGGAA
AATCCCGGTGATTCT-AACCTCAGTCTTGCCCAATCTCCTGTAAGTTGTGAAAATCTCAG
CGATTTTAATCT-AAATGTTAGCTTGCCGGGGTCAAACAGCCCGGGATCGAGTCTCCGCC
GCCAATCTGCATTCAAAAGCTACGAATCTCAGAAAACCCCTGAAGATTCTTCTTCACCTT
CACCTTGGAGCTCATCATCAGGCTCGCCTTCGGGACTTTGCAGCTCAGATCCGCCGACCT
TGCTCAGCCTTTCGCTTCCCGGAAGCGCATCTTCCAGCGAGAACAACGGCGGAGAATTTC
AGGAACAGAACTGTAGCTCTTCTCCTGTTAGATCGCAGGCCATTCAGCAGCCCTCTGTTC
CACTGAACGGCGGCTACTTGAAAGCAGAGGATGCCATTTCTATGATGTCCGCCGCTGTTA
AAATGGCAGTCGCGCAGGCGCTTCCGATGATGTTTCAGTCCGCTGCAGGCGAAGGTACGA
GCTCTGA
>JDG6-1 [organism=Juniperus deppeana var. gamboana] [country=Mexico] [Isolate=JDG6-1]
CAACAACAGAGCCAGAATCTCAGCAGGAAGCGAAGCGGCATCTTCAGCGAGGAAGATTAT
GAGGTCGAGTCTCGGGGACTCAAGAGGCTCAATCTCGTCCAATCCCCTGCAGGTTCGGAA
AATCCCGGTGATTCT-AACCTCAGTCTTGCCCAATCTCCTGTAAGTTGTGAAAATCTCAG
CGATTTTAATCT-AAATGTTAGCTTGCCGGGGTCAAACAGCCCGGGATCGAGTCTCCGCC
GCCAATCTGCATTCAAAAGCTACGAATCTCAGAAAACCCCTGAAGATTCTTCTTCACCTT
CACCTTGGAGCTCATCATCAGGCTCGCCTTCGGGACTTTGCAGCTCAGATCCGCCGACCT
TGCTCAGCCTTTCGCTTCCCGGAAGCGCATCTTCCAGCGAGAACAACGGCGGAGAATTTC
AGGAACAGAACTGTAGCTCTTCTCCTGTTAGATCGCAGGCCATTCAGCAGCCCTCTGTTC
CACTGAACGGCGGCTACTTGAAAGCAGAGGATGCCATTTCTATGATGTCCGCCGCTGTTA
AAATGGCAGTCGCGCAGGCGCTTCCGATGATGTTTCAGTCCGCTGCAGGCGAAGGTACGA
GCTCTGA
>JDG6-2 [organism=Juniperus deppeana var. gamboana] [country=Mexico] [Isolate=JDG6-2]
CAACAACAGAGCCAGAATCTCAGCAGGAAGCGAAGCGGCATCTTCAGCGAGGAAGATTAT
GAAGTCGAGTCTCGGGGACTCAAGAGGCTCAATCTCGTCCAATCCCCTGCAGGTTCGGAA
AATCCCGGTGATTCT-AACCTCAGTCTTGCCCAATCTCCTGTAAGTTGTGAAAATCTCAG
CGATTTTAATCT-AAATGTTAGCTTGCCGGGGTCAAACAGCCCGGGATCGAGTCTCCGCC
GCCAATCTGCATTCAAAAGCTACGAATCTCAGAAAACCCCTGAAGATTCTTCTTCACCTT
CACCTTGGAGCTCATCATCAGGCTCGCCTTCGGGACTTTGCAGCTCAGATCCGCGGACCT
TGCTCAGCCTTTCGCTTCCCGGAAGCGCATCTTCCAGCGAGAACAACGGCGGAGAATTTC
AGGAACAGAACTGTAGCTCTTCTCCTGTTAGATCGCAGGCCATTCAGCAGCCCTCTGTTC
CACTGAACGGCGGCTACTTGAAAGCAGAGGATGCCATTTCTATGATGTCCGCCGCTGTTA
AAATGGCAGTCGCGCAGGCGCTTCCGATGATGTTTCAGTCCGCTGCAGGCGAAGGTACGA
GCTCTGA
>JDG8-1 [organism=Juniperus deppeana var. gamboana] [country=Mexico] [Isolate=JDG8-1]
CAACAACAGAGCCAGAATCTCAGCAGGAAGCGAAGCGGCATCTTCAGCGAGGAAGATTAT
GAAGTCGAGTCTCGGGGACTCAAGAGGCTCAATCTCGTCCAATCCCCTGCAGGTTCGGAA
AATCCCGGTGATTCT-AACCTCAGTCTTGCCCAATCTCCTGTAAGTTGTGAAAATCTCAG
CGATTTTAATCT-AAATGTTAGCTTGCCGGGGTCAAACAGCCCGGGATCGAGTCTCCGCC
GCCAATCTGCATTCAAAAGCTACGAATCTCAGAAAACCCCTGAAGATTCTTCTTCACCTT
CACCTTGGAGCTCATCATCAGGCTCGCCTTCGGGACTTTGCAGCTCAGATCCGCGGACCT
TGCTCAGCCTTTCGCTTCCCGGAAGCGCATCTTCCAGCGAGAACAACGGCGGAGAATTTC
AGGAACAGAACTGTAGCTCTTCTCCTGTTAGATCGCAGGCCATTCAGCAGCCCTCTGTTC
CACTGAACGGCGGCTACTTGAAAGCAGAGGATGCCATTTCTATGATGTCCGCCGCTGTTA
AAATGGCAGTCGCGCAGGCGCTTCCGATGATGTTTCAGTCCGCTGCAGGCGAAGGTACGA
GCTCTGA
>JDG8-2 [organism=Juniperus deppeana var. gamboana] [country=Mexico] [Isolate=JDG8-2]
CAACAACAGAGCCAGAATCTCAGCAGGAAGCGAAGCGGCATCTTCAGCGAGGAAGATTAT
GAAGTCGAGTCTCGGGGACTCAAGAGGCTCAATCTCGTCCAATCCCCTGCAGGTTCGGAA
AATCCCGGTGATTCT-AACCTCAGTCTTGCCCAATCTCCTGTAAGTTGTGAAAATCTCAG
CGATTTTAATCT-AAATGTTAGCTTGCCGGGGTCAAACAGCCCGGGATCGAGTCTCCGCC
GCCAATCTGCATTCAAAAGCTACGAATCTCAGAAAACCCCTGAAGATTCTTCTTCACCTT
CACCTTGGAGCTCATCATCAGGCTCGCCTTCGGGACTTTGCAGCTCAGATCCGCGGACCT
TGCTCAGCCTTTCGCTTCCCGGAAGCGCATCTTCCAGCGAGAACAACGGCGGAGAATTTC
AGGAACAGAACTGTAGCTCTTCTCCTGTTAGATCGCAGGCCATTCAGCAGCCCTCTGTTC
CACTGAACGGCGGCTACTTGAAAGCAGAGGATGCCATTTCTATGATGTCCGCCGCTGTTA
AAATGGCAGTCGCGCAGGCGCTTCCGATGATGTTTCAGTCCGCTGCAGGCGAAGGTACGA
GCTCTGA
>JDG9-1 [organism=Juniperus deppeana var. gamboana] [country=Mexico] [Isolate=JDG9-1]
CAACAACAGAGCCAGAATCTCAGCAGGAAGCGAAGCGGCATCTTCAGCGAGGAAGATTAT
GAGGTCGAGTCTCGGGGACTCAAGAGGCTCAATCTCGTCCAATCCCCTGCAGGTTCGGAA
AATCCCGGTGATTCT-AACCTCAGTCTTGCCCAATCTCCTGTAAGTTGTGAAAATCTCAG
CGATTTTAATCT-AAATGTTAGCTTGCCGGGGTCAAACAGCCCGGGATCGAGTCTCCGCC
GCCAATCTGCATTCAAAAGCTACGAATCTCAGAAAACCCCTGAAGATTCTTCTTCACCTT
CACCTTGGAGCTCATCATCAGGCTCGCCTTCGGGACTTTGCAGCTCAGATCCGCCGACCT
TGCTCAGCCTTTCGCTTCCCGGAAGCGCATCTTCCAGCGAGAACAACGGCGGAGAATTTC
AGGAACAGAACTGTAGCTCTTCTCCTGTTAGATCGCAGGCCATTCAGCAGCCCTCTGTTC
CACTGAACGGCGGCTACTTGAAAGCAGAGGATGCCATTTCTATGATGTCCGCCGCTGTTA
AAATGGCAGTCGCGCAGGCGCTTCCGATGATGTTTCAGTCCGCTGCAGGCGAAGGTACGA
GCTCTGA
>JDG9-2 [organism=Juniperus deppeana var. gamboana] [country=Mexico] [Isolate=JDG9-2]
CAACAACAGAGCCAGAATCTCAGCAGGAAGCGAAGCGGCATCTTCAGCGAGGAAGATTAT
GAGGTCGAGTCTCGGGGACTCAAGAGGCTCAATCTCGTCCAATCCCCTGCAGGTTCGGAA
AATCCCGGTGATTCT-AACCTCAGTCTTGCCCAATCTCCTGTAAGTTGTGAAAATCTCAG
CGATTTTAATCT-AAATGTTAGCTTGCCGGGGTCAAACAGCCCGGGATCGAGTCTCCGCC
GCCAATCTGCATTCAAAAGCTACGAATCTCAGAAAACCCCTGAAGATTCTTCTTCACCTT
CACCTTGGAGCTCATCATCAGGCTCGCCTTCGGGACTTTGCAGCTCAGATCCGCCGACCT
TGCTCAGCCTTTCGCTTCCCGGAAGCGCATCTTCCAGCGAGAACAACGGCGGAGAATTTC
AGGAACAGAACTGTAGCTCTTCTCCTGTTAGATCGCAGGCCATTCAGCAGCCCTCTGTTC
CACTGAACGGCGACTACTTGAAAGCAGAGGATGCCATTTCTATGATGTCCGCCGCTGTTA
AAATGGCAGTCGCGCAGGCGCTTCCGATGATGTTTCAGTCCGCTGCAGGCGAAGGTACGA
GCTCTGA
>JDR10-1 [organism=Juniperus deppeana var. robusta] [country=Mexico] [Isolate=JDR10-1]
CAACAACAGAGCCAGAATCTCAGCAGGAAGCGAAGCGGCATCTTCAGCGAGGAAGATTAT
GAGGTCGAGTCTCGGGGACTCAAGAGGCTCAATCTCGTCCAATCCCCTGCAGGTTCGGAA
AATCCCGGTGATTCT-AACCTCAGTCTTGCCCAATCTCCTGTAAGTTGTGAAAATCTCAG
CGATTTTAATCT-AAATGTTAGCTTGCCGGGGTCAAACAGCCCGGGATCGAGTCTCCGCC
GCCAATCTGCATTCAAAAGCTACGAATCTCAGAAAACCCCTGAAGATTCTTCTTCACCTT
CACCTTGGAGCTCATCATCAGGCTCGCCTTCGGGACTTTGCAGCTCAGATCCGCCGACCT
TGCTCAGCCTTTCGCTTCCCGGAAGCGCATCTTCCAGCGAGAACAACGGCGGAGAATTTC
AGGAACAGAACTGTAGCTCTTCTCCTGTTAGATCGCAGGCCATTCAGCAGCCCTCTGTTC
CACTGAACGGCGGCTACTTGAAAGCAGAGGATGCCATTTCTATGATGTCCGCCGCTGTTA
AAATGGCAGTCGCGCAGGCGCTTCCGATGATGTTTCAGTCCGCTGCAGGCGAAGGTACGA
GCTCTGA
>JDR10-2 [organism=Juniperus deppeana var. robusta] [country=Mexico] [Isolate=JDR10-2]
CAACAACAGAGCCAGAATCTCAGCAGGAAGCGAAGCGGCATCTTCAGCGAGGAAGATTAT
GAGGTCGAGTCTCGGGGACTCAAGAGGCTCAATCTCGTCCAATCCCCTGCAGGTTCGGAA
AATCCCGGTGATTCT-AACCTCAGTCTTGCCCAATCTCCTGTAAGTTGTGAAAATCTCAG
CGATTTTAATCT-AAATGTTAGCTAGCCGGGGTCAAACAGCCCGGGATCGAGTCTCCGCC
GCCAATCTGCATTCAAAAGCTACGAATCTCAGAAAACCCCTGAAGATTCTTCTTCACCTT
CACCTTGGAGCTCATCATCAGGCTCGCCTTCGGGACTTTGCAGCTCAGATCCGCCGACCT
TGCTCAGCCTTTCGCTTCCCGGAAGCGCATCTTCCAGCGAGAACAACGGCGGAGAATTTC
AGGAACAGAACTGTAGCTCTTCTCCTGTTAGATCGCAGGCCATTCAGCAGCCCTCTGTTC
CACTGAACGGCGGCTACTTGAAAGCAGAGGATGCCATTTCTATGATGTCCGCCGCTGTTA
AAATGGCAGTCGCGCAGGCGCTTCCGATGATGTTTCAGTCCGCTGCAGGCGAAGGTACGA
GCTCTGA
>JDR15-1 [organism=Juniperus deppeana var. robusta] [country=Mexico] [Isolate=JDR15-1]
CAACAACAGAGCCAGAATCTCAGCAGGAAGCGAAGCGGCATCTTCAGCGAGGAAGATTAT
GAGGTCGAGTCTCGGGGACTCAAGAGGCTCAATCTCGTCCAATCCCCTGCAGGTTCGGAA
AATCCCGGTGATTCT-AACCTCAGTCTTGCCCAATCTCCTGTAAGTTGTGAAAATCTCAG
CGATTTTAATCT-AAATGTTAGCTTGCCGGGGTCAAACAGCCCGGGATCGAGTCTCCGCC
GCCAATCTGCATTCAAAAGCTACGAATCTCAGAAAACCCCTGAAGATTCTTCTTCACCTT
CACCTTGGAGCTCATCATCAGGCTCGCCTTCGGGACTTTGCAGCTCAGATCCGCCGACCT
TGCTCAGCCTTTCGCTTCCCGGAAGCGCATCTTCCAGCGAGAACAACGGCGGAGAATTTC
AGGAACAGAACTGTAGCTCTTCTCCTGTTAGATCGCAGGCCATTCAGCAGCCCTCTGTTC
CACTGAACGGCGGCTACTTGAAAGCAGAGGATGCCATTTCTATGATGTCCGCCGCTGTTA
AAATGGCAGTCGCGCAGGCGCTTCCGATGATGTTTCAGTCCGCTGCAGGCGAAGGTACGA
GCTCTGA
>JDR15-2 [organism=Juniperus deppeana var. robusta] [country=Mexico] [Isolate=JDR15-2]
CAACAACAGAGCCAGAATCTCAGCAGGAAGCGAAGCGGCATCTTCAGCGAGGAAGATTAT
GAGGTCGAGTCTCGGGGACTCAAGAGGCTCAATCTCGTCCAATCCCCTGCAGGTTCGGAA
AATCCCGGTGATTCT-AACCTCAGTCTTGCCCAATCTCCTGTAAGTTGTGAAAATCTCAG
CGATTTTAATCT-AAATGTTAGCTTGCCGGGGTCAAACAGCCCGGGATCGAGTCTCCGCC
GCCAATCTGCATTCAAAAGCTACGAATCTCAGAAAACCCCTGAAGATTCTTCTTCACCTT
CACCTTGGAGCTCATCATCAGGCTCGCCTTCGGGACTTTGCAGCTCAGATCCGCCGACCT
TGCTCAGCCTTTCGCTTCCCGGAAGCGCATCTTCCAGCGAGAACAACGGCGGAGAATTTC
AGGAACAGAACTGTAGCTCTTCTCCTGTTAGATCGCAGGCCATTCAGCAGCCCTCTGTTC
CACTGAACGGCGGCTACTTGAAAGCAGAGGATGCCATTTCTATGATGTCCGCCGCTGTTA
AAATGGCAGTCGCGCAGGCGCTTCCGATGATGTTTCAGTCCGCTGCAGGCGAAGGTACGA
GCTCTGA
>JDR16-1 [organism=Juniperus deppeana var. robusta] [country=Mexico] [Isolate=JDR16-1]
CAACAACAGAGCCAGAATCTCAGCAGGAAGCGAAGCGGCATCTTCAGCGAGGAAGATTAT
GAGGTCGAGTCTCGGGGACTCAAGAGGCTCAATCTCGTCCAATCCCCTGCAGGTTCGGAA
AATCCCGGTGATTCT-AACCTCAGTCTTGCCCAATCTCCTGTAAGTTGTGAAAATCTCAG
CGATTTTAATCT-AAATGTTAGCTTGCCGGGGTCAAACAGCCCGGGATCGAGTCTCCGCC
GCCAATCTGCATTCAAAAGCTACGAATCTCAGAAAACCCCTGAAGATTCTTCTTCACCTT
CACCTTGGAGCTCATCATCAGGCTCGCCTTCGGGACTTTGCAGCTCAGATCCGCCGACCT
TGCTCAGCCTTTCGCTTCCCGGAAGCGCATCTTCCAGCGAGAACAACGGCGGAGAATTTC
AGGAACAGAACTGTAGCTCTTCTCCTGTTAGATCGCAGGCCATTCAGCAGCCCTCTGTTC
CACTGAACGGCGGCTACTTGAAAGCAGAGGATGCCATTTCTATGATGTCCGCCGCTGTTA
AAATGGCAGTCGCGCAGGCGCTTCCGATGATGTTTCAGTCCGCTGCAGGCGAAGGTACGA
GCTCTGA
>JDR16-2 [organism=Juniperus deppeana var. robusta] [country=Mexico] [Isolate=JDR15-2]
CAACAACAGAGCCAGAATCTCAGCAGGAAGCGAAGCGGCATCTTCAGCGAGGAAGATTAT
GAGGTCGAGTCTCGGGGACTCAAGAGGCTCAATCTCGTCCAATCCCCTGCAGGTTCGGAA
AATCCCGGTGATTCT-AACCTCAGTCTTGCCCAATCTCCTGTAAGTTGTGAAAATCTCAG
CGATTTTAATCT-AAATGTTAGCTTGCCGGGGTCAAACAGCCCGGGATCGAGTCTCCGCC
GCCAATCTGCATTCAAAAGCTACGAATCTCAGAAAACCCCTGAAGATTCTTCTTCACCTT
CACCTTGGAGCTCATCATCAGGCTCGCCTTCGGGACTTTGCAGCTCAGATCCGCGGACCT
TGCTCAGCCTTTCGCTTCCCGGAAGCGCATCTTCCAGCGAGAACAACGGCGGAGAATTTC
AGGAACAGAACTGTAGCTCTTCTCCTGTTAGATCGCAGGCCATTCAGCAGCCCTCTGTTC
CACTGAACGGCGGCTACTTGAAAGCAGAGGATGCCATTTCTATGATGTCCGCCGCTGTTA
AAATGGCAGTCGCGCAGGCGCTTCCGATGATGTTTCAGTCCGCTGCAGGCGAAGGTACGA
GCTCTGA
>JDR17-1 [organism=Juniperus deppeana var. robusta] [country=Mexico] [Isolate=JDR17-1]
CAACAACAGAGCCAGAATCTCAGCAGGAAGCGAAGCGGCATCTTCAGCGAGGAAGATTAT
GAGGTCGAGTCTCGGGGACTCAAGAGGCTCAATCTCGTCCAATCCCCTGCAGGTTCGGAA
AATCCCGGTGATTCT-AACCTCAGTCTTGCCCAATCTCCTGTAAGTTGTGAAAATCTCAG
CGATTTTAATCT-AAATGTTAGCTTGCCGGGGTCAAACAGCCCGGGATCGAGTCTCCGCC
GCCAATCTGCATTCAAAAGCTACGAATCTCAGAAAACCCCTGAAGATTCTTCTTCACCTT
CACCTTGGAGCTCATCATCAGGCTCGCCTTCGGGACTTTGCAGCTCAGATCCGCCGACCT
TGCTCAGCCTTTCGCTTCCCGGAAGCGCATCTTCCAGCGAGAACAACGGCGGAGAATTTC
AGGAACAGAACTGTAGCTCTTCTCCTGTTAGATCGCAGGCCATTCAGCAGCCCTCTGTTC
CACTGAACGGCGGCTACTTGAAAGCAGAGGATGCCATTTCTATGATGTCCGCCGCTGTTA
AAATGGCAGTCGCGCAGGCGCTTCCGATGATGTTTCAGTCCGCTGCAGGCGAAGGTACGA
GCTCTGA
>JDR17-2 [organism=Juniperus deppeana var. robusta] [country=Mexico] [Isolate=JDR17-2]
CAACAACAGAGCCAGAATCTCAGCAGGAAGCGAAGCGGCATCTTCAGCGAGGAAGATTAT
GAGGTCGAGTCTCGGGGACTCAAGAGGCTCAATCTCGTCCAATCCCCTGCAGGTTCGGAA
AATCCCGGTGATTCT-AACCTCAGTCTTGCCCAATCTCCTGTAAGTTGTGAAAATCTCAG
CGATTTTAATCT-AAATGTTAGCTTGCCGGGGTTAAACAGCCCGGGATCGAGTCTCCACC
GCCAATCTGCATTCAAAAGCTACGAATCTCAGAAAACCCCTGAAGATTCTTCTTCACCTT
CACCTTGGAGCTCATCATCAGGCTCGCCTTCGGGACTTTGCAGCTCAGATCCGCCGACCT
TGCTCAGCCTTTCGCTTCCCGGAAGCGCATCTTCCAGCGAGAACAACGGCGGAGAATTTC
AGGAACAGAACTGTAGCTCTTCTCCTGTTAGATCGCAGGCCATTCAGCAGCCCTCTGTTC
CACTGAACGGCGGCTACTTGAAAGCAGAGGATGCCATTTCTATGATGTCCGCCGCTGTTA
AAATGGCAGTCGCGCAGGCGCTTCCGATGATGTTTCAGTCCGCTGCAGGCGAAGGTACGA
GCTCTGA
>JDR19-1 [organism=Juniperus deppeana var. robusta] [country=Mexico] [Isolate=JDR19-1]
CAACAACAGAGCCAGAATCTCAGCAGGAAGCGAAGCGGCATCTTCAGCGAGGAAGATTAT
GAGGTCGAGTCTCGGGGACTCAAGAGGCTCAATCTCGTCCAATCCCCTGCAGGTTCGGAA
AATCCCGGTGATTCTAAACCTCAGTCTTGCCCAATCTCCTGTAAGTTGTGAAAATCTCAG
CGATTTTAATCTAAAATGTTAGCTTGCCGGGGTCAAACAGCCCGGGATCGAGTCTCCGCC
GCCAATCTGCATTCAAAAGCTACGAATCTCAGAAAACCCCTGAAGATTCTTCTTCACCTT
CACCTTGGAGCTCATCATCAGGCTCGCCTTCGGGACTTTGCAGCTCAGATCCGCCGACCT
TGCTCAGCCTTTCGCTTCCCGGAAGCGCATCTTCCAGCGAGAACAACGGCGGAGAATTTC
AGGAACAGAACTGTAGCTCTTCTCCTGTTAGATCGCAGGCCATTCAGCAGCCCTCTGTTC
CACTGAACGGCGGCTACTTGAAAGCAGAGGATGCCATTTCTATGATGTCCGCCGCTGTTA
AAATGGCAGTCGCGCAGGCGCTTCCGATGATGTTTCAGTCCGCTGCAGGCGAAGGTACGA
GCTCTGA
>JDR19-2 [organism=Juniperus deppeana var. robusta] [country=Mexico] [Isolate=JDR19-2]
CAACAACAGAGCCAGAATCTCAGCAGGAAGCGAAGCGGCATCTTCAGCGAGGAAGATTAT
GAGGTCGAGTCTCGGGGACTCAAGAGGCTCAATCTCGTCCAATCCCCTGCAGGTTCGGAA
AATCCCGGTGATTCTAAACCTCAGTCTTGCCCAATCTCCTGTAAGTTGTGAAAATCTCAG
CGATTTTAATCTAAAATGTTAGCTTGCCGGGGTTAAACAGCCCGGGATCGAGTCTCCACC
GCCAATCTGCATTCAAAAGCTACGAATCTCAGAAAACCCCTGAAGATTCTTCTTCACCTT
CACCTTGGAGCTCATCATCAGGCTCGCCTTCGGGACTTTGCAGCTCAGATCCGCCGACCT
TGCTCAGCCTTTCGCTTCCCGGAAGCGCATCTTCCAGCGAGAACAACGGCGGAGAATTTC
AGGAACAGAACTGTAGCTCTTCTCCTGTTAGATCGCAGGCCATTCAGCAGCCCTCTGTTC
CACTGAACGGCGGCTACTTGAAAGCAGAGGATGCCATTTCTATGATGTCCGCCGCTGTTA
AAATGGCAGTCGCGCAGGCGCTTCCGATGATGTTTCAGTCCGCTGCAGGCGAAGGTACGA
GCTCTGA
>JDR20-1 [organism=Juniperus deppeana var. robusta] [country=Mexico] [Isolate=JDR20-1]
CAACAACAGAGCCAGAATCTCAGCAGGAAGCGAAGCGGCATCTTCAGCGAGGAAGATTAT
GAGGTCGAGTCTCGGGGACTCAAGAGGCTCAATCTCGTCCAATCCCCTGCAGGTTCGGAA
AATCCCGGTGATTCT-AACCTCAGTCTTGCCCAATCTCCTGTAAGTTGTGAAAATCTCAG
CGATTTTAATCT-AAATGTTAGCTTGCCGGGGTCAAACAGCCCGGGATCGAGTCTCCGCC
GCCAATCTGCATTCAAAAGCTACGAATCTCAGAAAACCCCTGAAGATTCTTCTTCACCTT
CACCTTGGAGCTCATCATCAGGCTCGCCTTCGGGACTTTGCAGCTCAGATCCGCCGACCT
TGCTCAGCCTTTCGCTTCCCGGAAGCGCATCTTCCAGCGAGAACAACGGCGGAGAATTTC
AGGAACAGAACTGTAGCTCTTCTCCTGTTAGATCGCAGGCCATTCAGCAGCCCTCTGTTC
CACTGAACGGCGGCTACTTGAAAGCAGAGGATGCCATTTCTATGATGTCCGCCGCTGTTA
AAATGGCAGTCGCGCAGGCGCTTCCGATGATGTTTCAGTCCGCTGCAGGCGAAGGTACGA
GCTCTGA
>JDR20-2 [organism=Juniperus deppeana var. robusta] [country=Mexico] [Isolate=JDR20-2]
CAACAACAGAGCCAGAATCTCAGCAGGAAGCGAAGCGGCATCTTCAGCGAGGAAGATTAT
GAGGTCGAGTCTCGGGGACTCAAGAGGCTCAATCTCGTCCAATCCCCTGCAGGTTCGGAA
AATCCCGGTGATTCT-AACCTCAGTCTTGCCCAATCTCCTGTAAGTTGTGAAAATCTCAG
CGATTTTAATCT-AAATGTTAGCTTGCCGGGGTCAAACAGCCCGGGATCGAGTCTCCGCC
GCCAATCTGCATTCAAAAGCTACGAATCTCAGAAAACCCCTGAAGATTCTTCTTCACCTT
CACCTTGGAGCTTATCATCAGGCTCGCCTTCGGGACTTTGCAGCTCAGATCCGCCGACCT
TGCTCAGCCTTTCGCTTCCCGGAAGCGCATCTTCCAGCGAGAACAACGGCGGAGAATTTC
AGGAACAGAACTGTAGCTCTTCTCCTGTTAGATCGCAGGCCATTCAGCAGCCCTCTGTTC
CACTGAACGGCGGCTACTTGAAAGCAGAGGATGCCATTTCTATGATGTCCGCCGCTGTTA
AAATGGCAGTCGCGCAGGCGCTTCCGATGATGTTTCAGTCCGCTGCAGGCGAAGGTACGA
GCTCTGA
>JDR21-1 [organism=Juniperus deppeana var. robusta] [country=Mexico] [Isolate=JDR21-1]
CAACAACAGAGCCAGAATCTCAGCAGGAAGCGAAGCGGCATCTTCAGCGAGGAAGATTAT
GAGGTCGAGTCTCGGGGACTCAAGAGGCTCAATCTCGTCCAATCCCCTGCAGGTTCGGAA
AATCCCGGTGATTCT-AACCTCAGTCTTGCCCAATCTCCTGTAAGTTGTGAAAATCTCAG
CGATTTTAATCT-AAATGTTAGCTTGCCGGGGTCAAACAGCCCGGGATCGAGTCTCCGCC
GCCAATCTGCATTCAAAAGCTACGAATCTCAGAAAACCCCTGAAGATTCTTCTTCACCTT
CACCTTGGAGCTCATCATCAGGCTCGCCTTCGGGACTTTGCAGCTCAGATCCGCCGACCT
TGCTCAGCCTTTCGCTTCCCGGAAGCGCATCTTCCAGCGAGAACAACGGCGGAGAATTTC
AGGAACAGAACTGTAGCTCTTCTCCTGTTAGATCGCAGGCCATTCAGCAGCCCTCTGTTC
CACTGAACGGCGGCTACTTGAAAGCAGAGGATGCCATTTCTATGATGTCCGCCGCTGTTA
AAATGGCAGTCGCGCAGGCGCTTCCGATGATGTTTCAGTCCGCTGCAGGCGAAGGTACGA
GCTCTGA
>JDR21-2 [organism=Juniperus deppeana var. robusta] [country=Mexico] [Isolate=JDR21-2]
CAACAACAGAGCCAGAATCTCAGCAGGAAGCGAAGCGGCATCTTCAGCGAGGAAGATTAT
GAGGTTGAGTCTCGGGGACTCAAGAGGCTCAATCTCGTCCAATCCCCTGCAGGTTCGGAA
AATCCCGGTGATTCT-AACCTCAGTCTTGCCCAATCTCCTGTAAGTTGTGAAAATCTCAG
CGATTTTAATCT-AAATGTTAGCTTGCCGGGGTCAAACAGCCCGGGATCGAGTCTCCGCC
GCCAATCTGCATTCAAAAGCTACGAATCTCAGAAAACCCCTGAAGATTCTTCTTCACCTT
CACCTTGGAGCTCATCATCAGGCTCGCCTTCGGGACTTTGCAGCTCAGATCCGCCGACCT
TGCTCAGCCTTTCGCTTCCCGGAAGCGCATCTTCCAGCGAGAACAACGGCGGAGAATTTC
AGGAACAGAACTGTAGCTCTTCTCCTGTTAGATCGCAGGCCATTCAGCAGCCCTCTGTTC
CACTGAACGGCGGCTACTTGAAAGCAGAGGATGCCATTTCTATGATGTCCGCCGCTGTTA
AAATGGCAGTCGCGCAGGCGCTTCCGATGATGTTTCAGTCCGCTGCAGGCGAAGGTACGA
GCTCTGA
>JDR22-1 [organism=Juniperus deppeana var. robusta] [country=Mexico] [Isolate=JDR22-1]
CAACAACAGAGCCAGAATCTCAGCAGGAAGCGAAGCGGCATCTTCAGCGAGGAAGATTAT
GAGGTCGAGTCTCGGGGACTCAAGAGGCTCAATCTCGTCCAATCCCCTGCAGGTTCGGAA
AATCCCGGTGATTCT-AACCTCAGTCTTGCCCAATCTCCTGTAAGTTGTGAAAATCTCAG
CGATTTTAATCT-AAATGTTAGCTTGCCGGGGTCAAACAGCCCGGGATCGAGTCTCCGCC
GCCAATCTGCATTCAAAAGCTACGAATCTCAGAAAACCCCTGAAGATTCTTCTTCACCTT
CACCTTGGAGCTCATCATCAGGCTCGCCTTCGGGACTTTGCAGCTCAGATCCGCCGACCT
TGCTCAGCCTTTCGCTTCCCGGAAGCGCATCTTCCAGCGAGAACAACGGCGGAGAATTTC
AGGAACAGAACTGTAGCTCTTCTCCTGTTAGATCGCAGGCCATTCAGCAGCCCTCTGTTC
CACTGAACGGCGGCTACTTGAAAGCAGAGGATGCCATTTCTATGATGTCCGCCGCTGTTA
AAATGGCAGTCGCGCAGGCGCTTCCGATGATGTTTCAGTCCGCTGCAGGCGAAGGTACGA
GCTCTGA
>JDR22-2 [organism=Juniperus deppeana var. robusta] [country=Mexico] [Isolate=JDR22-2]
CAACAACAGAGCCAGAATCTCAGCAGGAAGCGAAGCGGCATCTTCAGCGAGGAAGATTAT
GAGGTCGAGTCTCGGGGACTCAAGAGGCTCAATCTCGTCCAATCCCCTGCAGGTTCGGAA
AATCCCGGTGATTCT-AACCTCAGTCTTGCCCAATCTCCTGTAAGTTGTGAAAATCTCAG
CGATTTTAATCT-AAATGTTAGCTTGCCGGGGTCAAACAGCCCGGGATCGAGTCTCCGCC
GCCAATCTGCATTCAAAAGCTACGAATCTCAGAAAACCCCTGAAGATTCTTCTTCACCTT
CACCATGGAGCTCATCATCAGGCTCGCCTTCGGGACTTTGCAGCTCAGATCCGCCGACCT
TGCTCAGCCTTTCGCTTCCCGGAAGCGCATCTTCCAGCGAGAACAACGGCGGAGAATTTC
AGGAACAGAACTGTAGCTCTTCTCCTGTTAGATCGCAGGCCATTCAGCAGCCCTCTGTTC
CACTGAACGGCGGCTACTTGAAAGCAGAGGATGCCATTTCTATGATGTCCGCCGCTGTTA
AAATGGCAGTCGCGCAGGCGCTTCCGATGATGTTTCAGTCCGCTGCAGGCGAAGGTACGA
GCTCTGA
>JDR23-1 [organism=Juniperus deppeana var. robusta] [country=Mexico] [Isolate=JDR23-1]
CAACAACAGAGCCAGAATCTCAGCAGGAAGCGAAGCGGCATCTTCAGCGAGGAAGATTAT
GAGGTCGAGTCTCGGGGACTCAAGAGGCTCAATCTCGTCCAATCCCCTGCAGGTTCGGAA
AATCCCGGTGATTCT-AACCTCAGTCTTGCCCAATCTCCTGTAAGTTGTGAAAATCTCAG
CGATTTTAATCT-AAATGTTAGCTTGCCGGGGTCAAACAGCCCGGGATCGAGTCTCCGCC
GCCAATCTGCATTCAAAAGCTACGAATCTCAGAAAACCCCTGAAGATTCTTCTTCACCTT
CACCTTGGAGCTCATCATCAGGCTCGCCTTCGGGACTTTGCAGCTCAGATCCGCCGACCT
TGCTCAGCCTTTCGCTTCCCGGAAGCGCATCTTCCAGCGAGAACAACGGCGGAGAATTTC
AGGAACAGAACTGTAGCTCTTCTCCTGTTAGATCGCAGGCCATTCAGCAGCCCTCTGTTC
CACTGAACGGCGGCTACTTGAAAGCAGAGGATGCCATTTCTATGATGTCCGCCGCTGTTA
AAATGGCAGTCGCGCAGGCGCTTCCGATGATGTTTCAGTCCGCTGCAGGCGAAGGTACGA
GCTCTGA
>JDR23-2 [organism=Juniperus deppeana var. robusta] [country=Mexico] [Isolate=JDR23-2]
CAACAACAGAGCCAGAATCTCAGCAGGAAGCGAAGCGGCATCTTCAGCGAGGAAGATTAT
GAGGTCGAGTCTCGGGGACTCAAGAGGCTCAATCTCGTCCAATCCCCTGCAGGTTCGGAA
AATCCCGGTGATTCT-AACCTCAGTCTTGCCCAATCTCCTGTAAGTTGTGAAAATCTCAG
CGATTTTAATCT-AAATGTTAGCTTGCCGGGGTCAAACAGCCCGGGATCGAGTCTCCGCC
GCCAATCTGCATTCAAAAGCTACGAATCTCAGAAAACCCCTGAAGATTCTTCTTCACCTT
CACCTTGGAGCTCATCATCAGGCTCGCCTTCGGGACTTTGCAGCTCAGATCCGCCGACCT
TGCTCAGCCTTTCGCTTCCCGGAAGCGCATCTTCCAGCGAGAACAACGGCGGAGAATTTC
AGGAACAGAACTGTAGCTCTTCTCCTGTTAGATCGCAGGCCATTCAGCAGCCCTCTGTTC
CACTGAACGGCGGCTACTTGAAAGCAGAGGATGCCATTTCTATGATGTCCGCCGCTGTTA
AAATGGCAGTCGCGCAGGCGCTTCCGATGATGTTTCAGTCCGCTGCAGGCGAAGGTACGA
GCTCTGA
>JDR25-1 [organism=Juniperus deppeana var. robusta] [country=Mexico] [Isolate=JDR25-1]
CAACAACAGAGCCAGAATCTCAGCAGGAAGCGAAGCGGCATCTTCAGCGAGGAAGATTAT
GAGGTCGAGTCTCGGGGACTCAAGAGGCTCAATCTCGTCCAATCCCCTGCAGGTTCGGAA
AATCCCGGTGATTCT-AACCTCAGTCTTGCCCAATCTCCTGTAAGTTGTGAAAATCTCAG
CGATTTTAATCT-AAATGTTAGCTTGCCGGGGTCAAACAGCCCGGGATCGAGTCTCCGCC
GCCAATCTGCATTCAAAAGCTACGAATCTCAGAAAACCCCTGAAGATTCTTCTTCACCTT
CACCTTGGAGCTCATCATCAGGCTCGCCTTCGGGACTTTGCAGCTCAGATCCGCCGACCT
TGCTCAGCCTTTCGCTTCCCGGAAGCGCATCTTCCAGCGAGAACAACGGCGGAGAATTTC
AGGAACAGAACTGTAGCTCTTCTCCTGTTAGATCGCAGGCCATTCAGCAGCCCTCTGTTC
CACTGAACGGCGGCTACTTGAAAGCAGAGGATGCCATTTCTATGATGTCCGCCGCTGTTA
AAATGGCAGTCGCGCAGGCGCTTCCGATGATGTTTCAGTCCGCTGCAGGCGAAGGTACGA
GCTCTGA
>JDR25-2 [organism=Juniperus deppeana var. robusta] [country=Mexico] [Isolate=JDR25-2]
CAACAACAGAGCCAGAATCTCAGCAGGAAGCGAAGCGGCATCTTCAGCGAGGAAGATTAT
GAGGTCGAGTCTCGGGGACTCAAGAGGCTCAATCTCGTCCAATCCCCTGCAGGTTCGGAA
AATCCCGGTGATTCT-AACCTCAGTCTTGCCCAATCTCCTGTAAGTTGTGAAAATCTCAG
CGATTTTAATCT-AAATGTTAGCTTGCCGGGGTCAAACAGCCCGGGATCGAGTCTCCGCC
GCCAATCTGCATTCAAAAGCTACCAATCTCAGAAAACCCCTGAAGATTCTTCTTCACCTT
CACCTTGGAGCTCATCATCAGGCTCGCCTTCGGGACTTTGCAGCTCAGATCCGCCGACCT
TGCTCAGCCTTTCGCTTCCCGGAAGCGCATCTTCCAGCGAGAACAACGGCGGAGAATTTC
AGGAACAGAACTGTAGCTCTTCTCCTGTTAGATCGCAGGCCATTCAGCAGCCCTCTGTTC
CACTGAACGGCGGCTACTTGAAAGCAGAGGATGCCATTTCTATGATGTCCGCCGCTGTTA
AAATGGCAGTCGCGCAGGCGCTTCCGATGATGTTTCAGTCCGCTGCAGGCGAAGGTACGA
GCTCTGA
>JDR26-1 [organism=Juniperus deppeana var. robusta] [country=Mexico] [Isolate=JDR26-1]
CAACAACAGAGCCAGAATCTCAGCAGGAAGCGAAGCGGCATCTTCAGCGAGGAAGATTAT
GAGGTCGAGTCTCGGGGACTCAAGAGGCTCAATCTCGTCCAATCCCCTGCAGGTTCGGAA
AATCCCGGTGATTCT-AACCTCAGTCTTGCCCAATCTCCTGTAAGTTGTGAAAATCTCAG
CGATTTTAATCT-AAATGTTAGCTTGCCGGGGTCAAACAGCCCGGGATCGAGTCTCCGCC
GCCAATCTGCATTCAAAAGCTACGAATCTCAGAAAACCCCTGAAGATTCTTCTTCACCTT
CACCTTGGAGCTCATCATCAGGCTCGCCTTCGGGACTTTGCAGCTCAGATCCGCCGACCT
TGCTCAGCCTTTCGCTTCCCGGAAGCGCATCTTCCAGCGAGAACAACGGCGGAGAATTTC
AGGAACAGAACTGTAGCTCTTCTCCTGTTAGATCGCAGGCCATTCAGCAGCCCTCTGTTC
CACTGAACGGCGGCTACTTGAAAGCAGAGGATGCCATTTCTATGATGTCCGCCGCTGTTA
AAATGGCAGTCGCGCAGGCGCTTCCGATGATGTTTCAGTCCGCTGCAGGCGAAGGTACGA
GCTCTGA
>JDR26-2 [organism=Juniperus deppeana var. robusta] [country=Mexico] [Isolate=JDR26-2]
CAACAACAGAGCCAGAATCTCAGCAGGAAGCGAAGCGGCATCTTCAGCGAGGAAGATTAT
GAGGTCGAGTCTCGGGGACTCAAGAGGCTCAATCTCGTCCAATCCCCTGCAGGTTCGGAA
AATCCCGGTGATTCT-AACCTCAGTCTTGCCCAATCTCCTGTAAGTTGTGAAAATCTCAG
CGATTTTAATCT-AAATGTTAGCTTGCCGGGGTCAAACAGCCCGGGATCGAGTCTCCGCC
GCCAATCTGCATTCAAAAGCTACGAATCTCAGAAAACCCCTGAAGATTCTTCTTCACCTT
CACCTTGGAGCTCATCATCAGGCTCGCCTTCGGGACTTTGCAGCTCAGATCCGCGGACCT
TGCTCAGCCTTTCGCTTCCCGGAAGCGCATCTTCCAGCGAGAACAACGGCGGAGAATTTC
AGGAACAGAACTGTAGCTCTTCTCCTGTTAGATCGCAGGCCATTCAGCAGCCCTCTGTTC
CACTGAACGGCGGCTACTTGAAAGCAGAGGATGCCATTTCTATGATGTCCGCCGCTGTTA
AAATGGCAGTCGCGCAGGCGCTTCCGATGATGTTTCAGTCCGCTGCAGGCGAAGGTACGA
GCTCTGA
>JDR28-1 [organism=Juniperus deppeana var. robusta] [country=Mexico] [Isolate=JDR28-1]
CAACAACAGAGCCAGAATCTCAGCAGGAAGCGAAGCGGCATCTTCAGCGAGGAAGATTAT
GAGGTCGAGTCTCGGGGACTCAAGAGGCTCAATCTCGTCCAATCCCCTGCAGGTTCGGAA
AATCCCGGTGATTCT-AACCTCAGTCTTGCCCAATCTCCTGTAAGTTGTGAAAATCTCAG
CGATTTTAATCT-AAATGTTAGCTTGCCGGGGTCAAACAGCCCGGGATCGAGTCTCCGCC
GCCAATCTGCATTCAAAAGCTACGAATCTCAGAAAACCCCTGAAGATTCTTCTTCACCTT
CACCTTGGAGCTCATCATCAGGCTCGCCTTCGGGACTTTGCAGCTCAGATCCGCCGACCT
TGCTCAGCCTTTCGCTTCCCGGAAGCGCATCTTCCAGCGAGAACAACGGCGGAGAATTTC
AGGAACAGAACTGTAGCTCTTCTCCTGTTAGATCGCAGGCCATTCAGCAGCCCTCTGTTC
CACTGAACGGCGGCTACTTGAAAGCAGAGGATGCCATTTCTATGATGTCCGCCGCTGTTA
AAATGGCAGTCGCGCAGGCGCTTCCGATGATGTTTCAGTCCGCTGCAGGCGAAGGTACGA
GCTCTGA
>JDR28-2 [organism=Juniperus deppeana var. robusta] [country=Mexico] [Isolate=JDR28-2]
CAACAACAGAGCCAGAATCTCAGCAGGAAGCGAAGCGGCATCTTCAGCGAGGAAGATTAT
GAGGTTGAGTCTCGGGGACTCAAGAGGCTCAATCTCGTCCAATCCCCTGCAGGTTCGGAA
AATCCCGGTGATTCT-AACCTCAGTCTTGCCCAATCTCCTGTAAGTTGTGAAAATCTCAG
CGATTTTAATCT-AAATGTTAGCTTGCCGGGGTCAAACAGCCCGGGATCGAGTCTCCGCC
GCCAATCTGCATTCAAAAGCTACGAATCTCAGAAAACCCCTGAAGATTCTTCTTCACCTT
CACCTTGGAGCTCATCATCAGGCTCGCCTTCGGGACTTTGCAGCTCAGATCCGCCGACCT
TGCTCAGCCTTTCGCTTCCCGGAAGCGCATCTTCCAGCGAGAACAACGGCGGAGAATTTC
AGGAACAGAACTGTAGCTCTTCTCCTGTTAGATCGCAGGCCATTCAGCAGCCCTCTGTTC
CACTGAACGGCGGCTACTTGAAAGCAGAGGATGCCATTTCTATGATGTCCGCCGCTGTTA
AAATGGCAGTCGCGCAGGCGCTTCCGATGATGTTTCAGTCCGCTGCAGGCGAAGGTACGA
GCTCTGA
>JDR29-1 [organism=Juniperus deppeana var. robusta] [country=Mexico] [Isolate=JDR29-1]
CAACAACAGAGCCAGAATCTCAGCAGGAAGCGAAGCGGCATCTTCAGCGAGGAAGATTAT
GAGGTCGAGTCTCGGGGACTCAAGAGGCTCAATCTCGTCCAATCCCCTGCAGGTTCGGAA
AATCCCGGTGATTCT-AACCTCAGTCTTGCCCAATCTCCTGTAAGTTGTGAAAATCTCAG
CGATTTTAATCT-AAATGTTAGCTTGCCGGGGTCAAACAGCCCGGGATCGAGTCTCCGCC
GCCAATCTGCATTCAAAAGCTACGAATCTCAGAAAACCCCTGAAGATTCTTCTTCACCTT
CACCATGGAGCTCATCATCAGGCTCGCCTTCGGGACTTTGCAGCTCAGATCCGCCGACCT
TGCTCAGCCTTTCGCTTCCCGGAAGCGCATCTTCCAGCGAGAACAACGGCGGAGAATTTC
AGGAACAGAACTGTAGCTCTTCTCCTGTTAGATCGCAGGCCATTCAGCAGCCCTCTGTTC
CACTGAACGGCGGCTACTTGAAAGCAGAGGATGCCATTTCTATGATGTCCGCCGCTGTTA
AAATGGCAGTCGCGCAGGCGCTTCCGATGATGTTTCAGTCCGCTGCAGGCGAAGGTACGA
GCTCTGA
>JDR29-2 [organism=Juniperus deppeana var. robusta] [country=Mexico] [Isolate=JDR29-2]
CAACAACAGAGCCAGAATCTCAGCAGGAAGCGAAGCGGCATCTTCAGCGAGGAAGATTAT
GAGGTTGAGTCTCGGGGACTCAAGAGGCTCAATCTCGTCCAATCCCCTGCAGGTTCGGAA
AATCCCGGTGATTCT-AACCTCAGTCTTGCCCAATCTCCTGTAAGTTGTGAAAATCTCAG
CGATTTTAATCT-AAATGTTAGCTTGCCGGGGTCAAACAGCCCGGGATCGAGTCTCCGCC
GCCAATCTGCATTCAAAAGCTACGAATCTCAGAAAACCCCTGAAGATTCTTCTTCACCTT
CACCTTGGAGCTCATCATCAGGCTCGCCTTCGGGACTTTGCAGCTCAGATCCGCCGACCT
TGCTCAGCCTTTCGCTTCCCGGAAGCGCATCTTCCAGCGAGAACAACGGCGGAGAATTTC
AGGAACAGAACTGTAGCTCTTCTCCTGTTAGATCGCAGGCCATTCAGCAGCCCTCTGTTC
CACTGAACGGCGGCTACTTGAAAGCAGAGGATGCCATTTCTATGATGTCCGCCGCTGTTA
AAATGGCAGTCGCGCAGGCGCTTCCGATGATGTTTCAGTCCGCTGCAGGCGAAGGTACGA
GCTCTGA
>JDR3-1 [organism=Juniperus deppeana var. robusta] [country=Mexico] [Isolate=JDR3-1]
CAACAACAGAGCCAGAATCTCAGCAGGAAGCGAAGCGGCATCTTCAGCGAGGAAGATTAT
GAGGTCGAGTCTCGGGGACTCAAGAGGCTCAATCTCGTCCAATCCCCTGCAGGTTCGGAA
AATCCCGGTGATTCT-AACCTCAGTCTTGCCCAATCTCCTGTAAGTTGTGAAAATCTCAG
CGATTTTAATCT-AAATGTTAGCTTGCCGGGGTCAAACAGCCCGGGATCGAGTCTCCGCC
GCCAATCTGCATTCAAAAGCTACGAATCTCAGAAAACCCCTGAAGATTCTTCTTCACCTT
CACCTTGGAGCTCATCATCAGGCTCGCCTTCGGGACTTTGCAGCTCAGATCCGCCGACCT
TGCTCAGCCTTTCGCTTCCCGGAAGCGCATCTTCCAGCGAGAACAACGGCGGAGAATTTC
AGGAACAGAACTGTAGCTCTTCTCCTGTTAGATCGCAGGCCATTCAGCAGCCCTCTGTTC
CACTGAACGGCGACTACTTGAAAGCAGAGGATGCCATTTCTATGATGTCCGCCGCTGTTA
AAATGGCAGTCGCGCAGGCGCTTCCGATGATGTTTCAGTCCGCTGCAGGCGAAGGTACGA
GCTCTGA
>JDR3-2 [organism=Juniperus deppeana var. robusta] [country=Mexico] [Isolate=JDR3-2]
CAACAACAGAGCCAGAATCTCAGCAGGAAGCGAAGCGGCATCTTCAGCGAGGAAGATTAT
GAGGTCGAGTCTCGGGGACTCAAGAGGCTCAATCTCGTCCAATCCCCTGCAGGTTCGGAA
AATCCCGGTGATTCT-AACCTCAGTCTTGCCCAATCTCCTGTAAGTTGTGAAAATCTCAG
CGATTTTAATCT-AAATGTTAGCTTGCCGGGGTCAAACAGCCCGGGATCGAGTCTCCGCC
GCCAATCTGCATTCAAAAGCTACGAATCTCAGAAAACCCCTGAAGATTCTTCTTCACCTT
CACCTTGGAGCTCATCATCAGGCTCGCCTTCGGGACTTTGCAGCTCAGATCCGCCGACCT
TGCTCAGCCTTTCGCTTCCCGGAAGCGCATCTTCCAGCGAGAACAACGGCGGAGAATTTC
AGGAACAGAACTGTAGCTCTTCTCCTGTTAGATCGCAGGCCATTCAGCAGCCCTCTGTTC
CACTGAACGGCGACTACTTGAAAGCAGAGGATGCCATTTCTATGATGTCCGCCGCTGTTA
AAATGGCAGTCGCGCAGGCGCTTCCGATGATGTTTCAGTCCGCTGCAGGCGAAGGTACGA
GCTCTGA
>JDR30-1 [organism=Juniperus deppeana var. robusta] [country=Mexico] [Isolate=JDR30-1]
CAACAACAGAGCCAGAATCTCAGCAGGAAGCGAAGCGGCATCTTCAGCGAGGAAGATTAT
GAGGTCGAGTCTCGGGGACTCAAGAGGCTCAATCTCGTCCAATCCCCTGCAGGTTCGGAA
AATCCCGGTGATTCT-AACCTCAGTCTTGCCCAATCTCCTGTAAGTTGTGAAAATCTCAG
CGATTTTAATCT-AAATGTTAGCTTGCCGGGGTCAAACAGCCCGGGATCGAGTCTCCGCC
GCCAATCTGCATTCAAAAGCTACGAATCTCAGAAAACCCCTGAAGATTCTTCTTCACCTT
CACCTTGGAGCTCATCATCAGGCTCGCCTTCGGGACTTTGCAGCTCAGATCCGCCGACCT
TGCTCAGCCTTTCGCTTCCCGGAAGCGCATCTTCCAGCGAGAACAACGGCGGAGAATTTC
AGGAACAGAACTGTAGCTCTTCTCCTGTTAGATCGCAGGCCATTCAGCAGCCCTCTGTTC
CACTGAACGGCGGCTACTTGAAAGCAGAGGATGCCATTTCTATGATGTCCGCCGCTGTTA
AAATGGCAGTCGCGCAGGCGCTTCCGATGATGTTTCAGTCCGCTGCAGGCGAAGGTACGA
GCTCTGA
>JDR30-2 [organism=Juniperus deppeana var. robusta] [country=Mexico] [Isolate=JDR30-2]
CAACAACAGAGCCAGAATCTCAGCAGGAAGCGAAGCGGCATCTTCAGCGAGGAAGATTAT
GAGGTCGAGTCTCGGGGACTCAAGAGGCTCAATCTCGTCCAATCCCCTGCAGGTTCGGAA
AATCCCGGTGATTCT-AACCTCAGTCTTGCCCAATCTCCTGTAAGTTGTGAAAATCTCAG
CGATTTTAATCT-AAATGTTAGCTTGCCGGGGTTAAACAGCCCGGGATCGAGTCTCCACC
GCCAATCTGCATTCAAAAGCTACGAATCTCAGAAAACCCCTGAAGATTCTTCTTCACCTT
CACCTTGGAGCTCATCATCAGGCTCGCCTTCGGGACTTTGCAGCTCAGATCCGCCGACCT
TGCTCAGCCTTTCGCTTCCCGGAAGCGCATCTTCCAGCGAGAACAACGGCGGAGAATTTC
AGGAACAGAACTGTAGCTCTTCTCCTGTTAGATCGCAGGCCATTCAGCAGCCCTCTGTTC
CACTGAACGGCGGCTACTTGAAAGCAGAGGATGCCATTTCTATGATGTCCGCCGCTGTTA
AAATGGCAGTCGCGCAGGCGCTTCCGATGATGTTTCAGTCCGCTGCAGGCGAAGGTACGA
GCTCTGA
>JDR32-1 [organism=Juniperus deppeana var. robusta] [country=Mexico] [Isolate=JDR32-1]
CAACAACAGAGCCAGAATCTCAGCAGGAAGCGAAGCGGCATCTTCAGCGAGGAAGATTAT
GAGGTCGAGTCTCGGGGACTCAAGAGGCTCAATCTCGTCCAATCCCCTGCAGGTTCGGAA
AATCCCGGTGATTCT-AACCTCAGTCTTGCCCAATCTCCTGTAAGTTGTGAAAATCTCAG
CGATTTTAATCT-AAATGTTAGCTTGCCGGGGTCAAACAGCCCGGGATCGAGTCTCCGCC
GCCAATCTGCATTCAAAAGCTACGAATCTCAGAAAACCCCTGAAGATTCTTCTTCACCTT
CACCTTGGAGCTCATCATCAGGCTCGCCTTCGGGACTTTGCAGCTCAGATCCGCCGACCT
TGCTCAGCCTTTCGCTTCCCGGAAGCGCATCTTCCAGCGAGAACAACGGCGGAGAATTTC
AGGAACAGAACTGTAGCTCTTCTCCTGTTAGATCGCAGGCCATTCAGCAGCCCTCTGTTC
CACTGAACGGCGACTACTTGAAAGCAGAGGATGCCATTTCTATGATGTCCGCCGCTGTTA
AAATGGCAGTCGCGCAGGCGCTTCCGATGATGTTTCAGTCCGCTGCAGGCGAAGGTACGA
GCTCTGA
>JDR32-2 [organism=Juniperus deppeana var. robusta] [country=Mexico] [Isolate=JDR32-2]
CAACAACAGAGCCAGAATCTCAGCAGGAAGCGAAGCGGCATCTTCAGCGAGGAAGATTAT
GAGGTCGAGTCTCGGGGACTCAAGAGGCTCAATCTCGTCCAATCCCCTGCAGGTTCGGAA
AATCCCGGTGATTCT-AACCTCAGTCTTGCCCAATCTCCTGTAAGTTGTGAAAATCTCAG
CGATTTTAATCT-AAATGTTAGCTTGCCGGGGTTAAACAGCCCGGGATCGAGTCTCCACC
GCCAATCTGCATTCAAAAGCTACGAATCTCAGAAAACCCCTGAAGATTCTTCTTCACCTT
CACCTTGGAGCTCATCATCAGGCTCGCCTTCGGGACTTTGCAGCTCAGATCCGCCGACCT
TGCTCAGCCTTTCGCTTCCCGGAAGCGCATCTTCCAGCGAGAACAACGGCGGAGAATTTC
AGGAACAGAACTGTAGCTCTTCTCCTGTTAGATCGCAGGCCATTCAGCAGCCCTCTGTTC
CACTGAACGGCGGCTACTTGAAAGCAGAGGATGCCATTTCTATGATGTCCGCCGCTGTTA
AAATGGCAGTCGCGCAGGCGCTTCCGATGATGTTTCAGTCCGCTGCAGGCGAAGGTACGA
GCTCTGA
>JDR33-1 [organism=Juniperus deppeana var. robusta] [country=Mexico] [Isolate=JDR33-1]
CAACAACAGAGCCAGAATCTCAGCAGGAAGCGAAGCGGCATCTTCAGCGAGGAAGATTAT
GAGGTCGAGTCTCGGGGACTCAAGAGGCTCAATCTCGTCCAATCCCCTGCAGGTTCGGAA
AATCCCGGTGATTCT-AACCTCAGTCTTGCCCAATCTCCTGTAAGTTGTGAAAATCTCAG
CGATTTTAATCT-AAATGTTAGCTTGCCGGGGTCAAACAGCCCGGGATCGAGTCTCCGCC
GCCAATCTGCATTCAAAAGCTACGAATCTCAGAAAACCCCTGAAGATTCTTCTTCACCTT
CACCTTGGAGCTCATCATCAGGCTCGCCTTCGGGACTTTGCAGCTCAGATCCGCCGACCT
TGCTCAGCCTTTCGCTTCCCGGAAGCGCATCTTCCAGCGAGAACAACGGCGGAGAATTTC
AGGAACAGAACTGTAGCTCTTCTCCTGTTAGATCGCAGGCCATTCAGCAGCCCTCTGTTC
CACTGAACGGCGGCTACTTGAAAGCAGAGGATGCCATTTCTATGATGTCCGCCGCTGTTA
AAATGGCAGTCGCGCAGGCGCTTCCGATGATGTTTCAGTCCGCTGCAGGCGAAGGTACGA
GCTCTGA
>JDR33-2 [organism=Juniperus deppeana var. robusta] [country=Mexico] [Isolate=JDR33-2]
CAACAACAGAGCCAGAATCTCAGCAGGAAGCGAAGCGGCATCTTCAGCGAGGAAGATTAT
GAGGTCGAGTCTCGGGGACTCAAGAGGCTCAATCTCGTCCAATCCCCTGCAGGTTCGGAA
AATCCCGGTGATTCT-AACCTCAGTCTTGCCCAATCTCCTGTAAGTTGTGAAAATCTCAG
CGATTTTAATCT-AAATGTTAGCTTGCCGGGGTCAAACAGCCCGGGATCGAGTCTCCGCC
GCCAATCTGCATTCAAAAGCTACGAATCTCAGAAAACCCCTGAAGATTCTTCTTCACCTT
CACCTTGGAGCTCATCATCAGGCTCGCCTTCGGGACTTTGCAGCTCAGATCCGCCGACCT
TGCTCAGCCTTTCGCTTCCCGGAAGCGCATCTTCCAGCGAGAACAACGGCGGAGAATTTC
AGGAACAGAACTGTAGCTCTTCTCCTGTTAGATCGCAGGCCATTCAGCAGCCCTCTGTTC
CACTGAACGGCGGCTACTTGAAAGCAGAGGATGCCATTTCTATGATGTCCGCCGCTGTTA
AAATGGCAGTCGCGCAGGCGCTTCCGATGATGTTTCAGTCCGCTGCAGGCGAAGGTACGA
GCTCTGA
>JDR34-1 [organism=Juniperus deppeana var. robusta] [country=Mexico] [Isolate=JDR34-1]
CAACAACAGAGCCAGAATCTCAGCAGGAAGCGAAGCGGCATCTTCAGCGAGGAAGATTAT
GAGGTCGAGTCTCGGGGACTCAAGAGGCTCAATCTCGTCCAATCCCCTGCAGGTTCGGAA
AATCCCGGTGATTCT-AACCTCAGTCTTGCCCAATCTCCTGTAAGTTGTGAAAATCTCAG
CGATTTTAATCT-AAATGTTAGCTTGCCGGGGTCAAACAGCCCGGGATCGAGTCTCCGCC
GCCAATCTGCATTCAAAAGCTACGAATCTCAGAAAACCCCTGAAGATTCTTCTTCACCTT
CACCTTGGAGCTCATCATCAGGCTCGCCTTCGGGACTTTGCAGCTCAGATCCGCCGACCT
TGCTCAGCCTTTCGCTTCCCGGAAGCGCATCTTCCAGCGAGAACAACGGCGGAGAATTTC
AGGAACAGAACTGTAGCTCTTCTCCTGTTAGATCGCAGGCCATTCAGCAGCCCTCTGTTC
CACTGAACGGCGGCTACTTGAAAGCAGAGGATGCCATTTCTATGATGTCCGCCGCTGTTA
AAATGGCAGTCGCGCAGGCGCTTCCGATGATGTTTCAGTCCGCTGCAGGCGAAGGTACGA
GCTCTGA
>JDR34-2 [organism=Juniperus deppeana var. robusta] [country=Mexico] [Isolate=JDR34-2]
CAACAACAGAGCCAGAATCTCAGCAGGAAGCGAAGCGGCATCTTCAGCGAGGAAGATTAT
GAGGTCGAGTCTCGGGGACTCAAGAGGCTCAATCTCGTCCAATCCCCTGCAGGTTCGGAA
AATCCCGGTGATTCT-AACCTCAGTCTTGCCCAATCTCCTGTAAGTTGTGAAAATCTCAG
CGATTTTAATCT-AAATGTTAGCTTGCCGGGGTCAAACAGCCCGGGATCGAGTCTCCGCC
GCCAATCTGCATTCAAAAGCTACGAATCTCAGAAAACCCCTGAAGATTCTTCTTCACCTT
CACCTTGGAGCTCATCATCAGGCTCGCCTTCGGGACTTTGCAGCTCAGATCCGCCGACCT
TGCTCAGCCTTTCGCTTCCCGGAAGCGCATCTTCCAGCGAGAACAACGGCGGAGAATTTC
AGGAACAGAACTGTAGCTCTTCTCCTGTTAGATCGCAGGCCATTCAGCAGCCCTCTGTTC
CACTGAACGGCGACTACTTGAAAGCAGAGGATGCCATTTCTATGATGTCCGCCGCTGTTA
AAATGGCAGTCGCGCAGGCGCTTCCGATGATGTTTCAGTCCGCTGCAGGCGAAGGTACGA
GCTCTGA
>JDR36-1 [organism=Juniperus deppeana var. robusta] [country=Mexico] [Isolate=JDR36-1]
CAACAACAGAGCCAGAATCTCAGCAGGAAGCGAAGCGGCATCTTCAGCGAGGAAGATTAT
GAGGTCGAGTCTCGGGGACTCAAGAGGCTCAATCTCGTCCAATCCCCTGCAGGTTCGGAA
AATCCCGGTGATTCT-AACCTCAGTCTTGCCCAATCTCCTGTAAGTTGTGAAAATCTCAG
CGATTTTAATCT-AAATGTTAGCTTGCCGGGGTCAAACAGCCCGGGATCGAGTCTCCACC
GCCAATCTGCATTCAAAAGCTACGAATCTCAGAAAACCCCTGAAGATTCTTCTTCACCTT
CACCTTGGAGCTCATCATCAGGCTCGCCTTCGGGACTTTGCAGCTCAGATCCGCCGACCT
TGCTCAGCCTTTCGCTTCCCGGAAGCGCATCTTCCAGCGAGAACAACGGCGGAGAATTTC
AGGAACAGAACTGTAGCTCTTCTCCTGTTAGATCGCAGGCCATTCAGCAGCCCTCTGTTC
CACTGAACGGCGGCTACTTGAAAGCAGAGGATGCCATTTCTATGATGTCCGCCGCTGTTA
AAATGGCAGTCGCGCAGGCGCTTCCGATGATGTTTCAGTCCGCTGCAGGCGAAGGTACGA
GCTCTGA
>JDR36-2 [organism=Juniperus deppeana var. robusta] [country=Mexico] [Isolate=JDR36-2]
CAACAACAGAGCCAGAATCTCAGCAGGAAGCGAAGCGGCATCTTCAGCGAGGAAGATTAT
GAGGTCGAGTCTCGGGGACTCAAGAGGCTCAATCTCGTCCAATCCCCTGCAGGTTCGGAA
AATCCCGGTGATTCT-AACCTCAGTCTTGCCCAATCTCCTGTAAGTTGTGAAAATCTCAG
CGATTTTAATCT-AAATGTTAGCTTGCCGGGGTCAAACAGCCCGGGATCGAGTCTCCGCC
GCCAATCTGCATTCAAAAGCTACGAATCTCAGAAAACCCCTGAAGATTCTTCTTCACCTT
CACCTTGGAGCTCATCATCAGGCTCGCCTTCGGGACTTTGCAGCTCAGATCCGCCGACCT
TGCTCAGCCTTTCGCTTCCCGGAAGCGCATCTTCCAGCGAGAACAACGGCGGAGAATTTC
AGGAACAGAACTGTAGCTCTTCTCCTGTTAGATCGCAGGCCATTCAGCAGCCCTCTGTTC
CACTGAACGGCGGCTACTTGAAAGCAGAGGATGCCATTTCTATGATGTCCGCCGCTGTTA
AAATGGCAGTCGCGCAGGCGCTTCCGATGATGTTTCAGTCCGCTGCAGGCGAAGGTACGA
GCTCTGA
>JDR37-1 [organism=Juniperus deppeana var. robusta] [country=Mexico] [Isolate=JDR37-1]
CAACAACAGAGCCAGAATCTCAGCAGGAAGCGAAGCGGCATCTTCAGCGAGGAAGATTAT
GAGGTCGAGTCTCGGGGACTCAAGAGGCTCAATCTCGTCCAATCCCCTGCAGGTTCGGAA
AATCCCGGTGATTCT-AACCTCAGTCTTGCCCAATCTCCTGTAAGTTGTGAAAATCTCAG
CGATTTTAATCT-AAATGTTAGCTTGCCGGGGTCAAACAGCCCGGGATCGAGTCTCCGCC
GCCAATCTGCATTCAAAAGCTACGAATCTCAGAAAACCCCTGAAGATTCTTCTTCACCTT
CACCTTGGAGCTCATCATCAGGCTCGCCTTCGGGACTTTGCAGCTCAGATCCGCCGACCT
TGCTCAGCCTTTCGCTTCCCGGAAGCGCATCTTCCAGCGAGAACAACGGCGGAGAATTTC
AGGAACAGAACTGTAGCTCTTCTCCTGTTAGATCGCAGGCCATTCAGCAGCCCTCTGTTC
CACTGAACGGCGGCTACTTGAAAGCAGAGGATGCCATTTCTATGATGTCCGCCGCTGTTA
AAATGGCAGTCGCGCAGGCGCTTCCGATGATGTTTCAGTCCGCTGCAGGCGAAGGTACGA
GCTCTGA
>JDR37-2 [organism=Juniperus deppeana var. robusta] [country=Mexico] [Isolate=JDR37-2]
CAACAACAGAGCCAGAATCTCAGCAGGAAGCGAAGCGGCATCTTCAGCGAGGAAGATTAT
GAGGTCGAGTCTCGGGGACTCAAGAGGCTCAATCTCGTCCAATCCCCTGCAGGTTCGGAA
AATCCCGGTGATTCT-AACCTCAGTCTTGCCCAATCTCCTGTAAGTTGTGAAAATCTCAG
CGATTTTAATCT-AAATGTTAGCTTGCCGGGGTCAAACAGCCCGGGATCGAGTCTCCGCC
GCCAATCTGCATTCAAAAGCTACGAATCTCAGAAAACCCCTGAAGATTCTTCTTCACCTT
CACCTTGGAGCTCATCATCAGGCTCGCCTTCGGGACTTTGCAGCTCAGATCCGCCGACCT
TGCTCAGCCTTTCGCTTCCCGGAAGCGCATCTTCCAGCGAGAACAACGGCGGAGAATTTC
AGGAACAGAACTGTAGCTCTTCTCCTGTTAGATCGCAGGCCATTCAGCAGCCCTCTGTTC
CACTGAACGGCGACTACTTGAAAGCAGAGGATGCCATTTCTATGATGTCCGCCGCTGTTA
AAATGGCAGTCGCGCAGGCGCTTCCGATGATGTTTCAGTCCGCTGCAGGCGAAGGTACGA
GCTCTGA
>JDR38-1 [organism=Juniperus deppeana var. robusta] [country=Mexico] [Isolate=JDR38-1]
CAACAACAGAGCCAGAATCTCAGCAGGAAGCGAAGCGGCATCTTCAGCGAGGAAGATTAT
GAGGTCGAGTCTCGGGGACTCAAGAGGCTCAATCTCGTCCAATCCCCTGCAGGTTCGGAA
AATCCCGGTGATTCT-AACCTCAGTCTTGCCCAATCTCCTGTAAGTTGTGAAAATCTCAG
CGATTTTAATCT-AAATGTTAGCTTGCCGGGGTCAAACAGCCCGGGATCGAGTCTCCGCC
GCCAATCTGCATTCAAAAGCTACGAATCTCAGAAAACCCCTGAAGATTCTTCTTCACCTT
CACCTTGGAGCTCATCATCAGGCTCGCCTTCGGGACTTTGCAGCTCAGATCCGCCGACCT
TGCTCAGCCTTTCGCTTCCCGGAAGCGCATCTTCCAGCGAGAACAACGGCGGAGAATTTC
AGGAACAGAACTGTAGCTCTTCTCCTGTTAGATCGCAGGCCATTCAGCAGCCCTCTGTTC
CACTGAACGGCGGCTACTTGAAAGCAGAGGATGCCATTTCTATGATGTCCGCCGCTGTTA
AAATGGCAGTCGCGCAGGCGCTTCCGATGATGTTTCAGTCCGCTGCAGGCGAAGGTACGA
GCTCTGA
>JDR38-2 [organism=Juniperus deppeana var. robusta] [country=Mexico] [Isolate=JDR38-2]
CAACAACAGAGCCAGAATCTCAGCAGGAAGCGAAGCGGCATCTTCAGCGAGGAAGATTAT
GAGGTCGAGTCTCGGGGACTCAAGAGGCTCAATCTCGTCCAATCCCCTGCAGGTTCGGAA
AATCCCGGTGATTCT-AACCTCAGTCTTGCCCAATCTCCTGTAAGTTGTGAAAATCTCAG
CGATTTTAATCT-AAATGTTAGCTTGCCGGGGTCAAACAGCCCGGGATCGAGTCTCCGCC
GCCAATCTGCATTCAAAAGCTACGAATCTCAGAAAACCCCTGAAGATTCTTCTTCACCTT
CACCTTGGAGCTCATCATCAGGCTCGCCTTCGGGACTTTGCAGCTCAGATCCGCCGACCT
TGCTCAGCCTTTCGCTTCCCGGAAGCGCATCTTCCAGCGAGAACAACGGCGGAGAATTTC
AGGAACAGAACTGTAGCTCTTCTCCTGTTAGATCGCAGGCCATTCAGCAGCCCTCTGTTC
CACTGAACGGCGACTACTTGAAAGCAGAGGATGCCATTTCTATGATGTCCGCCGCTGTTA
AAATGGCAGTCGCGCAGGCGCTTCCGATGATGTTTCAGTCCGCTGCAGGCGAAGGTACGA
GCTCTGA
>JDR39-1 [organism=Juniperus deppeana var. robusta] [country=Mexico] [Isolate=JDR39-1]
CAACAACAGAGCCAGAATCTCAGCAGGAAGCGAAGCGGCATCTTCAGCGAGGAAGATTAT
GAGGTTGAGTCTCGGGGACTCAAGAGGCTCAATCTCGTCCAATCCCCTGCAGGTTCGGAA
AATCCCGGTGATTCT-TACCTCAGTCTTGCCCAATCTCCTGTAAGTTGTGAAAATCTCAG
CGATTTTAATCT-AAATGTTAGCTTGCCGGGGTCAAACAGCCCGGGATCGAGTCTCCGCC
GCCAATCTGCATTCAAAAGCTACGAATCTCAGAAAACCCCTGAAGATTCTTCTTCACCTT
CACCTTGGAGCTCATCATCAGGCTCGCCTTCGGGACTTTGCAGCTCAGATCCGCCGACCT
TGCTCAGCCTTTCGCTTCCCGGAAGCGCATCTTCCAGCGAGAACAACGGCGGAGAATTTC
AGGAACAGAACTGTAGCTCTTCTCCTGTTAGATCGCAGGCCATTCAGCAGCCCTCTGTTC
CACTGAACGGCGGCTACTTGAAAGCAGAGGATGCCATTTCTATGATGTCCGCCGCTGTTA
AAATGGCAGTCGCGCAGGCGCTTCCGATGATGTTTCAGTCCGCTGCAGGCGAAGGTACGA
GCTCTGA
>JDR39-2 [organism=Juniperus deppeana var. robusta] [country=Mexico] [Isolate=JDR39-2]
CAACAACAGAGCCAGAATCTCAGCAGGAAGCGAAGCGGCATCTTCAGCGAGGAAGATTAT
GAGGTTGAGTCTCGGGGACTCAAGAGGCTCAATCTCGTCCAATCCCCTGCAGGTTCGGAA
AATCCCGGTGATTCT-TACCTCAGTCTTGCCCAATCTCCTGTAAGTTGTGAAAATCTCAG
CGATTTTAATCT-AAATGTTAGCTTGCCGGGGTCAAACAGCCCGGGATCGAGTCTCCGCC
GCCAATCTGCATTCAAAAGCTACGAATCTCAGAAAACCCCTGAAGATTCTTCTTCACCTT
CACCTTGGAGCTCATCATCAGGCTCGCCTTCGGGACTTTGCAGCTCAGATCCGCCGACCT
TGCTCAGCCTTTCGCTTCCCGGAAGCGCATCTTCCAGCGAGAACAACGGCGGAGAATTTC
AGGAACAGAACTGTAGCTCTTCTCCTGTTAGATCGCAGGCCATTCAGCAGCCCTCTGTTC
CACTGAACGGCGGCTACTTGAAAGCAGAGGATGCCATTTCTATGATGTCCGCCGCTGTTA
AAATGGCAGTCGCGCAGGCGCTTCCGATGATGTTTCAGTCCGCTGCAGGCGAAGGTACGA
GCTCTGA
>JDR4-1 [organism=Juniperus deppeana var. robusta] [country=Mexico] [Isolate=JDR4-1]
CAACAACAGAGCCAGAATCTCAGCAGGAAGCGAAGCGGCATCTTCAGCGAGGAAGATTAT
GAGGTCGAGTCTCGGGGACTCAAGAGGCTCAATCTCGTCCAATCCCCTGCAGGTTCGGAA
AATCCCGGTGATTCT-AACCTCAGTCTTGCCCAATCTCCTGTAAGTTGTGAAAATCTCAG
CGATTTTAATCT-AAATGTTAGCTTGCCGGGGTCAAACAGCCCGGGATCGAGTCTCCGCC
GCCAATCTGCATTCAAAAGCTACGAATCTCAGAAAACCCCTGAAGATTCTTCTTCACCTT
CACCTTGGAGCTCATCATCAGGCTCGCCTTCGGGACTTTGCAGCTCAGATCCGCCGACCT
TGCTCAGCCTTTCGCTTCCCGGAAGCGCATCTTCCAGCGAGAACAACGGCGGAGAATTTC
AGGAACAGAACTGTAGCTCTTCTCCTGTTAGATCGCAGGCCATTCAGCAGCCCTCTGTTC
CACTGAACGGCGGCTACTTGAAAGCAGAGGATGCCATTTCTATGATGTCCGCCGCTGTTA
AAATGGCAGTCGCGCAGGCGCTTCCGATGATGTTTCAGTCCGCTGCAGGCGAAGGTACGA
GCTCTGA
>JDR4-2 [organism=Juniperus deppeana var. robusta] [country=Mexico] [Isolate=JDR4-2]
CAACAACAGATCCAGAATCTCAGCAGGAAGCGAAGCGGCATCTTCAGCGAGGAAGATTAT
GAGGTCGAGTCTCGGGGACTCAAGAGGCTCAATCTCGTCCAATCCCCTGCAGGTTCGGAA
AATCCCGGTGATTCT-AACCTCAGTCTTGCCCAATCTCCTGTAAGTTGTGAAAATCTCAG
CGATTTTAATCT-AAATGTTAGCTTGCCGGGGTCAAACAGCCCGGGATCGAGTCTCCGCC
GCCAATCTGCATTCAAAAGCTACGAATCTCAGAAAACCCCTGAAGATTCTTCTTCACCTT
CACCTTGGAGCTCATCATCAGGCTCGCCTTCGGGACTTTGCAGCTCAGATCCGCCGACCT
TGCTCAGCCTTTCGCTTCCCGGAAGCGCATCTTCCAGCGAGAACAACGGCGGAGAATTTC
AGGAACAGAACTGTAGCTCTTCTCCTGTTAGATCGCAGGCCATTCAGCAGCCCTCTGTTC
CACTGAACGGCGGCTACTTGAAAGCAGAGGATGCCATTTCTATGATGTCCGCCGCTGTTA
AAATGGCAGTCGCGCAGGCGCTTCCGATGATGTTTCAGTCCGCTGCAGGCGAAGGTACGA
GCTCTGA
>JDR5-1 [organism=Juniperus deppeana var. robusta] [country=Mexico] [Isolate=JDR5-1]
CAACAACAGAGCCAGAATCTCAGCAGGAAGCGAAGCGGCATCTTCAGCGAGGAAGATTAT
GAGGTCGAGTCTCGGGGACTCAAGAGGCTCAATCTCGTCCAATCCCCTGCAGGTTCGGAA
AATCCCGGTGATTCT-AACCTCAGTCTTGCCCAATCTCCTGTAAGTTGTGAAAATCTCAG
CGATTTTAATCT-AAATGTTAGCTTGCCGGGGTCAAACAGCCCGGGATCGAGTCTCCGCC
GCCAATCTGCATTCAAAAGCTACGAATCTCAGAAAACCCCTGAAGATTCTTCTTCACCTT
CACCTTGGAGCTCATCATCAGGCTCGCCTTCGGGACTTTGCAGCTCAGATCCGCCGACCT
TGCTCAGCCTTTCGCTTCCCGGAAGCGCATCTTCCAGCGAGAACAACGGCGGAGAATTTC
AGGAACAGAACTGTAGCTCTTCTCCTGTTAGATCGCAGGCCATTCAGCAGCCCTCTGTTC
CACTGAACGGCGGCTACTTGAAAGCAGAGGATGCCATTTCTATGATGTCCGCCGCTGTTA
AAATGGCAGTCGCGCAGGCGCTTCCGATGATGTTTCAGTCCGCTGCAGGCCAAGGTACGA
GCTCTGA
>JDR5-2 [organism=Juniperus deppeana var. robusta] [country=Mexico] [Isolate=JDR5-2]
CAACAACAGAGCCAGAATCTCAGCAGGAAGCGAAGCGGCATCTTCAGCGAGGAAGATTAT
GAGGTCGAGTCTCGGGGACTCAAGAGGCTCAATCTCGTCCAATCCCCTGCAGGTTCGGAA
AATCCCGGTGATTCT-AACCTCAGTCTTGCCCAATCTCCTGTAAGTTGTGAAAATCTCAG
CGATTTTAATCT-AAATGTTAGCTTGCCGGGGTCAAACAGCCCGGGATCGAGTCTCCGCC
GCCAATCTGCATTCAAAAGCTACGAATCTCAGAAAACCCCTGAAGATTCTTCTTCACCTT
CACCTTGGAGCTCATCATCAGGCTCGCCTTCGGGACTTTGCAGCTCAGATCCGCCGACCT
TGCTCAGCCTTTCGCTTCCCGGAAGCGCATCTTCCAGCGAGAACAACGGCGGAGAATTTC
AGGAACAGAACTGTAGCTCTTCTCCTGTTAGATCGCAGGCCATTCAGCAGCCCTCTGTTC
CACTGAACGGCGGCTACTTGAAAGCAGAGGATGCCATTTCTATGATGTCCGCCGCTGTTA
AAATGGCAGTCGCGCAGGCGCTTCCGATGATGTTTCAGTCCGCTGCAGGCCAAGGTACGA
GCTCTGA
>JDR5_1-1 [organism=Juniperus deppeana var. robusta] [country=Mexico] [Isolate=JDR5_1-1]
CAACAACAGAGCCAGAATCTCAGCAGGAAGCGAAGCGGCATCTTCAGCGAGGAAGATTAT
GAGGTCGAGTCTCGGGGACTCAAGAGGCTCAATCTCGTCCAATCCCCTGCAGGTTCGGAA
AATCCCGGTGATTCT-AACCTCAGTCTTGCCCAATCTCCTGTAAGTTGTGAAAATCTCAG
CGATTTTAATCT-AAATGTTAGCTTGCCGGGGTCAAACAGCCCGGGATCGAGTCTCCGCC
GCCAATCTGCATTCAAAAGCTACGAATCTCAGAAAACCCCTGAAGATTCTTCTTCACCTT
CACCTTGGAGCTCATCATCAGGCTCGCCTTCGGGACTTTGCAGCTCAGATCCGCCGACCT
TGCTCAGCCTTTCGCTTCCCGGAAGCGCATCTTCCAGCGAGAACAACGGCGGAGAATTTC
AGGAACAGAACTGTAGCTCTTCTCCTGTTAGATCGCAGGCCATTCAGCAGCCCTCTGTTC
CACTGAACGGCGGCTACTTGAAAGCAGAGGATGCCATTTCTATGATGTCCGCCGCTGTTA
AAATGGCAGTCGCGCAGGCGCTTCCGATGATGTTTCAGTCCGCTGCAGGCGAAGGTACGA
GCTCTGA
>JDR5_1-2 [organism=Juniperus deppeana var. robusta] [country=Mexico] [Isolate=JDR5_1-2]
CAACAACAGAGCCAGAATCTCAGCAGGAAGCGAAGCGGCATCTTCAGCGAGGAAGATTAT
GAGGTCGAGTCTCGGGGACTCAAGAGGCTCAATCTCGTCCAATCCCCTGCAGGTTCGGAA
AATCCCGGTGATTCT-AACCTCAGTCTTGCCCAATCTCCTGTAAGTTGTGAAAATCTCAG
CGATTTTAATCT-AAATGTTAGCTTGCCGGGGTCAAACAGCCCGGGATCGAGTCTCCGCC
GCCAATCTGCATTCAAAAGCTACGAATCTCAGAAAACCCCTGAAGATTCTTCTTCACCTT
CACCTTGGAGCTTATCATCAGGCTCGCCTTCGGGACTTTGCAGCTCAGATCCGCCGACCT
TGCTCAGCCTTTCGCTTCCCGGAAGCGCATCTTCCAGCGAGAACAACGGCGGAGAATTTC
AGGAACAAAACTGTAGCTCTTCTCCTGTTAGATCGCAGGCCATTCAGCAGCCCTCTGTTC
CACTGAACGGCGGCTACTTGAAAGCAGAGGATGCCATTTCTATGATGTCCGCCGCTGTTA
AAATGGCAGTCGCGCAGGCGCTTCCGATGATGTTTCAGTCCGCTGCAGGCGAAGGTACGA
GCTCTGA
>JDR6-1 [organism=Juniperus deppeana var. robusta] [country=Mexico] [Isolate=JDR6-1]
CAACAACAGAGCCAGAATCTCAGCAGGAAGCGAAGCGGCATCTTCAGCGAGGAAGATTAT
GAGGTCGAGTCTCGGGGACTCAAGAGGCTCAATCTCGTCCAATCCCCTGCAGGTTCGGAA
AATCCCGGTGATTCT-AACCTCAGTCTTGCCCAATCTCCTGTAAGTTGTGAAAATCTCAG
CGATTTTAATCT-AAATGTTAGCTTGCCGGGGTCAAACAGCCCGGGATCGAGTCTCCGCC
GCCAATCTGCATTCAAAAGCTACGAATCTCAGAAAACCCCTGAAGATTCTTCTTCACCTT
CACCTTGGAGCTCATCATCAGGCTCGCCTTCGGGACTTTGCAGCTCAGATCCGCCGACCT
TGCTCAGCCTTTCGCTTCCCGGAAGCGCATCTTCCAGCGAGAACAACGGCGGAGAATTTC
AGGAACAGAACTGTAGCTCTTCTCCTGTTAGATCGCAGGCCATTCAGCAGCCCTCTGTTC
CACTGAACGGCGGCTACTTGAAAGCAGAGGATGCCATTTCTATGATGTCCGCCGCTGTTA
AAATGGCAGTCGCGCAGGCGCTTCCGATGATGTTTCAGTCCGCTGCAGGCGAAGGTACGA
GCTCTGA
>JDR6-2 [organism=Juniperus deppeana var. robusta] [country=Mexico] [Isolate=JDR6-2]
CAACAACAGAGCCAGAATCTCAGCAGGAAGCGAAGCGGCATCTTCAGCGAGGAAGATTAT
GAAGTCGAGTCTCGGGGACTCAAGAGGCTCAATCTCGTCCAATCCCCTGCAGGTTCGGAA
AATCCCGGTGATTCT-AACCTCAGTCTTGCCCAATCTCCTGTAAGTTGTGAAAATCTCAG
CGATTTTAATCT-AAATGTTAGCTTGCCGGGGTCAAACAGCCCGGGATCGAGTCTCCGCC
GCCAATCTGCATTCAAAAGCTACGAATCTCAGAAAACCCCTGAAGATTCTTCTTCACCTT
CACCTTGGAGCTCATCATCAGGCTCGCCTTCGGGACTTTGCAGCTCAGATCCGCCGACCT
TGCTCAGTCTTTCGCTTCCCGGAAGCGCATCTTCCAGCGAGAACAACGGCGGAGAATTTC
AGGAACAGAACTGTAGCTCTTCTCCTGTTAGATCGCAGGCCATTCAGCAGCCCTCTGTTC
CACTGAACGGCGGCTACTTGAAAGCAGAGGATGCCATTTCTATGATGTCCGCCGCTGTTA
AAATGGCAGTCGCGCAGGCGCTTCCGATGATGTTTCAGTCCGCTGCAGGCGAAGGTACGA
GCTCTGA
>JDR8-1 [organism=Juniperus deppeana var. robusta] [country=Mexico] [Isolate=JDR8-1]
CAACAACAGAGCCAGAATCTCAGCAGGAAGCGAAGCGGCATCTTCAGCGAGGAAGATTAT
GAGGTCGAGTCTCGGGGACTCAAGAGGCTCAATCTCGTCCAATCCCCTGCAGGTTCGGAA
AATCCCGGTGATTCT-AACCTCAGTCTTGCCCAATCTCCTGTAAGTTGTGAAAATCTCAG
CGATTTTAATCT-AAATGTTAGCTTGCCGGGGTCAAACAGCCCGGGATCGAGTCTCCGCC
GCCAATCTGCATTCAAAAGCTACGAATCTCAGAAAACCCCTGAAGATTCTTCTTCACCTT
CACCTTGGAGCTCATCATCAGGCTCGCCTTCGGGACTTTGCAGCTCAGATCCGCCGACCT
TGCTCAGCCTTTCGCTTCCCGGAAGCGCATCTTCCAGCGAGAACAACGGCGGAGAATTTC
AGGAACAGAACTGTAGCTCTTCTCCTGTTAGATCGCAGGCCATTCAGCAGCCCTCTGTTC
CACTGAACGGCGGCTACTTGAAAGCAGAGGATGCCATTTCTATGATGTCCGCCGCTGTTA
AAATGGCAGTCGCGCAGGCGCTTCCGATGATGTTTCAGTCCGCTGCAGGCGAAGGTACGA
GCTCTGA
>JDR8-2 [organism=Juniperus deppeana var. robusta] [country=Mexico] [Isolate=JDR8-2]
CAACAACAGAGCCAGAATCTCAGCAGGAAGCGAAGCGGCATCTTCAGCGAGGAAGATTAT
GAGGTCGAGTCTCGGGGACTCAAGAGGCTCAATCTCGTCCAATCCCCTGCAGGTTCGGAA
AATCCCGGTGATTCT-AACCTCAGTCTTGCCCAATCTCCTGTAAGTTGTGAAAATCTCAG
CGATTTTAATCT-AAATGTTAGCTTGCCGGGGTCAAACAGCCCGGGATCGAGTCTCCGCC
GCCAATCTGCATTCAAAAGCTACGAATCTCAGAAAACCCCTGAAGATTCTTCTTCACCTT
CACCTTGGAGCTCATCATCAGGCTCGCCTTCGGGACTTTGCAGCTCAGATCCGCCGACCT
TGCTCAGCCTTTCGCTTCCCGGAAGCGCATCTTCCAGCGAGAACAACGGCGGAGAATTTC
AGGAACAGAACTGTAGCTCTTCTCCTGTTAGATCGCAGGCCATTCAGCAGCCCTCTGTTC
CACTGAACGGCGGCTACTTGAAAGCAGAGGATGCCATTTCTATGATGTCCGCCGCTGTTA
AAATGGCAGTCGCGCAGGCGCCTCCGATGATGTTTCAGTCCGCTGCAGGCGAAGGTACGA
GCTCTGA
>JDR9-1 [organism=Juniperus deppeana var. robusta] [country=Mexico] [Isolate=JDR9-1]
CAACAACAGAGCCAGAATCTCAGCAGGAAGCGAAGCGGCATCTTCAGCGAGGAAGATTAT
GAGGTCGAGTCTCGGGGACTCAAGAGGCTCAATCTCGTCCAATCCCCTGCAGGTTCGGAA
AATCCCGGTGATTCT-AACCTCAGTCTTGCCCAATCTCCTGTAAGTTGTGAAAATCTCAG
CGATTTTAATCT-AAATGTTAGCTTGCCGGGGTCAAACAGCCCGGGATCGAGTCTCCGCC
GCCAATCTGCATTCAAAAGCTACGAATCTCAGAAAACCCCTGAAGATTCTTCTTCACCTT
CACCATGGAGCTCATCATCAGGCTCGCCTTCGGGACTTTGCAGCTCAGATCCGCCGACCT
TGCTCAGCCTTTCGCTTCCCGGAAGCGCATCTTCCAGCGAGAACAACGGCGGAGAATTTC
AGGAACAGAACTGTAGCTCTTCTCCTGTTAGATCGCAGGCCATTCAGCAGCCCTCTGTTC
CACTGAACGGCGGCTACTTGAAAGCAGAGGATGCCATTTCTATGATGTCCGCCGCTGTTA
AAATGGCAGTCGCGCAGGCGCTTCCGATGATGTTTCAGTCCGCTGCAGGCGAAGGTACGA
GCTCTGA
>JDR9-2 [organism=Juniperus deppeana var. robusta] [country=Mexico] [Isolate=JDR9-2]
CAACAACAGAGCCAGAATCTCAGCAGGAAGCGAAGCGGCATCTTCAGCGAGGAAGATTAT
GAGGTTGAGTCTCGGGGACTCAAGAGGCTCAATCTCGTCCAATCCCCTGCAGGTTCGGAA
AATCCCGGTGATTCT-AACCTCAGTCTTGCCCAATCTCCTGTAAGTTGTGAAAATCTCAG
CGATTTTAATCT-AAATGTTAGCTTGCCGGGGTCAAACAGCCCGGGATCGAGTCTCCGCC
GCCAATCTGCATTCAAAAGCTACGAATCTCAGAAAACCCCTGAAGATTCTTCTTCACCTT
CACCTTGGAGCTCATCATCAGGCTCGCCTTCGGGACTTTGCAGCTCAGATCCGCCGACCT
TGCTCAGCCTTTCGCTTCCCGGAAGCGCATCTTCCAGCGAGAACAACGGCGGAGAATTTC
AGGAACAGAACTGTAGCTCTTCTCCTGTTAGATCGCAGGCCATTCAGCAGCCCTCTGTTC
CACTGAACGGCGGCTACTTGAAAGCAGAGGATGCCATTTCTATGATGTCCGCCGCTGTTA
AAATGGCAGTCGCGCAGGCGCTTCCGATGATGTTTCAGTCCGCTGCAGGCGAAGGTACGA
GCTCTGA
>JDZ10-1 [organism=Juniperus deppeana var. zacatecensis] [country=Mexico] [Isolate=JDZ10-1]
CAACAACAGAGCCAGAATCTCAGCAGGAAGCGAAGCGGCATCTTCAGCGAGGAAGATTAT
GAGGTCGAGTCTCGGGGACTCAAGAGGCTCAATCTCGTCCAATCCCCTGCAGGTTCGGAA
AATCCCGGTGATTCT-AACCTCAGTCTTGCCCAATCTCCTGTAAGTTGTGAAAATCTCAG
CGATTTTAATCT-AAATGTTAGCTTGCCGGGGTCAAACAGCCCGGGATCGAGTCTCCGCC
GCCAATCTGCATTCAAAAGCTACGAATCTCAGAAAACCCCTGAAGATTCTTCTTCACCTT
CACCTTGGAGCTCATCATCAGGCTCGCCTTCGGGACTTTGCAGCTCAGATCCGCCGACCT
TGCTCAGCCTTTCGCTTCCCGGAAGCGCATCTTCCAGCGAGAACAACGGCGGAGAATTTC
AGGAACAGAACTGTAGCTCTTCTCCTGTTAGATCGCAGGCCATTCAGCAGCCCTCTGTTC
CACTGAACGGCGGCTACTTGAAAGCAGAGGATGCCATTTCTATGATGTCCGCCGCTGTTA
AAATGGCAGTCGCGCAGGCGCTTCCGATGATGTTTCAGTCCGCTGCAGGCGAAGGTACGA
GCTCTGA
>JDZ10-2 [organism=Juniperus deppeana var. zacatecensis] [country=Mexico] [Isolate=JDZ10-2]
CAACAACAGAGCCAGAATCTCAGCAGGAAGCGAAGCGGCATCTTCAGCGAGGAAGATTAT
GAGGTCGAGTCTCGGGGACTCAAGAGGCTCAATCTCGTCCAATCCCCTGCAGGTTCGGAA
AATCCCGGTGATTCT-AACCTCAGTCTTGCCCAATCTCCTGTAAGTTGTGAAAATCTCAG
CGATTTTAATCT-AAATGTTAGCTTGCCGGGGTTAAACAGCCCGGGATCGAGTCTCCACC
GCCAATCTGCATTCAAAAGCTACGAATCTCAGAAAACCCCTGAAGATTCTTCTTCACCTT
CACCTTGGAGCTCATCATCAGGCTCGCCTTCGGGACTTTGCAGCTCAGATCCGCCGACCT
TGCTCAGCCTTTCGCTTCCCGGAAGCGCATCTTCCAGCGAGAACAACGGCGGAGAATTTC
AGGAACAGAACTGTAGCTCTTCTCCTGTTAGATCGCAGGCCATTCAGCAGCCCTCTGTTC
CACTGAACGGCGGCTACTTGAAAGCAGAGGATGCCATTTCTATGATGTCCGCCGCTGTTA
AAATGGCAGTCGCGCAGGCGCTTCCGATGATGTTTCAGTCCGCTGCAGGCGAAGGTACGA
GCTCTGA
>JDZ11-1 [organism=Juniperus deppeana var. zacatecensis] [country=Mexico] [Isolate=JDZ11-1]
CAACAACAGAGCCAGAATCTCAGCAGGAAGCGAAGCGGCATCTTCAGCGAGGAAGATTAT
GAGGTCGAGTCTCGGGGACTCAAGAGGCTCAATCTCGTCCAATCCCCTGCAGGTTCGGAA
AATCCCGGTGATTCT-AACCTCAGTCTTGCCCAATCTCCTGTAAGTTGTGAAAATCTCAG
CGATTTTAATCT-AAATGTTAGCTTGCCGGGGTCAAACAGCCCGGGATCGAGTCTCCGCC
GCCAATCTGCATTCAAAAGCTACGAATCTCAGAAAACCCCTGAAGATTCTTCTTCACCTT
CACCTTGGAGCTCATCATCAGGCTCGCCTTCGGGACTTTGCAGCTCAGATCCGCCGACCT
TGCTCAGCCTTTCGCTTCCCGGAAGCGCATCTTCCAGCGAGAACAACGGCGGAGAATTTC
AGGAACAGAACTGTAGCTCTTCTCCTGTTAGATCGCAGGCCATTCAGCAGCCCTCTGTTC
CACTGAACGGCGGCTACTTGAAAGCAGAGGATGCCATTTCTATGATGTCCGCCGCTGTTA
AAATGGCAGTCGCGCAGGCGCTTCCGATGATGTTTCAGTCCGCTGCAGGCGAAGGTACGA
GCTCTGA
>JDZ11-2 [organism=Juniperus deppeana var. zacatecensis] [country=Mexico] [Isolate=JDZ11-2]
CAACAACAGAGCCAGAATCTCAGCAGGAAGCGAAGCGGCATCTTCAGCGAGGAAGATTAT
GAGGTCGAGTCTCGGGGACTCAAGAGGCTCAATCTCGTCCAATCCCCTGCAGGTTCGGAA
AATCCCGGTGATTCT-AACCTCAGTCTTGCCCAATCTCCTGTAAGTTGTGAAAATCTCAG
CGATTTTAATCT-AAATGTTAGCTTGCCGGGGTCAAACAGCCCGGGATCGAGTCTCCGCC
GCCAATCTGCATTCAAAAGCTACGAATCTCAGAAAACCCCTGAAGATTCTTCTTCACCTT
CACCATGGAGCTCATCATCAGGCTCGCCTTCGGGACTTTGCAGCTCAGATCCGCCGACCT
TGCTCAGCCTTTCGCTTCCCGGAAGCGCATCTTCCAGCGAGAACAACGGCGGAGAATTTC
AGGAACAGAACTGTAGCTCTTCTCCTGTTAGATCGCAGGCCATTCAGCAGCCCTCTGTTC
CACTGAACGGCGGCTACTTGAAAGCAGAGGATGCCATTTCTATGATGTCCGCCGCTGTTA
AAATGGCAGTCGCGCAGGCGCTTCCGATGATGTTTCAGTCCGCTGCAGGCGAAGGTACGA
GCTCTGA
>JDZ13-1 [organism=Juniperus deppeana var. zacatecensis] [country=Mexico] [Isolate=JDZ13-1]
CAACAACAGAGCCAGAATCTCAGCAGGAAGCGAAGCGGCATCTTCAGCGAGGAAGATTAT
GAGGTCGAGTCTCGGGGACTCAAGAGGCTCAATCTCGTCCAATCCCCTGCAGGTTCGGAA
AATCCCGGTGATTCT-AACCTCAGTCTTGCCCAATCTCCTGTAAGTTGTGAAAATCTCAG
CGATTTTAATCT-AAATGTTAGCTTGCCGGGGTCAAACAGCCCGGGATCGAGTCTCCGCC
GCCAATCTGCATTCAAAAGCTACGAATCTCAGAAAACCCCTGAAGATTCTTCTTCACCTT
CACCTTGGAGCTCATCATCAGGCTCGCCTTCGGGACTTTGCAGCTCAGATCCGCCGACCT
TGCTCAGCCTTTCGCTTCCCGGAAGCGCATCTTCCAGCGAGAACAACGGCGGAGAATTTC
AGGAACAGAACTGTAGCTCTTCTCCTGTTAGATCGCAGGCCATTCAGCAGCCCTCTGTTC
CACTGAACGGCGGCTACTTGAAAGCAGAGGATGCCATTTCTATGATGTCCGCCGCTGTTA
AAATGGCAGTCGCGCAGGCGCTTCCGATGATGTTTCAGTCCGCTGCAGGCGAAGGTACGA
GCTCTGA
>JDZ13-2 [organism=Juniperus deppeana var. zacatecensis] [country=Mexico] [Isolate=JDZ13-2]
CAACAACAGAGCCAGAATCTCAGCAGGAAGCGAAGCGGCATCTTCAGCGAGGAAGATTAT
GAGGTCGAGTCTCGGGGACTCAAGAGGCTCAATCTCGTCCAATCCCCTGCAGGTTCGGAA
AATCCCGGTGATTCT-AACCTCAGTCTTGCCCAATCTCCTGTAAGTTGTGAAAATCTCAG
CGATTTTAATCT-AAATGTTAGCTTGCCGGGGTCAAACAGCCCGGGATCGAGTCTCCGCC
GCCAATCTGCATTCAAAAGCTACGAATCTCAGAAAACCCCTGAAGATTCTTCTTCACCTT
CACCATGGAGCTCATCATCAGGCTCGCCTTCGGGACTTTGCAGCTCAGATCCGCCGACCT
TGCTCAGCCTTTCGCTTCCCGGAAGCGCATCTTCCAGCGAGAACAACGGCGGAGAATTTC
AGGAACAGAACTGTAGCTCTTCTCCTGTTAGATCGCAGGCCATTCAGCAGCCCTCTGTTC
CACTGAACGGCGGCTACTTGAAAGCAGAGGATGCCATTTCTATGATGTCCGCCGCTGTTA
AAATGGCAGTCGCGCAGGCGCTTCCGATGATGTTTCAGTCCGCTGCAGGCGAAGGTACGA
GCTCTGA
>JDZ14-1 [organism=Juniperus deppeana var. zacatecensis] [country=Mexico] [Isolate=JDZ14-1]
CAACAACAGAGCCAGAATCTCAGCAGGAAGCGAAGCGGCATCTTCAGCGAGGAAGATTAT
GAGGTCGAGTCTCGGGGACTCAAGAGGCTCAATCTCGTCCAATCCCCTGCAGGTTCGGAA
AATCCCGGTGATTCT-AACCTCAGTCTTGCCCAATCTCCTGTAAGTTGTGAAAATCTCAG
CGATTTTAATCT-AAATGTTAGCTTGCCGGGGTCAAACAGCCCGGGATCGAGTCTCCGCC
GCCAATCTGCATTCAAAAGCTACGAATCTCAGAAAACCCCTGAAGATTCTTCTTCACCTT
CACCTTGGAGCTCATCATCAGGCTCGCCTTCGGGACTTTGCAGCTCAGATCCGCCGACCT
TGCTCAGCCTTTCGCTTCCCGGAAGCGCATCTTCCAGCGAGAACAACGGCGGAGAATTTC
AGGAACAGAACTGTAGCTCTTCTCCTGTTAGATCGCAGGCCATTCAGCAGCCCTCTGTTC
CACTGAACGGCGGCTACTTGAAAGCAGAGGATGCCATTTCTATGATGTCCGCCGCTGTTA
AAATGGCAGTCGCGCAGGCGCTTCCGATGATGTTTCAGTCCGCTGCAGGCGAAGGTACGA
GCTCTGA
>JDZ14-2 [organism=Juniperus deppeana var. zacatecensis] [country=Mexico] [Isolate=JDZ14-2]
CAACAACAGAGCCAGAATCTCAGCAGGAAGCGAAGCGGCATCTTCAGCGAGGAAGATTAT
GAGGTCGAGTCTCGGGGACTCAAGAGGCTCAATCTCGTCCAATCCCCTGCAGGTTCGGAA
AATCCCGGTGATTCT-AACCTCAGTCTTGCCCAATCTCCTGTAAGTTGTGAAAATCTCAG
CGATTTTAATCT-AAATGTTAGCTTGCCGGGGTTAAACAGCCCGGGATCGAGTCTCCGCC
GCCAATCTGCATTCAAAAGCTACGAATCTCAGAAAACCCCTGAAGATTCTTCTTCACCTT
CACCTTGGAGCTCATCATCAGGCTCGCCTTCGGGACTTTGCAGCTCAGATCCGCCGACCT
TGCTCAGCCTTTCGCTTCCCGGAAGCGCATCTTCCAGCGAGAACAACGGCGGAGAATTTC
AGGAACAGAACTGTAGCTCTTCTCCTGTTAGATCGCAGGCCATTCAGCAGCCCTCTGTTC
CACTGAACGGCGGCTACTTGAAAGCAGAGGATGCCATTTCTATGATGTCCGCCGCTGTTA
AAATGGCAGTCGCGCAGGCGCTTCTGATGATGTTTCAGTCCGCTGCAGGCGAAGGTACGA
GCTCTGT
>JDZ15-1 [organism=Juniperus deppeana var. zacatecensis] [country=Mexico] [Isolate=JDZ15-1]
CAACAACAGAGCCAGAATCTCAGCAGGAAGCGAAGCGGCATCTTCAGCGAGGAAGATTAT
GAGGTCGAGTCTCGGGGACTCAAGAGGCTCAATCTCGTCCAATCCCCTGCAGGTTCGGAA
AATCCCGGTGATTCT-AACCTCAGTCTTGCCCAATCTCCTGTAAGTTGTGAAAATCTCAG
CGATTTTAATCT-AAATGTTAGCTTGCCGGGGTCAAACAGCCCGGGATCGAGTCTCCGCC
GCCAATCTGCATTCAAAAGCTACGAATCTCAGAAAACCCCTGAAGATTCTTCTTCACCTT
CACCTTGGAGCTCATCATCAGGCTCGCCTTCGGGACTTTGCAGCTCAGATCCGCCGACCT
TGCTCAGCCTTTCGCTTCCCGGAAGCGCATCTTCCAGCGAGAACAACGGCGGAGAATTTC
AGGAACAGAACTGTAGCTCTTCTCCTGTTAGATCGCAGGCCATTCAGCAGCCCTCTGTTC
CACTGAACGGCGGCTACTTGAAAGCAGAGGATGCCATTTCTATGATGTCCGCCGCTGTTA
AAATGGCAGTCGCGCAGGCGCTTCCGATGATGTTTCAGTCCGCTGCAGGCGAAGGTACGA
GCTCTGA
>JDZ15-2 [organism=Juniperus deppeana var. zacatecensis] [country=Mexico] [Isolate=JDZ15-2]
CAACAACAGAGCCAGAATCTCAGCAGGAAGCGAAGCGGCATCTTCAGCGAGGAAGATTAT
GAGGTCGAGTCTCGGGGACTCAAGAGGCTCAATCTCGTCCAATCCCCTGCAGGTTCGGAA
AATCCCGGTGATTCT-AACCTCAGTCTTGCCCAATCTCCTGTAAGTTGTGAAAATCTCAG
CGATTTTAATCT-AAATGTTAGCTTGCCGGGGTCAAACAGCCCGGGATCGAGTCTCCGCC
GCCAATCTGCATTCAAAAGCTACGAATCTCAGAAAACCCCTGAAGATTCTTCTTCACCTT
CACCTTGGAGCTCATCATCAGGCTCGCCTTCGGGACTTTGCAGCTCAGATCCGCCGACCT
TGCTCAGCCTTTCGCTTCCCGGAAGCGCATCTTCCAGCGAGAACAACGGCGGAGAATTTC
AGGAACAGAACTGTAGCTCTTCTCCTGTTAGATCGCAGGCCATTCAGCAGCCCTCTGTTC
CACTGAACGGCGGCTACTTGAAAGCAGAGGATGCCATTTCTATGATGTCCGCCGCTGTTA
AAATGGCAGTCGCGCAGGCGCTTCCGATGATGTTTCAGTCCGCTGCAGGCGAAGGTACGA
GCTCTGA
>JDZ16-1 [organism=Juniperus deppeana var. zacatecensis] [country=Mexico] [Isolate=JDZ16-1]
CAACAACAGAGCCAGAATCTCAGCAGGAAGCGAAGCGGCATCTTCAGCGAGGAAGATTAT
GAGGTCGAGTCTCGGGGACTCAAGAGGCTCAATCTCGTCCAATCCCCTGCAGGTTCGGAA
AATCCCGGTGATTCT-AACCTCAGTCTTGCCCAATCTCCTGTAAGTTGTGAAAATCTCAG
CGATTTTAATCT-AAATGTTAGCTTGCCGGGGTCAAACAGCCCGGGATCGAGTCTCCGCC
GCCAATCTGCATTCAAAAGCTACGAATCTCAGAAAACCCCTGAAGATTCTTCTTCACCTT
CACCTTGGAGCTCATCATCAGGCTCGCCTTCGGGACTTTGCAGCTCAGATCCGCCGACCT
TGCTCAGCCTTTCGCTTCCCGGAAGCGCATCTTCCAGCGAGAACAACGGCGGAGAATTTC
AGGAACAGAACTGTAGCTCTTCTCCTGTTAGATCGCAGGCCATTCAGCAGCCCTCTGTTC
CACTGAACGGCGGCTACTTGAAAGCAGAGGATGCCATTTCTATGATGTCCGCCGCTGTTA
AAATGGCAGTCGCGCAGGCGCTTCCGATGATGTTTCAGTCCGCTGCAGGCGAAGGTACGA
GCTCTGA
>JDZ16-2 [organism=Juniperus deppeana var. zacatecensis] [country=Mexico] [Isolate=JDZ16-2]
CAACAACAGAGCCAGAATCTCAGCAGGAAGCGAAGCGGCATCTTCAGCGAGGAAGATTAT
GAGGTCGAGTCTCGGGGACTCAAGAGGCTCAATCTCGTCCAATCCCCTGCAGGTTCGGAA
AATCCCGGTGATTCT-AACCTCAGTCTTGCCCAATCTCCTGTAAGTTGTGAAAATCTCAA
CGATTTTAATCT-AAATGTTAGCTTGCCGGGGTCAAACAGCCCGGGATCGAGTCTCCGCC
GCCTATCTGCATTCAAAAGCTACGAATCTCAGAAAACCCCTGAAAATTCTTCTTCACCTT
CACCATGGAGCTCATCATCAGGCTCGCCTTCGGGACTTTGCAGCTCAGATCCGCCGACCT
TGCTCAGCCTTTCGCTTCCCGGAAGCGCATCTTCCAGCGAGAACAACGGCGGAGAATTTC
AGGAACAGAACTGTAGCTCTTTTCCTGTTAGATCGCAGGCCATTCAGCAGCCCTCTGTTC
CACTGAACGGCGGCTACTTGAAAGCAGAGGATGCCATTTCTATGATGTCCGCCGCTGTTA
AAATGGCAGTCGCGCAGGCGCTTCCGATGATGTTTCAGTCCGCTGCAGGCGAAGGTACGA
GCTCTGA
>JDZ17-1 [organism=Juniperus deppeana var. zacatecensis] [country=Mexico] [Isolate=JDZ17-1]
CAACAACAGAGCCAGAATCTCAGCAGGAAGCGAAGCGGCATCTTCAGCGAGGAAGATTAT
GAGGTCGAGTCTCGGGGACTCAAGAGGCTCAATCTCGTCCAATCCCCTGCAGGTTCGGAA
AATCCCGGTGATTCT-AACCTCAGTCTTGCCCAATCTCCTGTAAGTTGTGAAAATCTCAG
CGATTTTAATCT-AAATGTTAGCTTGCCGGGGTCAAACAGCCCGGGATCGAGTCTCCGCC
GCCAATCTGCATTCAAAAGCTACGAATCTCAGAAAACCCCTGAAGATTCTTCTTCACCTT
CACCTTGGAGCTCATCATCAGGCTCGCCTTCGGGACTTTGCAGCTCAGATCCGCCGACCT
TGCTCAGCCTTTCGCTTCCCGGAAGCGCATCTTCCAGCGAGAACAACGGCGGAGAATTTC
AGGAACAGAACTGTAGCTCTTCTCCTGTTAGATCGCAGGCCATTCAGCAGCCCTCTGTTC
CACTGAACGGCGGCTACTTGAAAGCAGAGGATGCCATTTCTATGATGTCCGCCGCTGTTA
AAATGGCAGTCGCGCAGGCGCTTCCGATGATGTTTCAGTCCGCTGCAGGCGAAGGTACGA
GCTCTGA
>JDZ17-2 [organism=Juniperus deppeana var. zacatecensis] [country=Mexico] [Isolate=JDZ17-2]
CAACAACAGAGCCAGAATCTCAGCAGGAAGCGAAGCGGCATCTTCAGCGAGGAAGATTAT
GAGGTCGAGTCTCGGGGACTCAAGAGGCTCAATCTCGTCCAATCCCCTGCAGGTTCGGAA
AATCCCGGTGATTCT-AACCTCAGTCTTGCCCAATCTCCTGTAAGTTGTGAAAATCTCAG
CGATTTTAATCT-AAATGTTAGCTTGCCGGGGTCAAACAGCCCGGGATCGAGTCTCCGCC
GCCAATCTGCATTCAAAAGCTACGAATCTCAGAAAACCCCTGAAGATTCTTCTTCACCTT
CACCATGGAGCTCATCATCAGGCTCGCCTTCGGGACTTTGCAGCTCAGATCCGCCGACCT
TGCTCAGCCTTTCGCTTCCCGGAAGCGCATCTTCCAGCGAGAACAACGGCGGAGAATTTC
AGGAACAGAACTGTAGCTCTTCTCCTGTTAGATCGCAGGCCATTCAGCAGCCCTCTGTTC
CACTGAACGGCGGCTACTTGAAAGCAGAGGATGCCATTTCTATGATGTCCGCCGCTGTTA
AAATGGCAGTCGCGCAGGCGCTTCCGATGATGTTTCAGTCCGCTGCAGGCGAAGGTACGA
GCTCTGA
>JDZ171-1 [organism=Juniperus deppeana var. zacatecensis] [country=Mexico] [Isolate=JDZ171-1]
CAACAACAGAGCCAGAATCTCAGCAGGAAGCGAAGCGGCATCTTCAGCGAGGAAGATTAT
GAGGTCGAGTCTCGGGGACTCAAGAGGCTCAATCTCGTCCAATCCCCTGCAGGTTCGGAA
AATCCCGGTGATTCT-AACCTCAGTCTTGCCCAATCTCCTGTAAGTTGTGAAAATCTCAG
CGATTTTAATCT-AAATGTTAGCTTGCCGGGGTCAAACAGCCCGGGATCGAGTCTCCGCC
GCCAATCTGCATTCAAAAGCTACGAATCTCAGAAAACCCCTGAAGATTCTTCTTCACCTT
CACCTTGGAGCTCATCATCAGGCTCGCCTTCGGGACTTTGCAGCTCAGATCCGCCGACCT
TGCTCAGCCTTTCGCTTCCCGGAAGCGCATCTTCCAGCGAGAACAACGGCGGAGAATTTC
AGGAACAGAACTGTAGCTCTTCTCCTGTTAGATCGCAGGCCATTCAGCAGCCCTCTGTTC
CACTGAACGGCGGCTACTTGAAAGCAGAGGATGCCATTTCTATGATGTCCGCCGCTGTTA
AAATGGCAGTCGCGCAGGCGCTTCCGATGATGTTTCAGTCCGCTGCAGGCGAAGGTACGA
GCTCTGA
>JDZ171-2 [organism=Juniperus deppeana var. zacatecensis] [country=Mexico] [Isolate=JDZ171-2]
CAACAACAGAGCCAGAATCTCAGCAGGAAGCGAAGCGGCATCTTCAGCGAGGAAGATTAT
GAGGTCGAGTCTCGGGGACTCAAGAGGCTCAATCTCGTCCAATCCCCTGCAGGTTCGGAA
AATCCCGGTGATTCT-AACCTCAGTCTTGCCCAATCTCCTGTAAGTTGTGAAAATCTCAG
CGATTTTAATCT-AAATGTTAGCTTGCCGGGGTCAAACAGCCCGGGATCGAGTCTCCGCC
GCCAATCTGCATTCAAAAGCTACGAATCTCAGAAAACCCCTGAAGATTCTTCTTCACCTT
CACCTTGGAGCTCATCATCAGGCTCGCCTTCGGGACTTTGCAGCTCAGATCCGCCGACCT
TGCTCAGCCTTTCGCTTCCCGGAAGCGCATCTTCCAGCGAGAACAACGGCGGAGAATTTC
AGGAACAGAACTGTAGCTCTTCTCCTGTTAGATCGCAGGCCATTCAGCAGCCCTCTGTTC
CACTGAACGGCGACTACTTGAAAGCAGAGGATGCCATTTCTATGATGTCCGCCGCTGTTA
AAATGGCAGTCGCGCAGGCGCTTCCGATGATGTTTCAGTCCGCTGCAGGCGAAGGTACGA
GCTCTGA
>JDZ2-1 [organism=Juniperus deppeana var. zacatecensis] [country=Mexico] [Isolate=JDZ2-1]
CAACAACAGAGCCAGAATCTCAGCAGGAAGCGAAGCGGCATCTTCAGCGAGGAAGATTAT
GAGGTCGAGTCTCGGGGACTCAAGAGGCTCAATCTCGTCCAATCCCCTGCAGGTTCGGAA
AATCCCGGTGATTCT-AACCTCAGTCTTGCCCAATCTCCTGTAAGTTGTGAAAATCTCAG
CGATTTTAATCT-AAATGTTAGCTTGCCGGGGTCAAACAGCCCGGGATCGAGTCTCCGCC
GCCAATCTGCATTCAAAAGCTACGAATCTCAGAAAACCCCTGAAGATTCTTCTTCACCTT
CACCTTGGAGCTTATCATCAGGCTCGCCTTCGGGACTTTGCAGCTCAGATCCGCCGACCT
TGCTCAGCCTTTCGCTTCCCGGAAGCGCATCTTCCAGCGAGAACAACGACGGAGAATTTC
AGGAACAGAACTGTAGCTCTTCTCCTGTTAGATCGCAGGCCATTCAGCAGCCCTCTGTTC
CACTGAACGGCGGCTACTTGAAAGCAGAGGATGCCATTTCTATGATGTCCGCCGCTGTTA
AAATGGCAGTCGCGCAGGCGCTTCCGATGATGTTTCAGTCCGCTGCAGGCGAAGGTACGA
GCTCTGA
>JDZ2-2 [organism=Juniperus deppeana var. zacatecensis] [country=Mexico] [Isolate=JDZ2-2]
CAACAACAGAGCCAGAATCTCAGCAGGAAGCGAAGCGGCATCTTCAGCGAGGAAGATTAT
GAGGTCGAGTCTCGGGGACTCAAGAGGCTCAATCTCGTCCAATCCCCTGCAGGTTCGGAA
AATCCCGGTGATTCT-AACCTCAGTCTTGCCCAATCTCCTGTAAGTTGTGAAAATCTCAG
CGATTTTAATCT-AAATGTTAGCTTGCCGGGGTCAAACAGCCCGGGATCGAGTCTCCGCC
GCCAATCTGCATTCAAAAGCTACGAATCTCAGAAAACCCCTGAAGATTCTTCTTCACCTT
CACCTTGGAGCTTATCATCAGGCTCGCCTTCGGGACTTTGCAGCTCAGATCCGCCGACCT
TGCTCAGCCTTTCGCTTCCCGGAAGCGCATCTTCCAGCGAGAACAACGACGGAGAATTTC
AGGAACAGAACTGTAGCTCTTCTCCTGTTAGATCGCAGGCCATTCAGCAGCCCTCTGTTC
CACTGAACGGCGGCTACTTGAAAGCAGAGGATGCCATTTCTATGATGTCCGCCGCTGTTA
AAATGGCAGTCGCGCAGGCGCTTCCGATGATGTTTCAGTCCGCTGCAGGCGAAGGTACGA
GCTCTGA
>JDZ5-1 [organism=Juniperus deppeana var. zacatecensis] [country=Mexico] [Isolate=JDZ5-1]
CAACAACAGAGCCAGAATCTCAGCAGGAAGCGAAGCGGCATCTTCAGCGAGGAAGATTAT
GAGGTCGAGTCTCGGGGACTCAAGAGGCTCAATCTCGTCCAATCCCCTGCAGGTTCGGAA
AATCCCGGTGATTCT-AACCTCAGTCTTGCCCAATCTCCTGTAAGTTGTGAAAATCTCAG
CGATTTTAATCT-AAATGTTAGCTTGCCGGGGTCAAACAGCCCGGGATCGAGTCTCCGCC
GCCAATCTGCATTCAAAAGCTACGAATCTCAGAAAACCCCTGAAGATTCTTCTTCACCTT
CACCTTGGAGCTCATCATCAGGCTCGCCTTCGGGACTTTGCAGCTCAGATCCGCCGACCT
TGCTCAGCCTTTCGCTTCCCGGAAGCGCATCTTCCAGCGAGAACAACGGCGGAGAATTTC
AGGAACAGAACTGTAGCTCTTCTCCTGTTAGATCGCAGGCCATTCAGCAGCCCTCTGTTC
CACTGAACGGCGGCTACTTGAAAGCAGAGGATGCCATTTCTATGATGTCCGCCGCTGTTA
AAATGGCAGTCGCGCAGGCGCTTCCGATGATGTTTCAGTCCGCTGCAGGCGAAGGTACGA
GCTCTGA
>JDZ5-2 [organism=Juniperus deppeana var. zacatecensis] [country=Mexico] [Isolate=JDZ5-2]
CAACAACAGAGCCAGAATCTCAGCAGGAAGCGAAGCGGCATCTTCAGCGAGGAAGATTAT
GAGGTCGAGTCTCGGGGACTCAAGAGGCTCAATCTCGTCCAATCCCCTGCAGGTTCGGAA
AATCCCGGTGATTCT-AACCTCAGTCTTGCCCAATCTCCTGTAAGTTGTGAAAATCTCAG
CGATTTTAATCT-AAATGTTAGCTTGCCGGGGTCAAACAGCCCGGGATCGAGTCTCCGCC
GCCAATCTGCATTCAAAAGCTACGAATCTCAGAAAACCCCTGAAGATTCTTCTTCACCTT
CACCTTGGAGCTCATCATCAGGCTCGCCTTCGGGACTTTGCAGCTCAGATCCGCCGACCT
TGCTCAGCCTTTCGCTTCCCGGAAGCGCATCTTCCAGCGAGAACAACGGCGGAGAATTTC
AGGAACAGAACTGTAGCTCTTCTCCTGTTAGATCGCAGGCCATTCAGCAGCCCTCTGTTC
CACTGAACGGCGGCTACTTGAAAGCAGAGGATGCCATTTCTATGATGTCCGCCGCTGTTA
AAATGGCAGTCGCGCAGGCGCTTCCGATGATGTTTCAGTCCGCTGCAGGCGAAGGTACGA
GCTCTGA
>JDZ5_1-1 [organism=Juniperus deppeana var. zacatecensis] [country=Mexico] [Isolate=JDZ5_1-1]
CAACAACAGAGCCAGAATCTCAGCAGGAAGCGAAGCGGCATCTTCAGCGAGGAAGATTAT
GAGGTCGAGTCTCGGGGACTCAAGAGGCTCAATCTCGTCCAATCCCCTGCAGGTTCGGAA
AATCCCGGTGATTCT-AACCTCAGTCTTGCCCAATCTCCTGTAAGTTGTGAAAATCTCAG
CGATTTTAATCT-AAATGTTAGCTTGCCGGGGTCAAACAGCCCGGGATCGAGTCTCCGCC
GCCAATCTGCATTCAAAAGCTACGAATCTCAGAAAACCCCTGAAGATTCTTCTTCACCTT
CACCTTGGAGCTCATCATCAGGCTCGCCTTCGGGACTTTGCAGCTCAGATCCGCCGACCT
TGCTCAGCCTTTCGCTTCCCGGAAGCGCATCTTCCAGCGAGAACAACGGCGGAGAATTTC
AGGAACAGAACTGTAGCTCTTCTCCTGTTAGATCGCAGGCCATTCAGCAGCCCTCTGTTC
CACTGAACGGCGGCTACTTGAAAGCAGAGGATGCCATTTCTATGATGTCCGCCGCTGTTA
AAATGGCAGTCGCGCAGGCGCTTCCGATGATGTTTCAGTCCGCTGCAGGCGAAGGTACGA
GCTCTGA
>JDZ5_1-2 [organism=Juniperus deppeana var. zacatecensis] [country=Mexico] [Isolate=JDZ5_1-2]
CAACAACAGAGCCAGAATCTCAGCAGGAAGCGAAGCGGCATCTTCAGCGAGGAAGATTAT
GAAGTCGAGTCTCGGGGACTCAAGAGGCTCAATCTCGTCCAATCCCCTGCAGGTTCGGAA
AATCCCGGTGATTCT-AACCTCAGTCTTGCCCAATCTCCTGTAAGTTGTGAAAATCTCAG
CGATTTTAATCT-AAATGTTAGCTTGCCGGGGTCAAACAGCCCGGGATCGAGTCTCCGCC
GCCAATCTGCATTCAAAAGCTACGAATCTCAGAAAACCCCTGAAGATTCTTCTTCACCTT
CACCTTGGAGCTCATCATCAGGCTCGCCTTCGGGACTTTGCAGCTCAGATCCGCCGACCT
TGCTCAGCCTTTCGCTTCCCGGAAGCGCATCTTCCAGCGAGAACAACGGCGGAGAATTTC
AGGAACAGAACTGTAGCTCTTCTCCTGTTAGATCGCAGGCCATTCAGCAGCCCTCTGTTC
CACTGAACGGCGGCTACTTGAAAGCAGAGGATGCCATTTCTATGATGTCCGCCGCTGTTA
AAATGGCAGTCGCGCAGGCGCTTCCGATGATGTTTCAGTCCGCTGCAGGCGAAGGTACGA
GCTCTGA
>JDZ8-1 [organism=Juniperus deppeana var. zacatecensis] [country=Mexico] [Isolate=JDZ8-1]
CAACAACAGAGCCAGAATCTCAACAGGAAGCGAAGCGGCATCTTCAGCGAGGAAGATTAT
GAGGTCGAGTCTCGGGGACTCAAGAGGCTCAATCTCGTCCAATCCCCTGCAGGTTCGGAA
AATCCCGGTGATTCT-AACCTCAGTCTTGCCCAATCTCCTGTAAGTTGTGAAAATCTCAG
CGATTTTAATCT-AAATGTTAGCTTGCCGGGGTCAAACAGCCCGGGATCGAGTCTCCGCC
GCCAATCTGCATTCAAAAGCTACGAATCTCAGAAAACCCCTGAAGATTCTTCTTCACCTT
CACCATGGAGCTCATCATCAGGCTCGCCTTCGGGACTTTGCAGCTCAGATCCGCCGACCT
TGCTCAGCCTTTCGCTTCCCGGAAGCGCATCTTCCAGCGAGAACAACGGCGGAGAATTTC
AGGAACAGAACTGTAGCTCTTCTCCTGTTAGATCGCAGGCCATTCAGCAGCCCTCTGTTC
CACTGAACGGCGGCTACTTGAAAGCAGAGGATGCCATTTCTATGATGTCCGCCGCTGTTA
AAATGGCAGTCGCGCAGGCGCTTCCGATGATGTTTCAGTCCGCTGCAGGCGAAGGTACGA
GCTCTGA
>JDZ8-2 [organism=Juniperus deppeana var. zacatecensis] [country=Mexico] [Isolate=JDZ8-2]
CAACAACAGAGCCAGAATCTCAGCAGGAAGCGAAGCGGCATCTTCAGCGAGGAAGATTAT
GAAGTCGAGTCTCGGGGACTCAAGAGGCTCAATCTCGTCCAATCCCCTGCAGGTTCGGAA
AATCCCGGTGATTCT-AACCTCAGTCTTGCCCAATCTCCTGTAAGTTGTGAAAATCTCAG
CGATTTTAATCT-AAATGTTAGCTTGCCGGGGTCAAACAGCCCGGGATCGAGTCTCCGCC
GCCAATCTGCATTCAAAAGCTACGAATCTCAGAAAACCCCTGAAGATTCTTCTTCACCTT
CACCTTGGAGCTCATCATCAGGCTCGCCTTCGGGACTTTGCAGCTCAGATCCGCCGACCT
TGCTCAGTCTTTCGCTTCCCGGAAGCGCATCTTCCAGCGAGAACAACGGCGGAGAATTTC
AGGAACAGAACTGTAGCTCTTCTCCTGTTAGATCGCAGGCCATTCAGCAGCCCTCTGTTC
CACTGAACGGCGGCTACTTGAAAGCAGAGGATGCCATTTCTATGATGTCCGCCGCTGTTA
AAATGGCAGTCGCGCAGGCGCTTCCGATGATGTTTCAGTCCGCTGCAGGCGAAGGTACGA
GCTCTGA
>JDZ9-1 [organism=Juniperus deppeana var. zacatecensis] [country=Mexico] [Isolate=JDZ9-1]
CAACAACAGAGCCAGAATCTCAGCAGGAAGCGAAGCGGCATCTTCAGCGAGGAAGATTAT
GAGGTCGAGTCTCGGGGACTCAAGAGGCTCAATCTCGTCCAATCCCCTGCAGGTTCGGAA
AATCCCGGTGATTCT-AACCTCAGTCTTGCCCAATCTCCTGTAAGTTGTGAAAATCTCAG
CGATTTTAATCT-AAATGTTAGCTTGCCGGGGTCAAACAGCCCGGGATCGAGTCTCCGCC
GCCAATCTGCATTCAAAAGCTACGAATCTCAGAAAACCCCTGAAGATTCTTCTTCACCTT
CACCTTGGAGCTCATCATCAGGCTCGCCTTCGGGACTTTGCAGCTCAGATCCGCCGACCT
TGCTCAGCCTTTCGCTTCCCGGAAGCGCATCTTCCAGCGAGAACAACGGCGGAGAATTTC
AGGAACAGAACTGTAGCTCTTCTCCTGTTAGATCGCAGGCCATTCAGCAGCCCTCTGTTC
CACTGAACGGCGGCTACTTGAAAGCAGAGGATGCCATTTCTATGATGTCCGCCGCTGTTA
AAATGGCAGTCGCGCAGGCGCTTCCGATGATGTTTCAGTCCGCTGCAGGCGAAGGTACGA
GCTCTGA
>JDZ9-2 [organism=Juniperus deppeana var. zacatecensis] [country=Mexico] [Isolate=JDZ9-2]
CAACAACAGAGCCAGAATCTCAGCAGGAAGCGAAGCGGCATCTTCAGCGAGGAAGATTAT
GAGGTCGAGTCTCGGGGACTCAAGAGGCTCAATCTCGTCCAATCCCCTGCAGGTTCGGAA
AATCCCGGTGATTCT-AACCTCAGTCTTGCCCAATCTCCTGTAAGTTGTGAAAATCTCAG
CGATTTTAATCT-AAATGTTAGCTTGCCGGGGTCAAACAGCCCGGGATCGAGTCTCCGCC
GCCAATCTGCATTCAAAAGCTACGAATCTCAGAAAACCCCTGAAGATTCTTCTTCACCTT
CACCTTGGAGCTCATCATCAGGCTCGCCTTCGGGACTTTGCAGCTCAGATCCGCCGACCT
TGCTCAGCCTTTCGCTTCCCGGAAGCGCATCTTCCAGCGAGAACAACGGCGGAGAATTTC
AGGAACAGAACTGTAGCTCTTCTCCTGTTAGATCGCAGGCCATTCAGCAGCCCTCTGTTC
CACTGAACGGCGGCTACTTGAAAGCAGAGGATGCCATTTCTATGATGTCCGCCGCTGTTA
AAATGGCAGTCGCGCAGGCGCTTCCGATGATGTTTCAGTCCGCTGCAGGCGAAGGTACGA
GCTCTGA
>JF-1 [organism=Juniperus flaccida] [country=Mexico] [Isolate=JF-1]
CAACAAAAGAGCCAGAATCTCAGCAGGAAGCGAAGCGGCATCTTCAGCGAGGAAGATTAT
GAGGTCGAGTCTCGGGGACTCAAGAGGCTCAATCTCGTCCAATCCCCTGCAGGTTCGGAA
AATCCCGGTGATTCT-AACCTCAGTCTCGCCCAATCTCCTGTAAGTTGTGAAAATCTCAG
CGATTTTAATCT-AAATGTTAGCTTGCCGGGGTCCAACAGCCCGGGATCGAGTCTCCCCC
GCCAATCTGCATTCAAAAGCTACGAATCTCAGAAAACCCCTGAAGATTCTTCTTCACCTT
CACCTTGGAGCTCATCATCAGGCTCGCCTTCGGGACTTTGCAGCTCAGATCCGCCGACCT
TGCTCAGCCTTTCGCTTCCCGGAAGCGCATCTTCCAGCGAGAACAACGGCGGAGAATTTC
AGGAACAGAACTGTAGCTCTTCTCCTGTTAGATCGCAGGCCATTCAGCAGCCCTCTGTTC
CACTGAACGGCGGCTACTTGAAAGCAGAGGATGCCATTTCTGTGATGTCCACCGCTGTTA
AAATGGCAGTCGCGCAGGCGCTCCCGATGATGTTTCAGTCCGCTGCAGGCGAAGGTACGA
GCTCTGA
>JF-2 [organism=Juniperus flaccida] [country=Mexico] [Isolate=JF-2]
CAACAAGAGAGCCAGAATCTCAGCAGGAAGCGAAGCGGCATCTTCAGCGAGGAAGATTAT
GAGGTCGAGTCTCGGGGACTCAAGAGGCTCAATCTCTTCCAATCCCCTGCAGGTTCGGAA
AATCCCGGTGATTCT-AACCTCAGTCTCGCCCAATCTCCTGTAAGTTGTGAAAATCTCAG
CGATTTTAATCT-AAATGTTAGCTTGCCGGGGTCAAACAGCCCGGGATCGAGTCTCCGCC
GCCAATCTGCATTCAAAAGCTACGAATCTCAGAAAACCCCTGAAGATTCTTCTTCACCTT
CACCTTGGAGCTCATCATCAGGCTCGCCGTCGGGACTTTGCAGCTCAGATCCGCCGACCT
TGCTCAGCCTTTCGCTTCCCGGAAGCGCATCTTCCAGCGAGAACAACGGCGGAGAATTTC
AGGAACAGAACTGTAGCTCTTCTCCTGTTAGATCGCAGGCCATTCAGCAGCCCTCTGTTC
CACTGAACGGCGGCTACTTGAAAGCAGAGGATGCCATTTCTGTGATGTCCACCGCTGTTA
AAATGGCAGTCGCGCAGGCGCTCCCGATGATGTTTCAGTCCGCTGCAGGCGAAGGTACGA
GCTCTGA
>JF27-1 [organism=Juniperus flaccida] [country=Mexico] [Isolate=JF27-1]
CAACAACAGAGCCAGAATCTCAGCAGGAAGCGAAGCGGCATCTTCAGCGAGGAAGATTAT
GAGGTCGAGTCTCGGGGACTCAAGAGGCTCAATCTCTTCCAATCCCCTGCAGGTTCGGAA
AATCCCGGTGATTCT-AACCTCAGTCTCGCCCAATCTCCTGTAAGTTGTGAAAATCTCAG
CGATTTTAATCT-AAATGTTAGCTTGCCGGGGTCAAACAGCCCGGGATCGAGTCTCCGCC
GCCAATCTGCATTCAAAAGCTACGAATCTCAGAAAACCCCTGAAGATTCTTCTTCACCTT
CACCTTGGAGCTCATCATCAGGCTCGCCGTCGGGACTTTGCAGCTCAGATCCGCCGACCT
TGCTCAGCCTTTCGCTTCCCGGAAGCGCATCTTCCAGCGAGAACAACGGCGGAGAATTTC
AGGAACAGAACTGTAGCTCTTCTCCTGTTAGATCGCAGGCCATTCAGCAGCCCTCTGTTC
CACTGAACGGCGGCTACTTGAAAGCAGAGGATGCCATTTCTGTGATGTCCACCGCTGTTA
AAATGGCAGTCGCGCAGGCGCTCCCGATGATGTTTCAGTCCGCTGCAGGCGAAGGTACGA
GCTCTGA
>JF27-2 [organism=Juniperus flaccida] [country=Mexico] [Isolate=JF27-2]
CAACAACAGAGCCAGAATCTCAGCAGGAAGCGAAGCGGCATCTTCAGCGAGGAAGATTAT
GAGGTCGAGTCTCGGGGACTCAAGAGGCTCAATCTCTTCCAATCCCCTGCAGGTTCGGAA
AATCCCGGTGATTCT-AACCTCAGTCTCGCCCAATCTCCTGTAAGTTGTGAAAATCTCAG
CGATTTTAATCT-AAATGTTAGCTTGCCGGGGTCAAACAGCCCGGGATCGAGTCTCCGCC
GCCAATCTGCATTCAAAAGCTACGAATCTCAGAAAACCCCTGAAGATTCTTCTTCACCTT
CACCTTGGAGCTCATCATCAGGCTCGCCGTCGGGACTTTGCAGCTCAGATCCGCCGACCT
TGCTCAGCCTTTCGCTTCCCGGAAGCGCATCTTCCAGCGAGAACAACGGCGGAGAATTTC
AGGAACAGAACTGTAGCTCTTCTCCTGTCAGATCGCAGGCCATTCAGCAGCCCTCTGTTC
CACTGAACGGCGGCTACTTGAAAGCAGAGGATGCCATTTCTGTGATGTCCACCGCTGTTA
AAATGGCAGTCGCGCAGGCGCTCCCGATGATGTTTCAGTCCGCTGCAGGCGAAGGTACGA
GCTCTGA
>JFH1-1 [organism=Juniperus flaccida] [country=Mexico] [Isolate=JFH1-1]
CAACAACAGAGCCAGAATCTCAGCAGGAAGCGAAGCGGCATCTTCAGCGAGGAAGATTAT
GAGGTCGAGTCTCGGGGACTCAAGAGGCTCAATCTCTTCCAATCCCCTGCAGGTTCGGAA
AATCCCGGTGATTCT-AACCTCAGTCTCGCCCAATCTCCTGTAAGTTGTGAAAATCTCAG
CGATTTTAATCT-AAATGTTAGCTTGCCGGGGTCAAACAGCCCGGGATCGAGTCTCCGCC
GCCAATCTGCATTCAAAAGCTACGAATCTCAGAAAACCCCTGAAGATTCTTCTTCACCTT
CACCTTGGAGCTCATCATCAGGCTCGCCGTCGGGACTTTGCAGCTCAGATCCGCCGACCT
TGCTCAGCCTTTCGCTTCCCGGAAGCGCATCTTCCAGCGAGAACAACGGCGGAGAATTTC
AGGAACAGAACTGTAGCTCTTCTCCTGTTAGATCGCAGGCCATTCAGCAGCCCTCTGTTC
CACTGAACGGCGGCTACTTGAAAGCAGAGGATGCCATTTCTGTGATGTCCACCGCTGTTA
AAATGGCAGTCGCGCAGGCGCTCCCGATGATGTTTCAGTCCGCTGCAGGCGAAGGTACGA
GCTCTGA
>JFH1-2 [organism=Juniperus flaccida] [country=Mexico] [Isolate=JFH-2]
CAACAACAGAGCCAGAATCTCAGCAGGAAGCGAAGCGGCATCTTCAGCGAGGAAGATTAT
GAGGTCGAGTCTCGGGGACTCAAGAGGCTCAATCTCTTCCAATCCCCTGCAGGTTCGGAA
AATCCCGGTGATTCT-AACCTCAGTCTCGCCCAATCTCCTGTAAGTTGTGAAAATCTCAG
CGATTTTAATCT-AAATGTTAGCTTGCCGGGGTCAAACAGCCCGGGATCGAGTCTCCGCC
GCCAATCTGCATTCAAAAGCTACGAATCTCAGAAAACCCCTGAAGATTCTTCTTCACCTT
CACCTTGGAGCTCATCATCAGGCTCGCCGTCGGGACTTTGCAGCTCAGATCCGCCGACCT
TGCTCAGCCTTTCGCTTCCCGGAAGCGCATCTTCCAGCGAGAACAACGGCGGAGAATTTC
AGGAACAGAACTGTAGCTCTTCTCCTGTCAGATCGCAGGCCATTCAGCAGCCCTCTGTTC
CACTGAACGGCGGCTACTTGAAAGCAGAGGATGCCATTTCTGTGATGTCCACCGCTGTTA
AAATGGCAGTCGCGCAGGCGCTCCCGATGATGTTTCAGTCCGCTGCAGGCGAAGGTACGA
GCTCTGA
