# Supplementary material for: Incipient speciation, high genetic diversity, and ecological divergence in the alligator bark juniper suggest complex demographic changes during the Pleistocene
Source: PeerJ. 2022 Jul 26;10:e13802. doi: 10.7717/peerj.13802 (PMC9336613; doi:10.7717/peerj.13802)
Supplement: Supplemental Information 4 [file peerj-10-13802-s004.txt]

>JD1 [organism=Juniperus durangensis] [country=Mexico] [Isolate=JD1] [isolate=JD1]
AGGGTTCAAGTCCCTCTATCCCCAGGTTATCTGTTTTATTTTCGATTTGTTAAGTGTCTTAGAACATAAGAAGTTTTAATTGTATGACCAATGTCTGCTTCTCTTCTATATACATCTTTGTATATAACTGTATATAACATACACAAATAATACACAATATATATATTGTGTATTATTT-ATTGTATAAATGATGTTTTTAGTTGTATCGTTGCTTCT----------ATGCTGTCTTTTACCCTTTTTGCTAGTTGACAGGAGTTTGGTTACTGTGCTAGTATGATGCACAGGGGAACAGCCGGGATAGCTCAGTTGGTAGAGCAGAGGACTGAAAATCCTCGTGTCACCAGTTCAAATAA---
>JD12 [organism=Juniperus deppeana var. gamboana] [country=Mexico] [isolate=JDD12]
------------CCTCTATCCCCAGGTTATCTGTTTTATTTTCGATTTGTTAAGTGTCTTAGAACATAAGAAGTTTTAATTGTATGACCAATGTCTGCTTCTCTTCTATATACATTTTTGTATATAACTGTATATAACATACACAAATAATACACAATATATATATTGTGTATTATTT-ATTGTATAAATGATGTTTTTAGTTGTATCGTTGCTTCTACTCGTTCAAATGCTGTCTTTTACCCTTTTTGCTAGTTGACAGGAGTTTGGTTACTGTGCTAGTATGATGCACAGGGGAACAGCCGGGATAGCTCAGTTGGTAGAGCAGAGGACTGAAAATCCTCGT--------------------
>JDD11 [organism=Juniperus deppeana var. deppeana] [country=Mexico] [isolate=JDD11]
------------CCTCTATCCCCAGGTTATCTGTTTTATTTTCGATTTGTTAAGTGTCTTAGAACATAAGAAGTTTTAATTGTATGACCAATGTCTGCTTCTCTTCTATATACA---TTGTATATAACTGTATATAACATACACAAATAATACACAATATATATATTGTGTATTATTT-ATTGTATAAATGATGTTTTTAGTTGTATCGTTGCTTCTACTCGTTCAAATGCTGTCTTTTACCCTTTTTGCTAGTTGACAGGAGTTTGGTTACTGTGCTAGTATGATGCACAGGGGAACAGCCGGGATAGCTCATTTGGTAGAGCAGAGGACTGAAAATCCTCGTGT--GCCGTTCCATA-----
>JDD13 [organism=Juniperus deppeana var. deppeana] [country=Mexico] [isolate=JDD13]
-----------CCCTCTATCCCCAGGTTATCTGTTTTATTTTCGATTTGTTAAGTGTCTTAGAACATAAGAAGTTTTAATTGTATGACCAATGTCTGCTTCTCTTCTATATACATTTTTGTATATAACTGTATATAACATACACAAATAATACACAATATATATATTGTGTATTATTT-ATTGTATAAATGATGTTTTTAGTTGTATCGTTGCTTCTACTCGTTCAAATGCTGTCTTTTACCCTTTTTGCTAGTTGACAGGAGTTTGGTTACTGTGCTAGTATGATGCACAGGGGAACAGCCGGGATAGCTCAGTTGGTAGAGCAGAGGACTGAAAATCCTCGTGTCA----------------
>JDD14 [organism=Juniperus deppeana var. deppeana] [country=Mexico] [isolate=JDD14]
--GGTTCAAGTCCCTCTATCCCCAGGTTATCTGTTTTATTTTCGATTTGTTAAGTGTCTTAGAACATAAGAAGTTTTAATTGTATGACCAATGTCTGCTTCTCTTCTATATACATTTTTATATATAACTGTATATAACATACACAAATAATACACAATATATATATTGTGTATTATTT-ATTGTATAAATGATGTTTTTAGTTGTATCGTTGCTTCTACTCGTTCAAATGCTGTCTTTTACCCTTTTTGCTAGTTGACAGGAGTTTGGTTACTGTGCTAGTATGATGCACAGGGGAACAGCCGGGATAGCTCAGTTGGTAGAGCAGAGGA----------------------------------
>JDD15 [organism=Juniperus deppeana var. deppeana] [country=Mexico] [isolate=JDD15]
-TGGTTCAAGTCCCTCTATCCCCAGGTTATCTGTTTTATTTTCGATTTGTTAAGTGTCTTAGAACATAAGAAGTTTTAATTGTATGACCAATGTCTGCTTCTCTTCTATATACATTTTTGTATATAACTGTATATAACATACACAAATAATACACAATATATATATTGTGTATTATTT-ATTGTATAAATGATGTTTTTAGTTGTATCGTTGCTTCTACTCGTTCAAATGCTGTCTTTTACCCTTTTTGCTAGTTGACAGGAGTTTGGTTACTGTGCTAGTATGATGCACAGGGGAACAGCCGGGATAGCTCAGTTGGTAGAGCAGAGGACTGAAAATCCTCGTGTCACA--------------
>JDD17 [organism=Juniperus deppeana var. deppeana] [country=USA] [isolate=JDD17]
--GGTTCAAGT-CCTCTATCCCCAGGTTATCTGTTTTATTTTCGATTTGTTAAGTGTCTTAGAACATAAGAAGTTTTAATTGTATGACCAATGTCTGCTTCTCTTCTATATACATTTTTGTATATAACTGTATATAACATACACAAATAATACACAATATATATATTGTGTATTATTT-ATTGTATAAATGATGTTTTTAGTTGTATCGTTGCTTCTACTCGTTCAAATGCTGTCTTTTACCCTTTTTGCTAGTTGACAGGAGTTTGGTTACTGTGCTAGTATGATGCACAGGGGAACAGCCGGGATAGCTCAGTTGGTAGAGCAGAGGACTGAAAATCCTCGTGTCACAAGTTCAAAT-----
>JDD18 [organism=Juniperus deppeana var. deppeana] [country=USA] [isolate=JDD18]
----------TCCCTCTATCCCCAGGTTATCTGTTTTATTTTCGATTTGTTAAGTGTCTTAGAACATAAGAAGTTTTAATTGTATGACCAATGTCTGCTTCTCTTCTATATACATTTTTGTATATAACTGTATATAACATACACAAATAATACACAATATATATATTGTGTATTATTT-ATTGTATAAATGATGTTTTTAGTTGTATCGTTGCTTCTACTCGTTCAAATGCTGTCTTTTACCCTTTTTGCTAGTTGACAGGAGTTTGGTTACTGTGCTAGTATGATGCACAGGGGAACAGCCGGGATAGCTCAGTTGGTAGAGCAGAGGACTGAAAATCCTCGTG-------------------
>JDD19 [organism=Juniperus deppeana var. deppeana] [country=USA] [isolate=JDD19]
------------CCTCTATCCCCAGGTTATCTGTTTTATTTTCGATTTGTTAAGTGTCTTAGAACATAAGAAGTTTTAATTGTATGACCAATGTCTGCTTCTCTTCTATATACATTTTTGTATATAACTGTATATAACATACACAAATAATACACAATATATATATTGTGTATTATTT-ATTGTATAAATGATGTTTTTAGTTGTATCGTTGCTTCTACTCGTTCAAATGCTGTCTTTTACCCTTTTTGCTAGTTGACAGGAGTTTGGTTACTGTGCTAGTATGATGCACAGGGGAACAGCCGGGATAGCTCAGTTGGTAGAGCAGAGGACTGAAAATCCTCGTGTC-----------------
>JDD2 [organism=Juniperus deppeana var. deppeana] [country=Mexico] [isolate=JDD2]
-TGGTTCAAGTCCCTCTATCCCCAGGTTATCTGTTTTATTTTCGATTTGTTAAGTGTCTTAGAACATAAGAAGTTTTAATTGTATGACCAATGTCTGCTTCTCTTCTATATACATTTTTGTATATAACTGTATATAACATACACAAATAATACACAATATATATATTGTGTATTATTT-ATTGTATAAATGATGTTTTTAGTTGTATCGTTGCTTCTACTCGTTCAAATGCTGTCTTTTACCCTTTTTGCTAGTTGACAGGAGTTTGGTTACTGTGCTAGTATGATGCACAGGGGAACAGCCGGGATAGCTCA---------------------------------------------------
>JDD23 [organism=Juniperus deppeana var. deppeana] [country=USA] [isolate=JDD23]
------CAAGTCCCTCTATCCCCAGGTTATCTGTTTTATTTTCGATTTGTTAAGTGTCTTAGAACATAAGAAGTTTTAATTGTATGACCAATGTCTGCTTCTCTTCTATATACATTTTTGTATATAACTGTATATAACATACACAAATAATACACAATATATATATTGTGTATTATTT-ATTGTATAAATGATGTTTTTAGTTGTATCGTTGCTTCTACTCGTTCAAATGCTGTCTTTTACCCTTTTTGCTAGTTGACAGGAGTTTGGTTACTGTGCTAGTATGATGCACAGGGGAACAGCCGGGATAGCTCAGTTGGTAGAGCAGAGGACTGAAAATCCTCGTGTC-----------------
>JDD24 [organism=Juniperus deppeana var. deppeana] [country=USA] [isolate=JDD24]
------------CCTCTATCCCCAGGTTATCTGTTTTATTTTCGATTTGTTAAGTGTCTTAGAACATAAGAAGTTTTAATTGTATGACCAATGTCTGCTTCTCTTCTATATACATTTTTGTATATAACTGTATATAACATACACAAATAATACACAATATATATATTGTGTATTATTT-ATTGTATAAATGATGTTTTTAGTTGTATCGTTGCTTCTACTCGTTCAAATGCTGTCTTTTACCCTTTTTGCTAGTTGACAGGAGTTTGGTTACTGTGCTAGTATGATGCACAGGGGAACAGCCGGGATAGCTCAGTTGGTAGAGCAGAGGACTGAAAATCCTCGTGTCAC---------------
>JDD25 [organism=Juniperus deppeana var. deppeana] [country=USA] [isolate=JDD25]
-----------------ATCCCCAGGTTATCTGTTTTATTTTCGATTTGTTAAGTGTCTTAGAACATAAGAAGTTTTAATTGTATGACCAATGTCTGCTTCTCTTCTATATACATTTTTGTATATAACTGTATATAACATACACAAATAATACACAATATATATATTGTGTATTATTT-ATTGTATAAATGATGTTTTTAGTTGTATCGTTGCTTCTACTCGTTCAAATGCTGTCTTTTACCCTTTTTGCTAGTTGACAGGAGTTTGGTTACTGTGCTAGTATGATGCACAGGGGAACAGCCGGGATAGCTCAGTTGGTAGAGCAGAGGACTGAAAATCCTCGTGTCACC--------------
>JDD26 [organism=Juniperus deppeana var. deppeana] [country=USA] [isolate=JDD26]
------------CCTCTATCCCCAGGTTATCTGTTTTATTTTCGATTTGTTAAGTGTCTTAGAACATAAGAAGTTTTAATTGTATGACCAATGTCTGCTTCTCTTCTATATACATTTTTGTATATAACTGTATATAACATACACAAATAATACACAATATATATATTGTGTATTATTT-ATTGTATAAATGATGTTTTTAGTTGTATCGTTGCTTCTACTCGTTCAAATGCTGTCTTTTACCCTTTTTGCTAGTTGACAGGAGTTTGGTTACTGTGCTAGTATGATGCACAGGGGAACAGCCGGGATAGCTCAGTTGGTAGAGCAGAGGACTGAAAATCCTCGTGTCACC--------------
>JDD27 [organism=Juniperus deppeana var. deppeana] [country=USA] [isolate=JDD27]
------------CCTCTATCCCCAGGTTATCTGTTTTATTTTCGATTTGTTAAGTGTCTTAGAACATAAGAAGTTTTAATTGTATGACCAATGTCTGCTTCTCTTCTATATACATTTTTGTATATAACTGTATATAACATACACAAATAATACACAATATATATATTGTGTATTATTT-ATTGTATAAATGATGTTTTTAGTTGTATCGTTGCTTCTACTCGTTCAAATGCTGTCTTTTACCCTTTTTGCTAGTTGACAGGAGTTTGGTTACTGTGCTAGTATGATGCACAGGGGAACAGCCGGGATAGCTCAGTTGGTAGAGCAGAGGACTGAAAATCCTCGT--------------------
>JDD28 [organism=Juniperus deppeana var. deppeana] [country=USA] [isolate=JDD28]
-GGGTTCAAGTCCCTCTATCCCCAGGTTATCTGTTTTATTTTCGATTTGTTAAGTGTCTTAGAACATAAGAAGTTTTAATTGTATGACCAATGTCTGCTTCTCTTCTATATACATTTTTGTATATAACTGTATATAACATACACAAATAATACACAATATATATATTGTGTATTATTT-ATTGTATAAATGATGTTTTTAGTTGTATCGTTGCTTCTACTCGTTCAAATGCTGTCTTTTACCCTTTTTGCTAGTTGACAGGAGTTTGGTTACTGTGCTAGTATGATGCACAGGGGAACAGCCGGGATAGCTCAGTTGGTAGAGCAGAGGACTGAAAATCCTCGTGTCACCTGTTC---------
>JDD29 [organism=Juniperus deppeana var. deppeana] [country=USA] [isolate=JDD29]
------------CCTCTATCCCCAGGTTATCTGTTTTATTTTCGATTTGTTAAGTGTCTTAGAACATAAGAAGTTTTAATTGTATGACCAATGTCTGCTTCTCTTCTATATACATTTTTGTATATAACTGTATATAACATACACAAATAATACACAATATATATATTGTGTATTATTT-ATTGTATAAATGATGTTTTTAGTTGTATCGTTGCTTCTACTCGTTCAAATGCTGTCTTTTACCCTTTTTGCTAGTTGACAGGAGTTTGGTTACTGTGCTAGTATGATGCACAGGGGAACAGCCGGGATAGCTCAGTTGGTAGAGCAGAGGACTGAAAATCCT-----------------------
>JDD3 [organism=Juniperus deppeana var. deppeana] [country=Mexico] [isolate=JDD3]
-----------CCCTCTATCCCCAGGTTATCTGTTTTATTTTCGATTTGTTAAGTGTCTTAGAACATAAGAAGTTTTAATTGTATGACCAATGTCTGCTTCTCTTCTATATACATTTTTGTATATAACTGTATATAACATACACAAATAATACACAATATATATATTGTGTATTATTT-ATTGTATAAATGATGTTTTTAGTTGTATCGTTGCTTCTACTCGTTCAAATGCTGTCTTTTACCCTTTTTGCTAGTTGACAGGAGTTTGGTTACTGTGCTAGTATGATGCACAGGGGAACAGCCGGGATAGCTCATTTGGTATAG-----------------------------------------
>JDD30 [organism=Juniperus deppeana var. deppeana] [country=USA] [isolate=JDD30]
----TTCAAGT-CCTCTATCCCCAGGTTATCTGTTTTATTTTCGATTTGTTAAGTGTCTTAGAACATAAGAAGTTTTAATTGTATGACCAATGTCTGCTTCTCTTCTATATACATTTTTGTATATAACTGTATATAACATACACAAATAATACACAATATATATATTGTGTATTATTT-ATTGTATAAATGATGTTTTTAGTTGTATCGTTGCTTCTACTCGTTCAAATGCTGTCTTTTACCCTTTTTGCTAGTTGACAGGAGTTTGGTTACTGTGCTAGTATGATGCACAGGGGAACAGCCGGGATAGCTCAGTTGGTAGAGCAGAGGACTGA------------------------------
>JDD31 [organism=Juniperus deppeana var. deppeana] [country=USA] [isolate=JDD31]
-TGGTTCAAGTCCCTCTATCCCCAGGTTATCTGTTTTATTTTCGATTTGTTAAGTGTCTTAGAACATAAGAAGTTTTAATTGTATGACCAATGTCTGCTTCTCTTCTATATACATTTTTGTATATAACTGTATATAACATACACAAATAATACACAATATATATATTGTGTATTATTT-ATTGTATAAATGATGTTTTTAGTTGTATCGTTGCTTCTACTCGTTCAAATGCTGTCTTTTACCCTTTTTGCTAGTTGACAGGAGTTTGGTTACTGTGCTAGTATGATGCACAGGGGAACAGCCGGGATAGCTCAGTTGGTAGAGCAGAGGACTGAAAATCCTCGTGTCACC--------------
>JDD32 [organism=Juniperus deppeana var. deppeana] [country=USA] [isolate=JDD32]
------------CCTCTATCCCCAGGTTATCTGTTTTATTTTCGATTTGTTAAGTGTCTTAGAACATAAGAAGTTTTAATTGTATGACCAATGTCTGCTTCTCTTCTATATACATTTTTGTATATAACTGTATATAACATACACAAATAATACACAATATATATATTGTGTATTATTT-ATTGTATAAATGATGTTTTTAGTTGTATCGTTGCTTCTACTCGTTCAAATGCTGTCTTTTACCCTTTTTGCTAGTTGACAGGAGTTTGGTTACTGTGCTAGTATGATGCACAGGGGAACAGCCGGGATAGCTCAGTTGGTAGAGCAGAGGACTGAAAATCCTC----------------------
>JDD34 [organism=Juniperus deppeana var. deppeana] [country=Mexico] [isolate=JDD34]
---GTTCAAGTCCCTCTATCCCCAGGTTATCTGTTTTATTTTCGATTTGTTAAGTGTCTTAGAACATAAGAAGTTTTAATTGTATGACCAATGTCTGCTTCTCTTCTATATACATTTTTGTATATAACTGTATATAACATACACAAATAATACACAATATATATATTGTGTATTATTT-ATTGTATAAATGATGTTTTTAGTTGTATCGTTGCTTCTACTCGTTCAAATGCTGTCTTTTACCCTTTTTGCTAGTTGACAGGAGTTTGGTTACTGTGCTAGTATGATGCACAGGGGAACAGCCGGGATAGCTCAGTTGGTAGAGCAGAGGACTGAAAATCCTCGTGTCCC---------------
>JDD35 [organism=Juniperus deppeana var. deppeana] [country=Mexico] [isolate=JDD35]
---GTTCAAGTCCCTCTATCCCCAGGTTATCTGTTTTATTTTCGATTTGTTAAGTGTCTTAGAACATAAGAAGTTTTAATTGTATGACCAATGTCTGCTTCTCTTCTATATACATTTTTGTATATAACTGTATATAACATACACAAATAATACACAATATATATATTGTGTATTATTT-ATTGTATAAATGATGTTTTTAGTTGTATCGTTGCTTCTACTCGTTCAAATGCTGTCTTTTACCCTTTTTGCTAGTTGACAGGAGTTTGGTTACTGTGCTAGTATGATGCACAGGGGAACAGCCGGGATAGCTCAGTTGGTAGAGCAGAGGACTGAAAATCCTCGTG-------------------
>JDD36 [organism=Juniperus deppeana var. deppeana] [country=Mexico] [isolate=JDD36]
---------TTCCCTCTATCCCCAGGTTATCTGTTTTATTTTCGATTTGTTAAGTGTCTTAGAACATAAGAAGTTTTAATTGTATGACCAATGTCTGCTTCTCTTCTATATACATTTTTGTATATAACTGTATATAACATACACAAATAATACACAATATATATATTGTGTATTATTT-ATTGTATAAATGATGTTTTTAGTTGTATCGTTGCTTCTACTCGTTCAAATGCTGTCTTTTACCCTTTTTGCTAGTTGACAGGAGTTTGGTTACTGTGCTAGTATGATGCACAGGGGAACAGCCGGGATAGCTCAGTTGGTAGAGCAGAGGACTGAAAATCCTCGTGT------------------
>JDD37 [organism=Juniperus deppeana var. deppeana] [country=Mexico] [isolate=JDD37]
-----TCAAGTCCCTCTATCCCCAGGTTATCTGTTTTATTTTCGATTTGTTAAGTGTCTTAGAACATAAGAAGTTTTAATTGTATGACCAATGTCTGCTTCTCTTCTATATACATTTTTGTATATAACTGTATATAACATACACAAATAATACACAATATATATATTGTGTATTATTT-ATTGTATAAATGATGTTTTTAGTTGTATCGTTGCTTCTACTCGTTCAAATGCTGTCTTTTACCCTTTTTGCTAGTTGACAGGAGTTTGGTTACTGTGCTAGTATGATGCACAGGGGAACAGCCGGGATAGCTCAGTTGGTAGAGCAGAGGACTGAAAATCCTCGTGTC-----------------
>JDD39 [organism=Juniperus deppeana var. deppeana] [country=Mexico] [isolate=JDD39]
-----TCAAGTCCCTCTATCCCCAGGTTATCTGTTTTATTTTCGATTTGTTAAGTGTCTTAGAACATAAGAAGTTTTAATTGTATGACCAATGTCTGCTTCTCTTCTATATACATTTTTGTATATAACTGTATATAACATACACAAATAATACACAATATATATATTGTGTATTATTT-ATTGTATAAATGATGTTTTTAGTTGTATCGTTGCTTCTACTCGTTCAAATGCTGTCTTTTACCCTTTTTGCTAGTTGACAGGAGTTTGGTTACTGTGCTAGTATGATGCACAGGGGAACAGCCGGGATAGCTCAGTTGGTAGAGCAGAGGACTGAAAATCCTCGT--------------------
>JDD4 [organism=Juniperus deppeana var. deppeana] [country=Mexico] [isolate=JDD4]
-GGGTTCAAGTCCCTCTATCCCCAGGTTATCTGTTTTATTTTCGATTTGTTAAGTGTCTTAGAACATAAGAAGTTTTAATTGTATGACCAATGTCTGCTTCTCTTCTATATACATTTTTGTATATAACTGTATATAACATACACAAATAATACACAATATATATATTGTGTATTATTT-ATTGTATAAATGATGTTTTTAGTTGTATCGTTGCTTCTACTCGTTCAAATGCTGTCTTTTACCCTTTTTGCTAGTTGACAGGAGTTTGGTTACTGTGCTAGTATGATGCACAGGGGAACAGCCGGGATAG-------------------------------------------------------
>JDD40 [organism=Juniperus deppeana var. deppeana] [country=Mexico] [isolate=JDD49]
-----------CCCTCTATCCCCAGGTTATCTGTTTTATTTTCGATTTGTTAAGTGTCTTAGAACATAAGAAGTTTTAATTGTATGACCAATGTCTGCTTCTCTTCTATATACATTTTTGTATATAACTGTATATAACATACACAAATAATACACAATATATATATTGTGTATTATTT-ATTGTATAAATGATGTTTTTAGTTGTATCGTTGCTTCTACTCGTTCAAATGCTGTCTTTTACCCTTTTTGCTAGTTGACAGGAGTTTGGTTACTGTGCTAGTATGATGCACAGGGGAACAGCCGGGATAGCTCAGTTGGTAGAGCAGAGGACTGAAAATCCTCGTGT------------------
>JDD41 [organism=Juniperus deppeana var. deppeana] [country=Mexico] [isolate=JDD41]
------------CCTCTATCCCCAGGTTATCTGTTTTATTTTCGATTTGTTAAGTGTCTTAGAACATAAGAAGTTTTAATTGTATGACCAATGTCTGCTTCTCTTCTATATACATTTTTGTATATAACTGTATATAACATACACAAATAATACACAATATATATATTGTGTATTATTT-ATTGTATAAATGATGTTTTTAGTTGTATCGTTGCTTCTACTCGTTCAAATGCTGTCTTTTACCCTTTTTGCTAGTTGACAGGAGTTTGGTTACTGTGCTAGTATGATGCACAGGGGAACAGCCGGGATAGCTCAGTTGGTAGAGCAGAGGACTGAAAATCCTCGTGTCACAGTTCAAAT------
>JDD44 [organism=Juniperus deppeana var. deppeana] [country=Mexico] [isolate=JDD44]
-GGGTTCAAGTCCCTCTATCCCCAGGTTATCTGTTTTATTTTCGATTTGTTAAGTGTCTTAGAACATAAGAAGTTTTAATTGTATGACCAATGTCTGCTTCTCTTCTATATACATTTTTGTATATAACTGTATATAACATACACAAATAATACACAATATATATATTGTGTATTATTT-ATTGTATAAATGATGTTTTTAGTTGTATCGTTGCTTCTACTCGTTCAAATGCTGTCTTTTACCCTTTTTGCTAGTTGACAGGAGTTTGGTTACTGTGCTAGTATGATGCACAGGGGAACAGCCGGGATAGCTCAGTTGGTAGAGCAGAGGACTGAAAATCCTCGTGTCACCAGTTCAAATA----
>JDD45 [organism=Juniperus deppeana var. deppeana] [country=Mexico] [isolate=JDD45]
------------CCTCTATCCCCAGGTTATCTGTTTTATTTTCGATTTGTTAAGTGTCTTAGAACATAAGAAGTTTTAATTGTATGACCAATGTCTGCTTCTCTTCTATATACATTTTTGTATATAACTGTATATAACATACACAAATAATACACAATATATATATTGTGTATTATTT-ATTGTATAAATGATGTTTTTAGTTGTATCGTTGCTTCTACTCGTTCAAATGCTGTCTTTTACCCTTTTTGCTAGTTGACAGGAGTTTGGTTACTGTGCTAGTATGATGCACAGGGGAACAGCCGGGATAGCTCAGTTGGTAGAGCAGAGGACTGAAAATCCTCGTGTC-----------------
>JDD46 [organism=Juniperus deppeana var. deppeana] [country=Mexico] [isolate=JDD46]
-GGGTTCAAGTCCCTCTATCCCCAGGTTATCTGTTTTATTTTCGATTTGTTAAGTGTCTTAGAACATAAGAAGTTTTAATTGTATGACCAATGTCTGCTTCTCTTCTATATACATTTTTGTATATAACTGTATATAACATACACAAATAATACACAATATATATATTGTGTATTATTT-ATTGTATAAATGATGTTTTTAGTTGTATCGTTGCTTCTACTCGTTCAAATGCTGTCTTTTACCCTTTTTGCTAGTTGACAGGAGTTTGGTTACTGTGCTAGTATGATGCACAGGGGAACAGCCGGGATAGCTCAGTTGGTAGAGCAGAGGACTGAAAATCCT-----------------------
>JDD47 [organism=Juniperus deppeana var. deppeana] [country=Mexico] [isolate=JDD47]
------------CCTCTATCCCCAGGTTATCTGTTTTATTTTCGATTTGTTAAGTGTCTTAGAACATAAGAAGTTTTAATTGTATGACCAATGTCTGCTTCTCTTCTATATACATTTTTGTATATAACTGTATATAACATACACAAATAATACACAATATATATATTGTGTATTATTT-ATTGTATAAATGATGTTTTTAGTTGTATCGTTGCTTCTACTCGTTCAAATGCTGTCTTTTACCCTTTTTGCTAGTTGACAGGAGTTTGGTTACTGTGCTAGTATGATGCACAGGGGAACAGCCGGGATAGCTCAGTTGGTAGAGCAGAGGACTGAAAATCCTCGTGTCACCAGTTCAAATAA---
>JDD48 [organism=Juniperus deppeana var. deppeana] [country=Mexico] [isolate=JDD48]
------------CCTCTATCCCCAGGTTATCTGTTTTATTTTCGATTTGTTAAGTGTCTTAGAACATAAGAAGTTTTAATTGTATGACCAATGTCTGCTTCTCTTCTATATACATTTTTGTATATAACTGTATATAACATACACAAATAATACACAATATATATATTGTGTATTATTT-ATTGTATAAATGATGTTTTTAGTTGTATCGTTGCTTCTACTCGTTCAAATGCTGTCTTTTACCCTTTTTGCTAGTTGACAGGAGTTTGGTTACTGTGCTAGTATGATGCACAGGGGAACAGCCGGGATAGCTCAGTTGGTAGAGCAGAGGACTGAAAATCCTCGTGTCACCAGTTCAAATAAAT-
>JDD50 [organism=Juniperus deppeana var. deppeana] [country=Mexico] [isolate=JDD50]
----------TCCCTCTATCCCCAGGTTATCTGTTTTATTTTCGATTTGTTAAGTGTCTTAGAACATAAGAAGTTTTAATTGTATGACCAATGTCTGCTTCTCTTCTATATACATTTTTGTATATAACTGTATATAACATACACAAATAATACACAATATATATATTGTGTATTATTT-ATTGTATAAATGATGTTTTTAGTTGTATCGTTGCTTCTACTCGTTCAAATGCTGTCTTTTACCCTTTTTGCTAGTTGACAGGAGTTTGGTTACTGTGCTAGTATGATGCACAGGGGAACAGCCGGGATAGCTCAGTTGGTAGAGCAGAGGACTGAAAATCCTCGTGTCACCAGTTCAAATA----
>JDD51 [organism=Juniperus deppeana var. deppeana] [country=Mexico] [isolate=JDD51]
------------CCTCTATCCCCAGGTTATCTGTTTTATTTTCGATTTGTTAAGTGTCTTAGAACATAAGAAGTTTTAATTGTATGACCAATGTCTGCTTCTCTTCTATATACATTTTTGTATATAACTGTATATAACATACACAAATAATACACAATATATATATTGTGTATTATTT-ATTGTATAAATGATGTTTTTAGTTGTATCGTTGCTTCTACTCGTTCAAATGCTGTCTTTTACCCTTTTTGCTAGTTGACAGGAGTTTGGTTACTGTGCTAGTATGATGCACAGGGGAACAGCCGGGATAGCTCAGTTGGTAGAGCAGAGGACTGAAAATCCTCGTGTCACAAGTTCAAAT-----
>JDD52 [organism=Juniperus deppeana var. deppeana] [country=Mexico] [isolate=JDD52]
-GGGTTCAAGTCCCTCTATCCCCAGGTTATCTGTTTTATTTTCGATTTGTTAAGTGTCTTAGAACATAAGAAGTTTTAATTGTATGACCAATGTCTGCTTCTCTTCTATATACATTTTTGTATATAACTGTATATAACATACACAAATAATACACAATATATATATTGTGTATTATTT-ATTGTATAAATGATGTTTTTAGTTGTATCGTTGCTTCTACTCGTTCAAATGCTGTCTTTTACCCTTTTTGCTAGTTGACAGGAGTTTGGTTACTGTGCTAGTATGATGCACAGGGGAACAGCCGGGATAGCTCATTTGGTATAGCACAGGACT--------------------------------
>JDD6 [organism=Juniperus deppeana var. deppeana] [country=Mexico] [isolate=JDD6]
------------CCTCTATCCCCAGGTTATCTGTTTTATTTTCGATTTGTTAAGTGTCTTAGAACATAAGAAGTTTTAATTGTATGACCAATGTCTGCTTCTCTTCTATATACA---TTGTATATAACTGTATATAACATACACAAATAATACACAATATATATATTGTGTATTATTT-ATTGTATAAATGATGTTTTTAGTTGTATCGTTGCTTCTACTCGTTCAAATGCTGTCTTTTACCCTTTTTGCTAGTTGACAGGAGTTTGGTTACTGTGCTAGTATGATGCACAGGGGAACAGCCGGGATAGCTCAGTTGGTAGAGCAGAGGACTGAAAATCCTCGTGTGC----------------
>JDD7 [organism=Juniperus deppeana var. deppeana] [country=Mexico] [isolate=JDD7]
-GGGTTCAAGT-CCTCTATCCCCAGGTTATCTGTTTTATTTTCGATTTGTTAAGTGTCTTAGAACATAAGAAGTTTTAATTGTATGACCAATGTCTGCTTCTCTTCTATATACATTTTTGTATATAACTGTATATAACATACACAAATAATACACAATATATATATTGTGTATTATTT-ATTGTATAAATGATGTTTTTAGTTGTATCGTTGCTTCTACTCGTTCAAATGCTGTCTTTTACCCTTTTTGCTAGTTGACAGGAGTTTGGTTACTGTGCTAGTATGATGCACAGGGGAACAGCCGGGATAGCTCAGTTGGTAGAGCAGAGGACTGAAAATCCTCGTGTCC----------------
>JDD8 [organism=Juniperus deppeana var. deppeana] [country=Mexico] [isolate=JDD8]
-----------CCCTCTATCCCCAGGTTATCTGTTTTATTTTCGATTTGTTAAGTGTCTTAGAACATAAGAAGTTTTAATTGTATGACCAATGTCTGCTTCTCTTCTATATACATTTTTGTATATAACTGTATATAACATACACAAATAATACACAATATATATATTGTGTATTATTT-ATTGTATAAATGATGTTTTTAGTTGTATCGTTGCTTCTACTCGTTCAAATGCTGTCTTTTACCCTTTTTGCTAGTTGACAGGAGTTTGGTTACTGTGCTAGTATGATGCACAGGGGAACAGCCGGGATAGCTCAGTTGGTAGAGCAGAGGACTGAAAATCCTCGTGTCC----------------
>JDD9 [organism=Juniperus deppeana var. deppeana] [country=Mexico] [isolate=JDD9]
-TGGTTCAAGTCCCTCTATCCCCAGGTTATCTGTTTTATTTTCGATTTGTTAAGTGTCTTAGAACATAAGAAGTTTTAATTGTATGACCAATGTCTGCTTCTCTTCTATATACA---TTGTATATAACTGTATATAACATACACAAATAATACACAATATATATATTGTGTATTATTT-ATTGTATAAATGATGTTTTTAGTTGTATCGTTGCTTCTACTCGTTCAAATGCTGTCTTTTACCCTTTTTGCTAGTTGACAGGAGTTTGGTTACTGTGCTAGTATGATGCACAGGGGAACAGCCGGGATAGCTCAGTTGGTAGAGCAGAGGACTGAAAATCCTCGTGTC-----------------
>JDG1 [organism=Juniperus deppeana var. gamboana] [country=Mexico] [isolate=JDG1]
-GGGTTCAAGTCCCTCTATCCCCAGGTTATCTGTTTTATTTTCGATTTGTTAAGTGTCTTAGAACATAAGAAGTTTTAATTGTATGACCAATGTCTGCTTCTCTTCTATATACATTTTTGTATATAACTGTATATAACATACACAAATAATACACAATATATATATTGTGTATTATTT-ATTGTATAAATGATGTTTTTAGTTGTATCGTTGCTTCTACTCGTTCAAATGCTGTCTTTTACCCTTTTTGCTAGTTGACAGGAGTTTGGTTACTGTGCTAGTATGATGCACAGGGGAACAGCCGGGATAGCTCAGTTGGTAGAGCAGAGGACTGAAAATCCTCGTGTCACAGTTCAAAA------
>JDG10 [organism=Juniperus deppeana var. gamboana] [country=Mexico] [isolate=JDG10]
-TGGTTCAAGTCCCTCTATCCCCAGGTTATCTGTTTTATTTTCGATTTGTTAAGTGTCTTAGAACATAAGAAGTTTTAATTGTATGACCAATGTCTGCTTCTCTTCTATATACATTTTTGTATATAACTGTATATAACATACACAAATAATACACAATATATATATTGTGTATTATTT-ATTGTATAAATGATGTTTTTAGTTGTATCGTTGCTTCTACTCGTTCAAATGCTGTCTTTTACCCTTTTTGCTAGTTGACAGGAGTTTGGTTACTGTGCTAGTATGATGCACAGGGGAACAGCCGGGATAGCTCATTTGGTATAGCACAGAACTGAAAA---------------------------
>JDG11 [organism=Juniperus deppeana var. gamboana] [country=Mexico] [isolate=JDG11]
-----------CCCTCTATCCCCAGGTTATCTGTTTTATTTTCGATTTGTTAAGTGTCTTAGAACATAAGAAGTTTTAATTGTATGACCAATGTCTGCTTCTCTTCTATATACATTTTTGTATATAACTGTATATAACATACACAAATAATACACAATATATATATTGTGTATTATTT-ATTGTATAAATGATGTTTTTAGTTGTATCGTTGCTTCTACTCGTTCAAATGCTGTCTTTTACCCTTTTTGCTAGTTGACAGGAGTTTGGTTACTGTGCTAGTATGATGCACAGGGGAACAGCCGGGATAGCTCAGTTGGTAGAGCAGAGGACTGAAAATCCTCGTGTC-----------------
>JDG13 [organism=Juniperus deppeana var. gamboana] [country=Mexico] [isolate=JDG13]
------------CCTCTATCCCCAGGTTATCTGTTTTATTTTCGATTTGTTAAGTGTCTTAGAACATAAGAAGTTTTAATTGTATGACCAATGTCTGCTTCTCTTCTATATACATTTTTGTATATAACTGTATATAACATACACAAATAATACACAATATATATATTGTGTATTATTT-ATTGTATAAATGATGTTTTTAGTTGTATCGTTGCTTCTACTCGTTCAAATGCTGTCTTTTACCCTTTTTGCTAGTTGACAGGAGTTTGGTTACTGTGCTAGTATGATGCACAGGGGAACAGCCGGGATAGCTCAGTTGGTAGAGCAGAGGACTGAAAATCCTCG---------------------
>JDG14 [organism=Juniperus deppeana var. gamboana] [country=Mexico] [isolate=JDG14]
----------TCCCTCTATCCCCAGGTTATCTGTTTTATTTTCGATTTGTTAAGTGTCTTAGAACATAAGAAGTTTTAATTGTATGACCAATGTCTGCTTCTCTTCTATATACATTTTTGTATATAACTGTATATAACATACACAAATAATACACAATATATATATTGTGTATTATTT-ATTGTATAAATGATGTTTTTAGTTGTATCGTTGCTTCTACTCGTTCAAATGCTGTCTTTTACCCTTTTTGCTAGTTGACAGGAGTTTGGTTACTGTGCTAGTATGATGCACAGGGGAACAGCCGGGATAGCTCATTTGGTATAGCACAGAACTGAAAATCCTCGT--------------------
>JDG15 [organism=Juniperus deppeana var. gamboana] [country=Mexico] [isolate=JDG15]
-----------CCCTCTATCCCCAGGTTATCTGTTTTATTTTCGATTTGTTAAGTGTCTTAGAACATAAGAAGTTTTAATTGTATGACCAATGTCTGCTTCTCTTCTATATACATTTTTGTATATAACTGTATATAACATACACAAATAATACACAATATATATATTGTGTATTATTT-ATTGTATAAATGATGTTTTTAGTTGTATCGTTGCTTCTACTCGTTCAAATGCTGTCTTTTACCCTTTTTGCTAGTTGACAGGAGTTTGGTTACTGTGCTAGTATGATGCACAGGGGAACAGCCGGGATAGCTCATTTGGTATAGCACAGAACTGAAAATCCTCGT--------------------
>JDG2 [organism=Juniperus deppeana var. gamboana] [country=Mexico] [isolate=JDG2]
-----TCAAGTCCCTCTATCCCCAGGTTATCTGTTTTATTTTCGATTTGTTAAGTGTCTTAGAACATAAGAAGTTTTAATTGTATGACCAATGTCTGCTTCTCTTCTATATACATTTTTGTATATAACTGTATATAACATACACAAATAATACACAATATATATATTGTGTATTATTT-ATTGTATAAATGATGTTTTTAGTTGTATCGTTGCTTCTACTCGTTCAAATGCTGTCTTTTACCCTTTTTGCTAGTTGACAGGAGTTTGGTTACTGTGCTAGTATGATGCACAGGGGAACAGCCGGGATAGCTCAGTTGGTAGAGCAGAGGACTGAAAATCCTCGTGTCACA--------------
>JDG3 [organism=Juniperus deppeana var. gamboana] [country=Mexico] [isolate=JDG3]
--GGTTCAAGTCCCTCTATCCCCAGGTTATCTGTTTTATTTTCGATTTGTTAAGTGTCTTAGAACATAAGAAGTTTTAATTGTATGACCAATGTCTGCTTCTCTTCTATATACATTTTTGTATATAACTGTATATAACATACACAAATAATACACAATATATATATTGTGTATTATTT-ATTGTATAAATGATGTTTTTAGTTGTATCGTTGCTTCTACTCGTTCAAATGCTGTCTTTTACCCTTTTTGCTAGTTGACAGGAGTTTGGTTACTGTGCTAGTATGATGCACAGGGGAACAGCCGGGATAGCTCAGTTGGTAGAGCAGAGGACTGAAAATCCTCGTGTCACAGTTCAAAATA----
>JDG4 [organism=Juniperus deppeana var. gamboana] [country=Mexico] [isolate=JDG4]
-GGGTTCAAGTCCCTCTATCCCCAGGTTATCTGTTTTATTTTCGATTTGTTAAGTGTCTTAGAACATAAGAAGTTTTAATTGTATGACCAATGTCTGCTTCTCTTCTATATACATTTTTGTATATAACTGTATATAACATACACAAATAATACACAATATATATATTGTGTATTATTT-ATTGTATAAATGATGTTTTTAGTTGTATCGTTGCTTCTACTCGTTCAAATGCTGTCTTTTACCCTTTTTGCTAGTTGACAGGAGTTTGGTTACTGTGCTAGTATGATGCACAGGGGAACAGCCGGGATAGCTCAGTTGGTAGAGCAGAGGACTGAAAATCCTCGTGTCACAGTTCAAAATAAGGG
>JDG5 [organism=Juniperus deppeana var. gamboana] [country=Mexico] [isolate=JDG5]
-----TCAAGTCCCTCTATCCCCAGGTTATCTGTTTTATTTTCGATTTGTTAAGTGTCTTAGAACATAAGAAGTTTTAATTGTATGACCAATGTCTGCTTCTCTTCTATATACATTTTTGTATATAACTGTATATAACATACACAAATAATACACAATATATATATTGTGTATTATTT-ATTGTATAAATGATGTTTTTAGTTGTATCGTTGCTTCTACTCGTTCAAATGCTGTCTTTTACCCTTTTTGCTAGTTGACAGGAGTTTGGTTACTGTGCTAGTATGATGCACAGGGGAACAGCCGGGATAGCTCAGTTGGTAGAGCAGAGGACTGAAAATCCTCGTGTCACAGTACAAATA-----
>JDG6 [organism=Juniperus deppeana var. gamboana] [country=Mexico] [isolate=JDG6]
------------CCTCTATCCCCAGGTTATCTGTTTTATTTTCGATTTGTTAAGTGTCTTAGAACATAAGAAGTTTTAATTGTATGACCAATGTCTGCTTCTCTTCTATATACATTTTTGTATATAACTGTATATAACATACACAAATAATACACAATATATATATTGTGTATTATTT-ATTGTATAAATGATGTTTTTAGTTGTATCGTTGCTTCTACTCGTTCAAATGCTGTCTTTTACCCTTTTTGCTAGTTGACAGGAGTTTGGTTACTGTGCTAGTATGATGCACAGGGGAACAGCCGGGATAGCTCAGTTGGTAGAGCAGAGGACTGAAAATCCTCGTG-------------------
>JDG7 [organism=Juniperus deppeana var. gamboana] [country=Mexico] [isolate=JDG7]
-----------CCCTCTATCCCCAGGTTATCTGTTTTATTTTCGATTTGTTAAGTGTCTTAGAACATAAGAAGTTTTAATTGTATGACCAATGTCTGCTTCTCTTCTATATACATTTTTGTATATAACTGTATATAACATACACAAATAATACACAATATATATATTGTGTATTATTT-ATTGTATAAATGATGTTTTTAGTTGTATCGTTGCTTCTACTCGTTCAAATGCTGTCTTTTACCCTTTTTGCTAGTTGACAGGAGTTTGGTTACTGTGCTAGTATGATGCACAGGGGAACAGCCGGGATAGCTCAGTTGGTAGAGCAGAGGACTGAAAAT--------------------------
>JDG8 [organism=Juniperus deppeana var. gamboana] [country=Mexico] [isolate=JDG8]
-------CAAGCCCTCTATCCCCAGGTTATCTGTTTTATTTTCGATTTGTTAAGTGTCTTAGAACATAAGAAGTTTTAATTGTATGACCAATGTCTGCTTCTCTTCTATATACATTTTTGTATATAACTGTATATAACATACACAAATAATACACAATATATATATTGTGTATTATTT-ATTGTATAAATGATGTTTTTAGTTGTATCGTTGCTTCTACTCGTTCAAATGCTGTCTTTTACCCTTTTTGCTAGTTGACAGGAGTTTGGTTACTGTGCTAGTATGATGCACAGGGGAACAGCCGGGATAGCTCATTTGGTAGAGCAGAGGACTGAAAATCCTCGTGTCACAGTTCAAATA-----
>JDG9 [organism=Juniperus deppeana var. gamboana] [country=Mexico] [isolate=JDG9]
-----TCAAGCCCCTCTATCCCCAGGTTATCTGTTTTATTTTCGATTTGTTAAGTGTCTTAGAACATAAGAAGTTTTAATTGTATGACCAATGTCTGCTTCTCTTCTATATACATTTTTGTATATAACTGTATATAACATACACAAATAATACACAATATATATATTGTGTATTATTT-ATTGTATAAATGATGTTTTTAGTTGTATCGTTGCTTCTACTCGTTCAAATGCTGTCTTTTACCCTTTTTGCTAGTTGACAGGAGTTTGGTTACTGTGCTAGTATGATGCACAGGGGAACAGCCGGGATAGCTCATTTGGTATAGCACAGAACTGAAAA---------------------------
>JDR10 [organism=Juniperus deppeana var. robusta] [country=Mexico] [isolate=JDR10]
------------CCTCTATCCCCAGGTTATCTGTTTTATTTTCGATTTGTTAAGTGTCTTAGAACATAAGAAGTTTTAATTGTATGACCAATGTCTGCTTCTCTTCTATATACATTTTTGTATATAACTGTATATAACATACACAAATAATACACAATATATATATTGTGTATTATTT-ATTGTATAAATGATGTTTTTAGTTGTATCGTTGCTTCTACTCGTTCAAATGCTGTCTTTTACCCTTTTTGCTAGTTGACAGGAGTTTGGTTACTGTGCTAGTATGATGCACAGGGGAACAGCCGGGATAGCTCAGTTGGTAGAGCAGAGGACTGAAAATCCTCG---------------------
>JDR11 [organism=Juniperus deppeana var. robusta] [country=Mexico] [isolate=JDR11]
------------CCTCTATCCCCAGGTTATCTGTTTTATTTTCGATTTGTTAAGTGTCTTAGAACATAAGAAGTTTTAATTGTATGACCAATGTCTGCTTCTCTTCTATATACATTTTTGTATATAACTGTATATAACATACACAAATAATACACAATATATATATTGTGTATTATTT-ATTGTATAAATGATGTTTTTAGTTGTATCGTTGCTTCTACTCGTTCAAATGCTGTCTTTTACCCTTTTTGCTAGTTGACAGGAGTTTGGTTACTGTGCTAGTATGATGCACAGGGGAACAGCCGGGATAGCTCAGTTGGTAGAGCAGAGGACTGAAAATCCTCGTGTCAC---------------
>JDR14 [organism=Juniperus deppeana var. robusta] [country=Mexico] [isolate=JDR14]
------------CCTCTATCCCCAGGTTATCTGTTTTATTTTCGATTTGTTAAGTGTCTTAGAACATAAGAAGTTTTAATTGTATGACCAATGTCTGCTTCTCTTCTATATACATTTTTGTATATAACTGTATATAACATACACAAATAATACACAATATATATATTGTGTATTATTT-ATTGTATAAATGATGTTTTTAGTTGTATCGTTGCTTCTACTCGTTCAAATGCTGTCTTTTACCCTTTTTGCTAGTTGACAGGAGTTTGGTTACTGTGCTAGTATGATGCACAGGGGAACAGCCGGGATAGCTCAGTTGGTAGAGCAGAGGACTGAAAATCCTCGTGTCAC---------------
>JDR15 [organism=Juniperus deppeana var. robusta] [country=Mexico] [isolate=JDR15]
-TGGTTCAAGTCCCTCTATCCCCAGGTTATCTGTTTTATTTTCGATTTGTTAAGTGTCTTAGAACATAAGAAGTTTTAATTGTATGACCAATGTCTGCTTCTCTTCTATATACATTTTTGTATATAACTGTATATAACATACACAAATAATACACAATATATATATTGTGTATTATTT-ATTGTATAAATGATGTTTTTAGTTGTATCGTTGCTTCTACTCGTTCAAATGCTGTCTTTTACCCTTTTTGCTAGTTGACAGGAGTTTGGTTACTGTGCTAGTATGATGCACAGGGGAACAGCCGGGATAGCTCAGTTGGTAGAGCAGAGGACTGAAAATCCTCGTGTCACCAGTTCAAATA----
>JDR16 [organism=Juniperus deppeana var. robusta] [country=Mexico] [isolate=JDR16]
------------CCTCTATCCCCAGGTTATCTGTTTTATTTTCGATTTGTTAAGTGTCTTAGAACATAAGAAGTTTTAATTGTATGACCAATGTCTGCTTCTCTTCTATATACATTTTTGTATATAACTGTATATAACATACACAAATAATACACAATATATATATTGTGTATTATTT-ATTGTATAAATGATGTTTTTAGTTGTATCGTTGCTTCTACTCGTTCAAATGCTGTCTTTTACCCTTTTTGCTAGTTGACAGGAGTTTGGTTACTGTGCTAGTATGATGCACAGGGGAACAGCCGGGATAGCTCAGTTGGTAGAGCAGAGGACTGAAAATCCTCGTGT------------------
>JDR17 [organism=Juniperus deppeana var. robusta] [country=Mexico] [isolate=JDR17]
------------CCTCTATCCCCAGGTTATCTGTTTTATTTTCGATTTGTTAAGTGTCTTAGAACATAAGAAGTTTTAATTGTATGACCAATGTCTGCTTCTCTTCTATATACATTTTTGTATATAACTGTATATAACATACACAAATAATACACAATATATATATTGTGTATTATTT-ATTGTATAAATGATGTTTTTAGTTGTATCGTTGCTTCTACTCGTTCAAATGCTGTCTTTTACCCTTTTTGCTAGTTGACAGGAGTTTGGTTACTGTGCTAGTATGATGCACAGGGGAACAGCCGGGATAGCTCAGTTGGTAGAGCAGAGGACTGAAAATCCTCGTGTC-----------------
>JDR19 [organism=Juniperus deppeana var. robusta] [country=Mexico] [isolate=JDR19]
------------CCTCTATCCCCAGGTTATCTGTTTTATTTTCGATTTGTTAAGTGTCTTAGAACATAAGAAGTTTTAATTGTATGACCAATGTCTGCTTCTCTTCTATATACATTTTTGTATATAACTGTATATAACATACACAAATAATACACAATATATATATTGTGTATTATTT-ATTGTATAAATGATGTTTTTAGTTGTATCGTTGCTTCTACTCGTTCAAATGCTGTCTTTTACCCTTTTTGCTAGTTGACAGGAGTTTGGTTACTGTGCTAGTATGATGCACAGGGGAACAGCCGGGATAGCTCAGTTGGTAGAGCAGAGGACTGAAAATCCTCGTGTCAC---------------
>JDR20 [organism=Juniperus deppeana var. robusta] [country=Mexico] [isolate=JDR20]
-TGGTTCAAGT-CCTCTATCCCCAGGTTATCTGTTTTATTTTCGATTTGTTAAGTGTCTTAGAACATAAGAAGTTTTAATTGTATGACCAATGTCTGCTTCTCTTCTATATACATTTTTGTATATAACTGTATATAACATACACAAATAATACACAATATATATATTGTGTATTATTT-ATTGTATAAATGATGTTTTTAGTTGTATCGTTGCTTCTACTCGTTCAAATGCTGTCTTTTACCCTTTTTGCTAGTTGACAGGAGTTTGGTTACTGTGCTAGTATGATGCACAGGGGAACAGCCGGGATAGCTCAGTTGGTAGAGCAGAGGACTGAAAATCCTCGT--------------------
>JDR21 [organism=Juniperus deppeana var. robusta] [country=Mexico] [isolate=JDR21]
---GTTCAAGTCCCTCTATCCCCAGGTTATCTGTTTTATTTTCGATTTGTTAAGTGTCTTAGAACATAAGAAGTTTTAATTGTATGACCAATGTCTGCTTCTCTTCTATATACATTTTTGTATATAACTGTATATAACATACACAAATAATACACAATATATATATTGTGTATTATTT-ATTGTATAAATGATGTTTTTAGTTGTATCGTTGCTTCTACTCGTTCAAATGCTGTCTTTTACCCTTTTTGCTAGTTGACAGGAGTTTGGTTACTGTGCTAGTATGATGCACAGGGGAACAGCCGGGATAGCTCAGTTGGTAGAGCAGAGGACTGAAAATCCTCGTGTCAC---------------
>JDR22 [organism=Juniperus deppeana var. robusta] [country=Mexico] [isolate=JDR22]
------------CCTCTATCCCCAGGTTATCTGTTTTATTTTCGATTTGTTAAGTGTCTTAGAACATAAGAAGTTTTAATTGTATGACCAATGTCTGCTTCTCTTCTATATACATTTTTGTATATAACTGTATATAACATACACAAATAATACACAATATATATATTGTGTATTATTT-ATTGTATAAATGATGTTTTTAGTTGTATCGTTGCTTCTACTCGTTCAAATGCTGTCTTTTACCCTTTTTGCTAGTTGACAGGAGTTTGGTTACTGTGCTAGTATGATGCACAGGGGAACAGCCGGGATAGCTCAGTTGGTAGAGCAGAGGACTGAAAATCCTCGTGTCA----------------
>JDR23 [organism=Juniperus deppeana var. robusta] [country=Mexico] [isolate=JDR23]
---GTTCAAGTCCCTCTATCCCCAGGTTATCTGTTTTATTTTCGATTTGTTAAGTGTCTTAGAACATAAGAAGTTTTAATTGTATGACCAATGTCTGCTTCTCTTCTATATACATTTTTGTATATAACTGTATATAACATACACAAATAATACACAATATATATATTGTGTATTATTT-ATTGTATAAATGATGTTTTTAGTTGTATCGTTGCTTCTACTCGTTCAAATGCTGTCTTTTACCCTTTTTGCTAGTTGACAGGAGTTTGGTTACTGTGCTAGTATGATGCACAGGGGAACAGCCGGGATAGCTCAGTTGGTAGAGCAGAGGACTGAAAATCCTCGTGTC-----------------
>JDR24 [organism=Juniperus deppeana var. robusta] [country=Mexico] [isolate=JRD24]
-GGGTTCAAGTCCCTCTATCCCCAGGTTATCTGTTTTATTTTCGATTTGTTAAGCGTCTTAGAACATAAGAAGTTTTAATTGTATGACCAATGTCTGCTTCTCTTCTATATACATTTTTGTATATAACTGTATATAACATACACAAATAATACACAATATATATATTGTGTATTATTT-ATTGTATAAATGATGTTTTTAGTTGTATCGTTGCTTCTACTCGTTCAAATGCTGTCTTTTACCCTTTTTGCTAGTTGACAGGAGTTTGGTTACTGTGCTAGTATGATGCACAGGGGAACAGCCGGGATAGCTC----------------------------------------------------
>JDR26 [organism=Juniperus deppeana var. robusta] [country=Mexico] [isolate=JDR26]
---------GTCCCTCTATCCCCAGGTTATCTGTTTTATTTTCGATTTGTTAAGTGTCTTAGAACATAAGAAGTTTTAATTGTATGACCAATGTCTGCTTCTCTTCTATATACATTTTTGTATATAACTGTATATAACATACACAAATAATACACAATATATATATTGTGTATTATTT-ATTGTATAAATGATGTTTTTAGTTGTATCGTTGCTTCTACTCGTTCAAATGCTGTCTTTTACCCTTTTTGCTAGTTGACAGGAGTTTGGTTACTGTGCTAGTATGATGCACAGGGGAACAGCCGGGATAGCTCAGTTGGTAGAGCAGAGGACTGAAAATCCTCGTGT------------------
>JDR27 [organism=Juniperus deppeana var. robusta] [country=Mexico] [isolate=JDR27]
------------CCTCTATCCCCAGGTTATCTGTTTTATTTTCGATTTGTTAAGTGTCTTAGAACATAAGAAGTTTTAATTGTATGACCAATGTCTGCTTCTCTTCTATATCCATTTTTGTATATAACTGTATATAACATACACAAATAATACACAATATATATATTGTGTATTATTT-ATTGTATAAATGATGTTTTTAGTTGTATCGTTGCTTCTACTCGTTCAAATGCTGTCTTTTACCCTTTTTGCTAGTTGACAGGAGTTTGGTTACTGTGCTAGTATGATGCACAGGGGAACAGCCGGGATAGCTCAGTTGGTAGAGCAGAGGACTGAAAATCCTCGTGTC-----------------
>JDR28 [organism=Juniperus deppeana var. robusta] [country=Mexico] [isolate=JDR28]
------------CCTCTATCCCCAGGTTATCTGTTTTATTTTCGATTTGTTAAGTGTCTTAGAACATAAGAAGTTTTAATTGTATGACCAATGTCTGCTTCTCTTCTATATACATTTTTGTATATAACTGTATATAACATACACAAATAATACACAATATATATATTGTGTATTATTT-ATTGTATAAATGATGTTTTTAGTTGTATCGTTGCTTCTACTCGTTCAAATGCTGTCTTTTACCCTTTTTGCTAGTTGACAGGAGTTTGGTTACTGTGCTAGTATGATGCACAGGGGAACAGCCGGGATAGCTCAGTTGGTAGAGCAGAGGACTGAAAATCCTCGTGTCACAGTTCAAATA-----
>JDR29 [organism=Juniperus deppeana var. robusta] [country=Mexico] [isolate=JDR19]
-----TCAAGTCCCTCTATCCCCAGGTTATCTGTTTTATTTTCGATTTGTTAAGTGTCTTAGAACATAAGAAGTTTTAATTGTATGACCAATGTCTGCTTCTCTTCTATATACATTTTTGTATATAACTGTATATAACATACACAAATAATACACAATATATATATTGTGTATTATTT-ATTGTATAAATGATGTTTTTAGTTGTATCGTTGCTTCTACTCGTTCAAATGCTGTCTTTTACCCTTTTTGCTAGTTGACAGGAGTTTGGTTACTGTGCTAGTATGATGCACAGGGGAACAGCCGGGATAGCTCAGTTGGTAGAGCAGAGGACTGAAAATCCTCGTGTCACCAT------------
>JDR3 [organism=Juniperus deppeana var. robusta] [country=Mexico] [isolate=JDR3]
------------CCTCTATCCCCAGGTTATCTGTTTTATTTTCGATTTGTTAAGTGTCTTAGAACATAAGAAGTTTTAATTGTATGACCAATGTCTGCTTCTCTTCTATATACATTTTTGTATATAACTGTATATAACATACACAAATAATACACAATATATATATTGTGTATTATTT-ATTGTATAAATGATGTTTTTAGTTGTATCGTTGCTTCTACTCGTTCAAATGCTGTCTTTTACCCTTTTTGCTAGTTGACAGGAGTTTGGTTACTGTGCTAGTATGATGCACAGGGGAACAGCCGGGATAGCTCAGTTGGTAGAGCAGAGGACTGAAAATCCTCGTGTCAC---------------
>JDR30 [organism=Juniperus deppeana var. robusta] [country=Mexico] [isolate=JDR30]
----TCAAGTTCCCTCTATCCCCAGGTTATCTGTTTTATTTTCGATTTGTTAAGTGTCTTAGAACATAAGAAGTTTTAATTGTATGACCAATGTCTGCTTCTCTTCTATATACATTTTTGTATATAACTGTATATAACATACACAAATAATACACAATATATATATTGTGTATTATTT-ATTGTATAAATGATGTTTTTAGTTGTATCGTTGCTTCTACTCGTTCAAATGCTGTCTTTTACCCTTTTTGCTAGTTGACAGGAGTTTGGTTACTGTGCTAGTATGATGCACAGGGGAACAGCCGGGATAGCTCAGTTGGTAGAGCAGAGGACTGAAAATCCTCGTGTCACTAGTTCAAATA----
>JDR32 [organism=Juniperus deppeana var. robusta] [country=Mexico] [isolate=JDR32]
--GGTTCAAGTCCCTCTATCCCCAGGTTATCTGTTTTATTTTCGATTTGTTAAGTGTCTTAGAACATAAGAAGTTTTAATTGTATGACCAATGTCTGCTTCTCTTCTATATACATTTTTGTATATAACTGTATATAACATACACAAATAATACACAATATATATATTGTGTATTATTT-ATTGTATAAATGATGTTTTTAGTTGTATCGTTGCTTCTACTCGTTCAAATGCTGTCTTTTACCCTTTTTGCTAGTTGACAGGAGTTTGGTTACTGTGCTAGTATGATGCACAGGGGAACAGCCGGGATAGCTCAGTTGGTAGAGCAGAGGACTGAAAATCCTCGTGTCACCAGTTCAAATA----
>JDR33 [organism=Juniperus deppeana var. robusta] [country=Mexico] [isolate=JDR33]
------CAAGTCCCTCTATCCCCAGGTTATCTGTTTTATTTTCGATTTGTTAAGTGTCTTAGAACATAAGAAGTTTTAATTGTATGACCAATGTCTGCTTCTCTTCTATATACATTTTTGTATATAACTGTATATAACATACACAAATAATACACAATATATATATTGTGTATTATTT-ATTGTATAAATGATGTTTTTAGTTGTATCGTTGCTTCTACTCGTTCAAATGCTGTCTTTTACCCTTTTTGCTANTTGACAGGAGTTTGGTTACTGTGCTAGTATGATGCACAGGGGAACAGCCGGGATAACTCATCTGGTATAGCACAGAACTGAAGATCCTCGTGTCACTTGAACCAAAA----
>JDR34 [organism=Juniperus deppeana var. robusta] [country=Mexico] [isolate=JDR34]
------------CCTCTATCCCCAGGTTATCTGTTTTATTTTCGATTTGTTAAGTGTCTTAGAACATAAGAAGTTTTAATTGTATGACCAATGTCTGCTTCTCTTCTATATACATTTTTGTATATAACTGTATATAACATACACAAATAATACACAATATATATATTGTGTATTATTT-ATTGTATAAATGATGTTTTTAGTTGTATCGTTGCTTCTACTCGTTCAAATGCTGTCTTTTACCCTTTTTGCTAGTTGACAGGAGTTTGGTTACTGTGCTAGTATGATGCACAGGGGAACAGCCGGGATAGCTCAGTTGGTAGAGCAGAGGACTGAAAATCCTCGTGTCAC---------------
>JDR35 [organism=Juniperus deppeana var. robusta] [country=Mexico] [isolate=JDR35]
------------CCTCTATCCCCAGGTTATCTGTTTTATTTTCGATTTGTTAAGTGTCTTAGAACATAAGAAGTTTTAATTGTATGACCAATGTCTGCTTCTCTTCTATATCCATTTTTGTATATAACTGTATATAACATACACAAATAATACACAATATATATATTGTGTATTATTT-ATTGTATAAATGATGTTTTTAGTTGTATCGTTGCTTCTACTCGTTCAAATGCTGTCTTTTACCCTTTTTGCTAGTTGACAGGAGTTTGGTTACTGTGCTAGTATGATGCACAGGGGAACAGCCGGGATAGCTCAGTTGGTAGAGCAGAGGACTGAAAATCCTCGTGTCAC---------------
>JDR36 [organism=Juniperus deppeana var. robusta] [country=Mexico] [isolate=JDR36]
-GGGTTCAAGTCCCTCTATCCCCAGGTTATCTGTTTTATTTTCGATTTGTTAAGTGTCTTAGAACATAAGAAGTTTTAATTGTATGACCAATGTCTGCTTCTCTTCTATATACATTTTTGTATATAACTGTATATAACATACACAAATAATACACAATATATATATTGTGTATTATTT-ATTGTATAAATGATGTTTTTAGTTGTATCGTTGCTTCTACTCGTTCAAATGCTGTCTTTTACCCTTTTTGCTAGTTGACAGGAGTTTGGTTACTGTGCTAGTATGATGCACAGGGGAACAGCCGGGATAGCTCAGTTGGTAGAGCAGAGGACTGAAAATCCTCGTGTCA----------------
>JDR37 [organism=Juniperus deppeana var. robusta] [country=Mexico] [isolate=JDR37]
------------CCTCTATCCCCAGGTTATCTGTTTTATTTTCGATTTGTTAAGTGTCTTAGAACATAAGAAGTTTTAATTGTATGACCAATGTCTGCTTCTCTTCTATATACATTTTTGTATATAACTGTATATAACATACACAAATAATACACAATATATATATTGTGTATTATTT-ATTGTATAAATGATGTTTTTAGTTGTATCGTTGCTTCTACTCGTTCAAATGCTGTCTTTTACCCTTTTTGCTAGTTGACAGGAGTTTGGTTACTGTGCTAGTATGATGCACAGGGGAACAGCCGGGATAGCTCAGTTGGTAGAGCAGAGGACTGAAAATCCTCGTGTCAC---------------
>JDR38 [organism=Juniperus deppeana var. robusta] [country=Mexico] [isolate=JDR38]
-----------CCCTCTATCCCCAGGTTATCTGTTTTATTTTCGATTTGTTAAGTGTCTTAGAACATAAGAAGTTTTAATTGTATGACCAATGTCTGCTTCTCTTCTATATCCATTTTTGTATATAACTGTATATAACATACACAAATAATACACAATATATATATTGTGTATTATTT-ATTGTATAAATGATGTTTTTAGTTGTATCGTTGCTTCTACTCGTTCAAATGCTGTCTTTTACCCTTTTTGCTAGTTGACAGGAGTTTGGTTACTGTGCTAGTATGATGCACAGGGGAACAGCCGGGATAGCTCAGTTGGTAGAGCAGAGGACTGAAAATCCTCGTGTCAC---------------
>JDR39 [organism=Juniperus deppeana var. robusta] [country=Mexico] [isolate=JDR39]
--GGTTCAAGTCCCTCTATCCCCAGGTTATCTGTTTTATTTTCGATTTGTTAAGTGTCTTAGAACATAAGAAGTTTTAATTGTATGACCAATGTCTGCTTCTCTTCTATATACATTTTTGTATATAACTGTATATAACATACACAAATAATACACAATATATATATTGTGTATTATTT-ATTGTATAAATGATGTTTTTAGTTGTATCGTTGCTTCTACTCGTTCAAATGCTGTCTTTTACCCTTTTTGCTAGTTGACAGGAGTTTGGTTACTGTGCTAGTATGATGCACAGGGGAACAGCCGGGATAGCTCAGTTGGTAGAGCAGAGGACTGAAAATCCTCGTGTCAC---------------
>JDR4 [organism=Juniperus deppeana var. robusta] [country=Mexico] [isolate=JDR4]
----------TCCCTCTATCCCCAGGTTATCTGTTTTATTTTCGATTTGTTAAGTGTCTTAGAACATAAGAAGTTTTAATTGTATGACCAATGTCTGCTTCTCTTCTATATACATTTTTGTATATAACTGTATATAACATACACAAATAATACACAATATATATATTGTGTATTATTT-ATTGTATAAATGATGTTTTTAGTTGTATCGTTGCTTCTACTCGTTCAAATGCTGTCTTTTACCCTTTTTGCTAGTTGACAGGAGTTTGGTTACTGTGCTAGTATGATGCACAGGGGAACAGCCGGGATAGCTCAGTTGGTAGAGCAGAGGACTGAAAATCCTCGTGT------------------
>JDR5 [organism=Juniperus deppeana var. robusta] [country=Mexico] [isolate=JDR5]
----------TCCCTCTATCCCCAGGTTATCTGTTTTATTTTCGATTTGTTAAGTGTCTTAGAACATAAGAAGTTTTAATTGTATGACCAATGTCTGCTTCTCTTCTATATACATTTTTGTATATAACTGTATATAACATACACAAATAATACACAATATATATATTGTGTATTATTT-ATTGTATAAATGATGTTTTTAGTTGTATCGTTGCTTCTACTCGTTCAAATGCTGTCTTTTACCCTTTTTGCTAGTTGACAGGAGTTTGGTTACTGTGCTAGTATGATGCACAGGGGAACAGCCGGGATAGCTCAG--------------------------------------------------
>JDR6 [organism=Juniperus deppeana var. robusta] [country=Mexico] [isolate=JDR6]
----------TCCCTCTATCCCCAGGTTATCTGTTTTATTTTCGATTTGTTAAGTGTCTTAGAACATAAGAAGTTTTAATTGTATGACCAATGTCTGCTTCTCTTCTATATACATTTTTGTATATAACTGTATATAACATACACAAATAATACACAATATATATATTGTGTATTATTT-ATTGTATAAATGATGTTTTTAGTTGTATCGTTGCTTCTACTCGTTCAAATGCTGTCTTTTACCCTTTTTGCTAGTTGACAGGAGTTTGGTTACTGTGCTAGTATGATGCACAGGGGAACAGCCGGGATAGCTCAGTTGGTAGAGCAGAGGACTGAAAATCCTCGTG-------------------
>JDR8 [organism=Juniperus deppeana var. robusta] [country=Mexico] [isolate=JDR8]
TGGGTTCAAGTCCCTCTATCCCCAGGTTATCTGTTTTATTTTCGATTTGTTAAGTGTCTTAGAACATAAGAAGTTTTAATTGTATGACCAATGTCTGCTTCTCTTCTATATACATTTTTGTATATAACTGTATATAACATACACAAATAATACACAATATATATATTGTGTATTATTT-ATTGTATAAATGATGTTTTTAGTTGTATCGTTGCTTCTACTCGTTCAAATGCTGTCTTTTACCCTTTTTGCTAGTTGACAGGAGTTTGGTTACTGTGCTAGTATGATGCACAGGGGAACAGCCGGGATAGCTCAGTTGGTAGAGCAGAGGACTGAAAATCCTCGTGTCACTAGTTCAAATAA---
>JDR9 [organism=Juniperus deppeana var. robusta] [country=Mexico] [isolate=JDR9]
-----TCAAGTCCCTCTATCCCCAGGTTATCTGTTTTATTTTCGATTTGTTAAGTGTCTTAGAACATAAGAAGTTTTAATTGTATGACCAATGTCTGCTTCTCTTCTATATACATTTTTGTATATAACTGTATATAACATACACAAATAATACACAATATATATATTGTGTATTATTT-ATTGTATAAATGATGTTTTTAGTTGTATCGTTGCTTCTACTCGTTCAAATGCTGTCTTTTACCCTTTTTGCTAGTTGACAGGAGTTTGGTTACTGTGCTAGTATGATGCACAGGGGAACAGCCGGGATAGCTCAGTTGGTAGAGCAGAGGACTGAAAATCCTCGTGTCACCAGT-----------
>JDZ1 [organism=Juniperus deppeana var. zacatecensis] [country=Mexico] [isolate=JDZ1]
-GTGTTCAAGTCCCTCTATCCCCAGGTTATCTGTTTTATTTTCGATTTGTTAAGTGTCTTAGAACATAAGAAGTTTTAATTGTATGACCAATGTCTGCTTCTCTTCTATATACATTTTTGTATATAACTGTATATAACATACACAAATAATACACAATATATATATTGTGTATTATTT-ATTGTATAAATGATGTTTTTAGTTGTATCGTTGCTTCTACTCGTTCAAATGCTGTCTTTTACCCTTTTTGCTAGTTGACAGGAGTTTGGTTACTGTGCTAGTATGATGCACAGGGGAACAGCCGGGATAGCTCAGTTGGTAGAGCAGAGGACTGAAAATCCTCGTG-------------------
>JDZ13 [organism=Juniperus deppeana var. zacatecensis] [country=Mexico] [isolate=JDZ13]
--GGTTCAAGTCCCTCTATCCCCAGGTTATCTGTTTTATTTTCGATTTGTTAAGTGTCTTAGAACATAAGAAGTTTTAATTGTATGACCAATGTCTGCTTCTCTTCTATATACATTTTTGTATATAACTGTATATAACATACACAAATAATACACAATATATATATTGTGTATTATTT-ATTGTATAAATGATGTTTTTAGTTGTATCGTTGCTTCTACTCGTTCAAATGCTGTCTTTTACCCTTTTTGCTAGTTGACAGGAGTTTGGTTACTGTGCTAGTATGATGCACAGGGGAACAGCCGGGATAGCTCAGTTGGTAGAGCAGAGGACTGAAAATCCTCGTGTCACC--------------
>JDZ14 [organism=Juniperus deppeana var. zacatecensis] [country=Mexico] [isolate=JDZ14]
------------CCTCTATCCCCAGGTTATCTGTTTTATTTTCGATTTGTTAAGTGTCTTAGAACATAAGAAGTTTTAATTGTATGACCAATGTCTGCTTCTCTTCTATATACATTTTTGTATATAACTGTATATAACATACACAAATAATACACAATATATATATTGTGTATTATTT-ATTGTATAAATGATGTTTTTAGTTGTATCGTTGCTTCTACTCGTTCAAATGCTGTCTTTTACCCTTTTTGCTAGTTGACAGGAGTTTGGTTACTGTGCTAGTATGATGCACAGGGGAACAGCCGGGATAGCTCAGTTGGTAGAGCAGAGGACTGAAAATCCTCGTGTCACC--------------
>JDZ15 [organism=Juniperus deppeana var. zacatecensis] [country=Mexico] [isolate=JDZ15]
TGGGTTCAAGTCCCTCTATCCCCAGGTTATCTGTTTTATTTTCGATTTGTTAAGTGTCTTAGAACATAAGAAGTTTTAATTGTATGACCAATGTCTGCTTCTCTTCTATATACATTTTTGTATATAACTGTATATAACATACACAAATAATACACAATATATATATTGTGTATTATTT-ATTGTATAAATGATGTTTTTAGTTGTATCGTTGCTTCTACTCGTTCAAATGCTGTCTTTTACCCTTTTTGCTAGTTGACAGGAGTTTGGTTACTGTGCTAGTATGATGCACAGGGGAACAGCCGGGATAG-------------------------------------------------------
>JDZ16 [organism=Juniperus deppeana var. zacatecensis] [country=Mexico] [isolate=JDZ16]
------------CCTCTATCCCCAGGTTATCTGTTTTATTTTCGATTTGTTAAGTGTCTTAGAACATAAGAAGTTTTAATTGTATGACCAATGTCTGCTTCTCTTCTATATACATTTTTGTATATAACTGTATATAACATACACAAATAATACACAATATATATATTGTGTATTATTT-ATTGTATAAATGATGTTTTTAGTTGTATCGTTGCTTCTACTCGTTCAAATGCTGTCTTTTACCCTTTTTGCTAGTTGACAGGAGTTTGGTTACTGTGCTAGTATGATGCACAGGGGAACAGCCGGGATAGCTCAGTTGGTAGAGCAGAGGACTGAAAATCCTCGTGTCAC---------------
>JDZ169 [organism=Juniperus deppeana var. zacatecensis] [country=Mexico] [isolate=JDZ169]
-GGTTCAAGTTCCCTCTATCCCCAGGTTATCTGTTTTATTTTCGATTTGTTAAGTGTCTTAGAACATAAGAAGTTTTAATTGTATGACCAATGTCTGCTTCTCTTCTATATACATTTTTGTATATAACTGTATATAACATACACAAATAATACACAATATATATATTGTGTATTATTT-ATTGTATAAATGATGTTTTTAGTTGTATCGTTGCTTCTACTCGTTCAAATGCTGTCTTTTACCCTTTTTGCTAGTTGACAGGAGTTTGGTTACTGTGCTAGTATGATGCACAGGGGAACAGCCGGGATAGCTCAGTTGGTAGAGCAGAGGACTGAAAATCCTCGTGTC-----------------
>JDZ17 [organism=Juniperus deppeana var. zacatecensis] [country=Mexico] [isolate=JDZ17]
-GGGTTCAAGTCCCTCTATCCCCAGGTTATCTGTTTTATTTTCGATTTGTTAAGTGTCTTAGAACATAAGAAGTTTTAATTGTATGACCAATGTCTGCTTCTCTTCTATATACATTTTTGTATATAACTGTATATAACATACACAAATAATACACAATATATATATTGTGTATTATTT-ATTGTATAAATGATGTTTTTAGTTGTATCGTTGCTTCTACTCGTTCAAATGCTGTCTTTTACCCTTTTTGCTAGTTGACAGGAGTTTGGTTACTGTGCTAGTATGATGCACAGGGGAACAGCCGGGATARCTCATTTGGTATAGCACAGGACTGAAAATCCTCGTGTC-----------------
>JDZ171 [organism=Juniperus deppeana var. zacatecensis] [country=Mexico] [isolate=JDZ171]
-----TCAAGTCCCTCTATCCCCAGGTTATCTGTTTTATTTTCGATTTGTTAAGTGTCTTAGAACATAAGAAGTTTTAATTGTATGACCAATGTCTGCTTCTCTTCTATATACATTTTTGTATATAACTGTATATAACATACACAAATAATACACAATATATATATTGTGTATTATTT-ATTGTATAAATGATGTTTTTAGTTGTATCGTTGCTTCTACTCGTTCAAATGCTGTCTTTTACCCTTTTTGCTAGTTGACAGGAGTTTGGTTACTGTGCTAGTATGATGCACAGGGGAACAGCCGGGATAGCTCAGTTGGTAGAGCAGAGGACTGAAAATCCTCGTGTCA----------------
>JDZ2 [organism=Juniperus deppeana var. zacatecensis] [country=Mexico] [isolate=JDZ2]
--TGTTCAAGTCCCTCTATCCCCAGGTTATCTGTTTTATTTTCGATTTGTTAAGTGTCTTAGAACATAAGAAGTTTTAATTGTATGACCAATGTCTGCTTCTCTTCTATATACATTTTTGTATATAACTGTATATAACATACACAAATAATACACAATATATATATTGTGTATTATTT-ATTGTATAAATGATGTTTTTAGTTGTATCGTTGCTTCTACTCGTTCAAATGCTGTCTTTTACCCTTTTTGCTAGTTGACAGGAGTTTGGTTACTGTGCTAGTATGATGCACAGGGGAACAGCCGGGATAGCTCAGTTGGTAGAGC----------------------------------------
>JDZ25 [organism=Juniperus deppeana var. zacatecensis] [country=Mexico] [isolate=JDZ25]
-----------CCCTCTATCCCCAGGTTATCTGTTTTATTTTCGATTTGTTAAGTGTCTTAGAACATAAGAAGTTTTAATTGTATGACCAATGTCTGCTTCTCTTCTATATACATTTTTGTATATAACTGTATATAACATACACAAATAATACACAATATATATATTGTGTATTATTT-ATTGTATAAATGATGTTTTTAGTTGTATCGTTGCTTCTACTCGTTCAAATGCTGTCTTTTACCCTTTTTGCTAGTTGACAGGAGTTTGGTTACTGTGCTAGTATGATGCACAGGGGAACAGCCGGGATAGCTCAGTTGGTATAGCAGAGGACTGAAAATCCTCGTGTCACCAGTTCAAAT-----
>JDZ4 [organism=Juniperus deppeana var. zacatecensis] [country=Mexico] [isolate=JDZ4]
-----------CCCTCTATCCCCAGGTTATCTGTTTTATTTTCGATTTGTTAAGTGTCTTAGAACATAAGAAGTTTTAATTGTATGACCAATGTCTGCTTCTCTTCTATATACATTTTTGTATATAACTGTATATAACATACACAAATAATACACAATATATATATTGTGTATTATTT-ATTGTATAAATGATGTTTTTAGTTGTATCGTTGCTTCTACTCGTTCAAATGCTGTCTTTTACCCTTTTTGCTAGTTGACAGGAGTTTGGTTACTGTGCTAGTATGATGCACAGGGGAACAGCCGGGATAGCTCAGTTGGTAGAGCAGAGGACTGAAAATCCTCGTGTCACCAG------------
>JDZ5 [organism=Juniperus deppeana var. zacatecensis] [country=Mexico] [isolate=JDZ5]
--GGTTCAAGTCCCTCTATCCCCAGGTTATCTGTTTTATTTTCGATTTGTTAAGTGTCTTAGAACATAAGAAGTTTTAATTGTATGACCAATGTCTGCTTCTCTTCTATATACATTTTTGTATATAACTGTATATAACATACACAAATAATACACAATATATATATTGTGTATTATTT-ATTGTATAAATGATGTTTTTAGTTGTATCGTTGCTTCTACTCGTTCAAATGCTGTCTTTTACCCTTTTTGCTAGTTGACAGGAGTTTGGTTACTGTGCTAGTATGATGCACAGGGGAACAGCCGGGATAGCTCAGTTGGTAGAGCAGAGGACTGAAAATCCTCGTGTCAC---------------
>JDZ6 [organism=Juniperus deppeana var. zacatecensis] [country=Mexico] [isolate=JDZ6]
--GGTTCAAGTCCCTCTATCCCCAGGTTATCTGTTTTATTTTCGATTTGTTAAGTGTCTTAGAACATAAGAAGTTTTAATTGTATGACCAATGTCTGCTTCTCTTCTATATACATTTTTGTATATAACTGTATATAACATACACAAATAATACACAATATATATATTGTGTATTATTT-ATTGTATAAATGATGTTTTTAGTTGTATCGTTGCTTCTACTCGTTCAAATGCTGTCTTTTACCCTTTTTGCTAGTTGACAGGAGTTTGGTTACTGTGCTAGTATGATGCACAGGGGAACAGCCGGGATAGCTCAGTTGGTAGAGCAGAGGACTGAAAATCCTCGTGTCACCAGATC---------
>JDZ8 [organism=Juniperus deppeana var. zacatecensis] [country=Mexico] [isolate=JDZ8]
--TGTTCAAGTCCCTCTATCCCCAGGTTATCTGTTTTATTTTCGATTTGTTAAGTGTCTTAGAACATAAGAAGTTTTAATTGTATGACCAATGTCTGCTTCTCTTCTATATACATTTTTGTATATAACTGTATATAACATACACAAATAATACACAATATATATATTGTGTATTATTT-ATTGTATAAATGATGTTTTTAGTTGTATCGTTGCTTCTACTCGTTCAAATGCTGTCTTTTACCCTTTTTGCTAGTTGACAGGAGTTTGGTTACTGTGCTAGTATGATGCACAGGGGAACAGCCGGGATAGCTCAGTTGGTAGAGCAGAGGACTGAAAATCCTCGTGT------------------
>JDZ9 [organism=Juniperus deppeana var. zacatecensis] [country=Mexico] [isolate=JDZ9]
-TGGTTCAAGT-CCTCTATCCCCAGGTTATCTGTTTTATTTTCGATTTGTTAAGTGTCTTAGAACATAAGAAGTTTTAATTGTATGACCAATGTCTGCTTCTCTTCTATATACATTTTTGTATATAACTGTATATAACATACACAAATAATACACAATATATATATTGTGTATTATTT-ATTGTATAAATGATGTTTTTAGTTGTATCGTTGCTTCTACTCGTTCAAATGCTGTCTTTTACCCTTTTTGCTAGTTGACAGGAGTTTGGTTACTGTGCTAGTATGATGCACAGGGGAACAGCCGGGATAGCTCAGTTGGTAGAGCAGAGGACTGAAAATCCTCGTGTC-----------------
>JF27 [organism=Juniperus flaccida] [country=Mexico] [isolate=JF27]
-GGGTTCAAGTCCCTCTATCCCCAGGTTATCTGTTTTATTTTCGATTTGTTAAGTGTCTTAGAACATAAGAAGTTTTAATTGTATGACCAATGTCTGCTTCTCTTCTATATACATCTTTGTATATAACTGTATATAACATACACAAATAATACACAATATATATATTGTGTATTATTTAATTGTATAAATGATGTTTTTAGTTGTATCGTTGCTTCTACTCGTTCAAATGCTGTCTTTTACCCTTTTTGCTAGTTGACAGGAGTTTGGTTACTGTGCTAGTATGATGCACAGGGGAACAGCCGGGATAGCTCAGTTGGTAGAGCAGAGGACTGAAAATCCTCGTGTCA----------------
>JFH [organism=Juniperus flaccida] [country=Mexico] [isolate=JFH]
-----------CCCTCTATCCCCAGGTTATCTGTTTTATTTTCGATTTGTTAAGTGTCTTAGAACATAAGAAGTTTTAATTGTATGACCAATGTCTGCTTCTCTTCTATATACATCTTTGTATATAACTGTATATAACATACACAAATAATACACAATATATATATTGTGTATTATTTAATTGTATAAATGATGTTTTTAGTTGTATCGTTGCTTCTACTCGTTCAAATGCTGTCTTTTACCCTTTTTGCTAGTTGACAGGAGTTTGGTTACTGTGCTAGTATGATGCACAGGGGAACAGCCGGGATAGCTCAGTTGGTAGAGCAGAGGACTGAAAATCCTCGTGTC-----------------
